# Supplementary material for: Conversion of 3-amino-4-aryl­amino-1H-iso­chromen-1-ones to 1-aryl­iso­chromeno[3,4-d][1,2,3]triazol-5(1H)-ones: synthesis, spectroscopic characterization and the structures of four products and one ring-opened derivative
Source: Acta Crystallogr C Struct Chem. 2020 Apr 20;76(Pt 5):446–53. doi: 10.1107/S2053229620003757 (PMC7199195; doi:10.1107/S2053229620003757)
Supplement: Supplementary file 1 [file c-76-00446-sup1.cif]

##############################################################################
#                                                                            #
# This CIF contains the data in a paper accepted for publication in          #
# Acta Crystallographica Section C. It conforms to the requirements of       #
# Notes for Authors for Acta Crystallographica Section C, and has been       #
# peer reviewed under the auspices of the IUCr Commission on Journals.       #
#                                                                            #
# Full details of the Crystallographic Information File format               #
# are given in the paper "The Crystallographic Information File (CIF):       #
# a New Standard Archive File for Crystallography" by S. R. Hall, F. H.      #
# Allen and I. D. Brown [Acta Cryst. (1991), A47, 655-685].                  #
#                                                                            #
# The current version of the core CIF dictionary is obtainable from          #
# ftp://ftp.iucr.org/pub/cif_core.dic.                                       #
#                                                                            #
# Software is freely available for graphical display of the structure(s)     #
# in this CIF. For information consult the CIF software page                 #
# http://www.iucr.org/resources/cif/software.                                #
#                                                                            #
# This file may be used for bona fide research purposes within the           #
# scientific community so long as proper attribution is given to the journal # 
# article from which it was obtained.                                        #
#                                                                            #
##############################################################################
data_global
_audit_creation_method     'from SHELXL-2014'
_journal_date_recd_electronic     2020-03-12
_journal_date_accepted     2020-03-13
_journal_name_full     'Acta Crystallographica, Section C'
_journal_year     2020
_journal_volume     76
_journal_issue      5
_journal_page_first     446
_journal_page_last     453
_journal_paper_category     FA
_journal_paper_doi     10.1107/S2053229620003757
_journal_coeditor_code     SK3747
_publ_contact_author_name
;
Professor Christopher Glidewell
;
_publ_contact_author_address
;
University of St Andrews,
Fife KY16 9ST, Scotland
;
_publ_contact_author_email     'cg@st-andrews.ac.uk'
_publ_contact_author_fax     ?
_publ_contact_author_phone     ?
_publ_section_title
;
Conversion of 3-amino-4-arylamino-1<i>H</i>-isochromen-1-ones to
1-arylisochromeno[3,4-<i>d</i>][1,2,3]triazol-5(1<i>H</i>)-ones: synthesis,
spectroscopic characterization and the structures of four products and one
ring-opened derivative
;
loop_
    _publ_author_name
    _publ_author_footnote
    _publ_author_address
    'Vicentes, Daniel E.' .
;
Facultad de Ciencias
Universidad de Ciencias Aplicadas y Ambientales
Calle 222
No. 55-37
Bogot\'a
Colombia
Departamento de Qu\'imica Inorg\'anica y Org\'anica
Universidad de Ja\'en
23071 Ja\'en
Spain
;
    'Romero, Andrea L.' .
;
Facultad de Ciencias
Universidad de Ciencias Aplicadas y Ambientales
Calle 222
No. 55-37
Bogot\'a
Colombia
;
    'Rodr\'iguez, Ricuarte' .
;
Departamento de Qu\'imica
Universidad Nacional de Colombia
Cuidad Universitaria
Carrera 30
No. 45-03
Edificio 451
Bogot\'a
Colombia
;
    'Cobo, Justo' .
;
Departamento de Qu\'imica Inorg\'anica y Org\'anica
Universidad de Ja\'en
23071 Ja\'en
Spain
;
    'Glidewell, Christopher' .
;
School of Chemistry
University of St Andrews
Fife KY16 9ST
Scotland
;
_publ_section_synopsis
;
An efficient synthesis of
1-arylisochromeno[3,4-<i>d</i>][1,2,3]triazol-5(1<i>H</i>)-ones is reported,
along with the structures of four examples and the structure of a ring-opened
transesterification product.
;
data_I
_audit_creation_method     SHELXL-2014
_database_code_depnum_ccdc_archive     'CCDC 1990377'
_chemical_name_systematic
;
1-Phenylisochromeno[3,4-<i>d</i>][1,2,3]triazol-5(1<i>H</i>)-one
;
_chemical_name_common     ?
_chemical_formula_moiety     'C15 H9 N3 O2'
_chemical_formula_sum     'C15 H9 N3 O2'
_chemical_formula_iupac     'C15 H9 N3 O2'
_chemical_formula_weight     263.25
_chemical_melting_point     ?
_space_group_crystal_system     monoclinic
_space_group_name_H-M_alt     'P 21/n'
_space_group_name_Hall     '-P 2yn'
loop_
    _space_group_symop_operation_xyz
    'x, y, z'
    '-x+1/2, y+1/2, -z+1/2'
    '-x, -y, -z'
    'x-1/2, -y-1/2, z-1/2'
_cell_length_a     11.6814(5)
_cell_length_b     6.4310(3)
_cell_length_c     16.0589(8)
_cell_angle_alpha     90
_cell_angle_beta     100.687(2)
_cell_angle_gamma     90
_cell_volume     1185.47(10)
_cell_formula_units_Z     4
_cell_measurement_reflns_used     2747
_cell_measurement_theta_min     2.581
_cell_measurement_theta_max     27.617
_cell_measurement_temperature     100(2)
_exptl_crystal_description     plate
_exptl_crystal_colour     colourless
_exptl_crystal_size_max     0.200
_exptl_crystal_size_mid     0.120
_exptl_crystal_size_min     0.060
_exptl_crystal_density_diffrn     1.475
_exptl_crystal_density_meas     ?
_exptl_crystal_density_method     ?
_exptl_crystal_F_000     544
_exptl_absorpt_coefficient_mu     0.102
_exptl_absorpt_correction_type     multi-scan
_exptl_absorpt_process_details
;
(SADABS; Bruker, 2016)
;
_exptl_absorpt_correction_T_min     0.936
_exptl_absorpt_correction_T_max     0.994
_exptl_special_details     ?
_diffrn_ambient_temperature     100(2)
_diffrn_source     'INCOATEC high brilliance microfocus sealed tube'
_diffrn_radiation_type     MoK\a
_diffrn_radiation_wavelength     0.71073
_diffrn_radiation_monochromator     'multilayer mirror'
_diffrn_measurement_device_type     'Bruker D8 Venture'
_diffrn_measurement_method     '\f and \w scans'
_diffrn_detector_area_resol_mean     ?
_diffrn_reflns_number     26237
_diffrn_reflns_av_R_equivalents     0.0374
_diffrn_reflns_av_unetI/netI     0.0202
_diffrn_reflns_theta_min     2.581
_diffrn_reflns_theta_max     27.617
_diffrn_reflns_theta_full     27.500
_diffrn_measured_fraction_theta_max     0.993
_diffrn_measured_fraction_theta_full     0.999
_diffrn_reflns_limit_h_min     -15
_diffrn_reflns_limit_h_max     15
_diffrn_reflns_limit_k_min     -8
_diffrn_reflns_limit_k_max     8
_diffrn_reflns_limit_l_min     -20
_diffrn_reflns_limit_l_max     20
_diffrn_standards_number     0
_diffrn_standards_interval_count     0
_diffrn_standards_interval_time     0
_diffrn_standards_decay_%     0
_refine_special_details     ?
_reflns_number_total     2747
_reflns_number_gt     2400
_reflns_threshold_expression     'I > 2\s(I)'
_refine_ls_structure_factor_coef     Fsqd
_refine_ls_matrix_type     full
_refine_ls_R_factor_all     0.0419
_refine_ls_R_factor_gt     0.0358
_refine_ls_wR_factor_gt     0.0962
_refine_ls_wR_factor_ref     0.1026
_refine_ls_goodness_of_fit_ref     1.041
_refine_ls_restrained_S_all     1.041
_refine_ls_number_reflns     2747
_refine_ls_number_parameters     181
_refine_ls_number_restraints     0
_refine_ls_hydrogen_treatment     constr
_refine_ls_weighting_scheme     calc
_refine_ls_weighting_details
              'w=1/[\s^2^(Fo^2^)+(0.0472P)^2^+0.6009P] where P=(Fo^2^+2Fc^2^)/3'
_atom_sites_solution_hydrogens     geom
_atom_sites_solution_primary     difmap
_atom_sites_solution_secondary     ?
_refine_ls_shift/su_max     0.000
_refine_ls_shift/su_mean     0.000
_refine_diff_density_max     0.306
_refine_diff_density_min     -0.208
_refine_ls_extinction_method     none
_refine_ls_extinction_coef     .
loop_
    _atom_type_symbol
    _atom_type_description
    _atom_type_scat_dispersion_real
    _atom_type_scat_dispersion_imag
    _atom_type_scat_source
    'C' 'C' 0.0033 0.0016
                         'International Tables Vol C Tables 4.2.6.8 and 6.1.1.4'
    'H' 'H' 0.0000 0.0000
                         'International Tables Vol C Tables 4.2.6.8 and 6.1.1.4'
    'N' 'N' 0.0061 0.0033
                         'International Tables Vol C Tables 4.2.6.8 and 6.1.1.4'
    'O' 'O' 0.0106 0.0060
                         'International Tables Vol C Tables 4.2.6.8 and 6.1.1.4'
_computing_data_collection
;
APEX3 (Bruker, 2018)
;
_computing_cell_refinement
;
APEX3 (Bruker, 2018)
;
_computing_data_reduction
;
APEX3 (Bruker, 2018)
;
_computing_structure_solution
;
SHELXT2014 (Sheldrick, 2015a)
;
_computing_structure_refinement
;
SHELXL2014 (Sheldrick, 2015b)
;
_computing_molecular_graphics
;
PLATON (Spek, 2020)
;
_computing_publication_material
;
SHELXL2014 (Sheldrick, 2015b) and PLATON (Spek, 2020)
;
loop_
    _atom_site_type_symbol
    _atom_site_label
    _atom_site_fract_x
    _atom_site_fract_y
    _atom_site_fract_z
    _atom_site_U_iso_or_equiv
    _atom_site_adp_type
    _atom_site_calc_flag
    _atom_site_occupancy
    _atom_site_disorder_assembly
    _atom_site_disorder_group
    N N1 0.42457(8) 0.29285(15) 0.11368(6) 0.0179(2) Uani d 1 . .
    N N2 0.35944(9) 0.28467(17) 0.03458(6) 0.0220(2) Uani d 1 . .
    N N3 0.24822(9) 0.28866(16) 0.04153(7) 0.0215(2) Uani d 1 . .
    C C3A 0.24551(10) 0.29942(17) 0.12447(8) 0.0173(2) Uani d 1 . .
    O O4 0.14429(7) 0.30258(13) 0.15478(5) 0.0192(2) Uani d 1 . .
    C C5 0.15189(10) 0.30615(17) 0.24186(8) 0.0181(2) Uani d 1 . .
    O O5 0.06155(7) 0.31098(14) 0.26774(6) 0.0235(2) Uani d 1 . .
    C C5A 0.26924(10) 0.30227(17) 0.29667(7) 0.0164(2) Uani d 1 . .
    C C6 0.27436(10) 0.29619(18) 0.38439(8) 0.0195(2) Uani d 1 . .
    H H6 0.2046 0.2987 0.4068 0.023 Uiso calc 1 . .
    C C7 0.38124(11) 0.28646(19) 0.43835(8) 0.0216(3) Uani d 1 . .
    H H7 0.3847 0.2809 0.4979 0.026 Uiso calc 1 . .
    C C8 0.48402(10) 0.28471(19) 0.40587(7) 0.0205(3) Uani d 1 . .
    H H8 0.5570 0.2775 0.4435 0.025 Uiso calc 1 . .
    C C9 0.48066(10) 0.29343(17) 0.31931(7) 0.0178(2) Uani d 1 . .
    H H9 0.5511 0.2939 0.2977 0.021 Uiso calc 1 . .
    C C9A 0.37320(10) 0.30147(16) 0.26375(7) 0.0153(2) Uani d 1 . .
    C C9B 0.35513(9) 0.30231(17) 0.17263(7) 0.0159(2) Uani d 1 . .
    C C11 0.54952(10) 0.28664(19) 0.12449(7) 0.0189(2) Uani d 1 . .
    C C12 0.61353(11) 0.4585(2) 0.15790(8) 0.0247(3) Uani d 1 . .
    H H12 0.5758 0.5803 0.1726 0.030 Uiso calc 1 . .
    C C13 0.73450(11) 0.4484(2) 0.16938(8) 0.0282(3) Uani d 1 . .
    H H13 0.7801 0.5636 0.1931 0.034 Uiso calc 1 . .
    C C14 0.78884(11) 0.2714(2) 0.14647(8) 0.0284(3) Uani d 1 . .
    H H14 0.8714 0.2658 0.1544 0.034 Uiso calc 1 . .
    C C15 0.72280(11) 0.1026(2) 0.11200(8) 0.0275(3) Uani d 1 . .
    H H15 0.7604 -0.0176 0.0956 0.033 Uiso calc 1 . .
    C C16 0.60190(10) 0.1080(2) 0.10133(7) 0.0224(3) Uani d 1 . .
    H H16 0.5563 -0.0082 0.0787 0.027 Uiso calc 1 . .
loop_
    _atom_site_aniso_label
    _atom_site_aniso_U_11
    _atom_site_aniso_U_22
    _atom_site_aniso_U_33
    _atom_site_aniso_U_12
    _atom_site_aniso_U_13
    _atom_site_aniso_U_23
    N1 0.0164(5) 0.0208(5) 0.0157(5) 0.0001(4) 0.0010(4) -0.0015(4)
    N2 0.0204(5) 0.0266(5) 0.0173(5) -0.0001(4) -0.0013(4) -0.0024(4)
    N3 0.0191(5) 0.0229(5) 0.0206(5) 0.0002(4) -0.0010(4) -0.0012(4)
    C3A 0.0147(5) 0.0141(5) 0.0220(6) 0.0002(4) 0.0002(4) -0.0006(4)
    O4 0.0124(4) 0.0196(4) 0.0243(4) -0.0004(3) -0.0002(3) -0.0002(3)
    C5 0.0154(5) 0.0121(5) 0.0262(6) -0.0008(4) 0.0026(4) -0.0001(4)
    O5 0.0146(4) 0.0224(4) 0.0341(5) -0.0003(3) 0.0064(3) 0.0015(4)
    C5A 0.0147(5) 0.0124(5) 0.0219(6) -0.0005(4) 0.0025(4) -0.0004(4)
    C6 0.0193(5) 0.0164(5) 0.0239(6) -0.0006(4) 0.0070(4) -0.0006(4)
    C7 0.0255(6) 0.0212(6) 0.0181(5) -0.0013(5) 0.0044(5) -0.0007(4)
    C8 0.0180(5) 0.0218(6) 0.0198(6) -0.0008(4) -0.0014(4) -0.0014(4)
    C9 0.0142(5) 0.0181(5) 0.0205(6) 0.0000(4) 0.0019(4) -0.0006(4)
    C9A 0.0148(5) 0.0118(5) 0.0186(5) 0.0000(4) 0.0016(4) -0.0009(4)
    C9B 0.0141(5) 0.0135(5) 0.0195(6) 0.0002(4) 0.0017(4) -0.0006(4)
    C11 0.0155(5) 0.0265(6) 0.0148(5) -0.0001(4) 0.0030(4) 0.0008(4)
    C12 0.0228(6) 0.0272(6) 0.0254(6) -0.0039(5) 0.0077(5) -0.0034(5)
    C13 0.0227(6) 0.0389(7) 0.0241(6) -0.0102(5) 0.0066(5) -0.0043(5)
    C14 0.0168(6) 0.0504(8) 0.0182(6) -0.0018(5) 0.0042(4) -0.0009(5)
    C15 0.0215(6) 0.0400(8) 0.0208(6) 0.0069(5) 0.0035(5) -0.0037(5)
    C16 0.0202(6) 0.0285(6) 0.0177(5) 0.0017(5) 0.0013(4) -0.0028(5)
_geom_special_details
;
 All esds (except the esd in the dihedral angle between two l.s. planes)
 are estimated using the full covariance matrix.  The cell esds are taken
 into account individually in the estimation of esds in distances, angles
 and torsion angles; correlations between esds in cell parameters are only
 used when they are defined by crystal symmetry.  An approximate (isotropic)
 treatment of cell esds is used for estimating esds involving l.s. planes.
;
loop_
    _geom_bond_atom_site_label_1
    _geom_bond_atom_site_label_2
    _geom_bond_site_symmetry_2
    _geom_bond_distance
    _geom_bond_publ_flag
    N1 N2 . 1.3552(14) ?
    N1 C9B . 1.3574(15) ?
    N1 C11 . 1.4381(14) ?
    N2 N3 . 1.3247(15) ?
    N3 C3A . 1.3398(15) ?
    C3A O4 . 1.3598(14) ?
    C3A C9B . 1.3678(15) ?
    O4 C5 . 1.3848(15) ?
    C5 O5 . 1.2042(14) ?
    C5 C5A . 1.4856(15) ?
    C5A C6 . 1.3993(16) ?
    C5A C9A . 1.4116(15) ?
    C6 C7 . 1.3829(17) ?
    C6 H6 . 0.9500 ?
    C7 C8 . 1.3949(17) ?
    C7 H7 . 0.9500 ?
    C8 C9 . 1.3845(16) ?
    C8 H8 . 0.9500 ?
    C9 C9A . 1.3997(15) ?
    C9 H9 . 0.9500 ?
    C9A C9B . 1.4392(15) ?
    C11 C16 . 1.3844(17) ?
    C11 C12 . 1.3855(17) ?
    C12 C13 . 1.3923(17) ?
    C12 H12 . 0.9500 ?
    C13 C14 . 1.386(2) ?
    C13 H13 . 0.9500 ?
    C14 C15 . 1.387(2) ?
    C14 H14 . 0.9500 ?
    C15 C16 . 1.3912(16) ?
    C15 H15 . 0.9500 ?
    C16 H16 . 0.9500 ?
loop_
    _geom_angle_atom_site_label_1
    _geom_angle_atom_site_label_2
    _geom_angle_atom_site_label_3
    _geom_angle_site_symmetry_1
    _geom_angle_site_symmetry_3
    _geom_angle
    _geom_angle_publ_flag
    N2 N1 C9B . . 110.56(9) ?
    N2 N1 C11 . . 119.53(10) ?
    C9B N1 C11 . . 129.89(10) ?
    N3 N2 N1 . . 108.01(9) ?
    N2 N3 C3A . . 106.80(10) ?
    N3 C3A O4 . . 122.62(10) ?
    N3 C3A C9B . . 111.75(10) ?
    O4 C3A C9B . . 125.62(11) ?
    C3A O4 C5 . . 117.69(9) ?
    O5 C5 O4 . . 116.93(10) ?
    O5 C5 C5A . . 124.56(11) ?
    O4 C5 C5A . . 118.51(10) ?
    C6 C5A C9A . . 119.85(10) ?
    C6 C5A C5 . . 117.35(10) ?
    C9A C5A C5 . . 122.79(11) ?
    C7 C6 C5A . . 119.81(11) ?
    C7 C6 H6 . . 120.1 ?
    C5A C6 H6 . . 120.1 ?
    C6 C7 C8 . . 120.38(11) ?
    C6 C7 H7 . . 119.8 ?
    C8 C7 H7 . . 119.8 ?
    C9 C8 C7 . . 120.60(11) ?
    C9 C8 H8 . . 119.7 ?
    C7 C8 H8 . . 119.7 ?
    C8 C9 C9A . . 119.78(11) ?
    C8 C9 H9 . . 120.1 ?
    C9A C9 H9 . . 120.1 ?
    C9 C9A C5A . . 119.57(11) ?
    C9 C9A C9B . . 126.40(10) ?
    C5A C9A C9B . . 114.00(10) ?
    N1 C9B C3A . . 102.88(10) ?
    N1 C9B C9A . . 135.65(10) ?
    C3A C9B C9A . . 121.35(10) ?
    C16 C11 C12 . . 122.15(11) ?
    C16 C11 N1 . . 118.68(11) ?
    C12 C11 N1 . . 119.17(11) ?
    C11 C12 C13 . . 118.40(12) ?
    C11 C12 H12 . . 120.8 ?
    C13 C12 H12 . . 120.8 ?
    C14 C13 C12 . . 120.46(12) ?
    C14 C13 H13 . . 119.8 ?
    C12 C13 H13 . . 119.8 ?
    C13 C14 C15 . . 120.06(12) ?
    C13 C14 H14 . . 120.0 ?
    C15 C14 H14 . . 120.0 ?
    C14 C15 C16 . . 120.42(12) ?
    C14 C15 H15 . . 119.8 ?
    C16 C15 H15 . . 119.8 ?
    C11 C16 C15 . . 118.50(12) ?
    C11 C16 H16 . . 120.8 ?
    C15 C16 H16 . . 120.8 ?
loop_
    _geom_torsion_atom_site_label_1
    _geom_torsion_atom_site_label_2
    _geom_torsion_atom_site_label_3
    _geom_torsion_atom_site_label_4
    _geom_torsion_site_symmetry_1
    _geom_torsion_site_symmetry_2
    _geom_torsion_site_symmetry_3
    _geom_torsion_site_symmetry_4
    _geom_torsion
    _geom_torsion_publ_flag
    C9B N1 N2 N3 . . . . -0.02(13) ?
    C11 N1 N2 N3 . . . . 178.80(10) ?
    N1 N2 N3 C3A . . . . 0.06(13) ?
    N2 N3 C3A O4 . . . . -178.86(10) ?
    N2 N3 C3A C9B . . . . -0.08(13) ?
    N3 C3A O4 C5 . . . . 177.66(10) ?
    C9B C3A O4 C5 . . . . -0.95(16) ?
    C3A O4 C5 O5 . . . . 179.30(10) ?
    C3A O4 C5 C5A . . . . -1.14(14) ?
    O5 C5 C5A C6 . . . . 2.43(17) ?
    O4 C5 C5A C6 . . . . -177.09(10) ?
    O5 C5 C5A C9A . . . . -178.50(11) ?
    O4 C5 C5A C9A . . . . 1.98(15) ?
    C9A C5A C6 C7 . . . . -0.91(16) ?
    C5 C5A C6 C7 . . . . 178.19(10) ?
    C5A C6 C7 C8 . . . . 0.62(17) ?
    C6 C7 C8 C9 . . . . 0.24(18) ?
    C7 C8 C9 C9A . . . . -0.80(17) ?
    C8 C9 C9A C5A . . . . 0.50(16) ?
    C8 C9 C9A C9B . . . . -177.24(11) ?
    C6 C5A C9A C9 . . . . 0.35(16) ?
    C5 C5A C9A C9 . . . . -178.69(10) ?
    C6 C5A C9A C9B . . . . 178.36(10) ?
    C5 C5A C9A C9B . . . . -0.69(15) ?
    N2 N1 C9B C3A . . . . -0.02(12) ?
    C11 N1 C9B C3A . . . . -178.69(11) ?
    N2 N1 C9B C9A . . . . 175.65(12) ?
    C11 N1 C9B C9A . . . . -3.0(2) ?
    N3 C3A C9B N1 . . . . 0.06(13) ?
    O4 C3A C9B N1 . . . . 178.80(10) ?
    N3 C3A C9B C9A . . . . -176.40(10) ?
    O4 C3A C9B C9A . . . . 2.34(17) ?
    C9 C9A C9B N1 . . . . 1.4(2) ?
    C5A C9A C9B N1 . . . . -176.43(12) ?
    C9 C9A C9B C3A . . . . 176.48(11) ?
    C5A C9A C9B C3A . . . . -1.36(15) ?
    N2 N1 C11 C16 . . . . -65.11(15) ?
    C9B N1 C11 C16 . . . . 113.45(13) ?
    N2 N1 C11 C12 . . . . 115.11(13) ?
    C9B N1 C11 C12 . . . . -66.33(16) ?
    C16 C11 C12 C13 . . . . -0.94(18) ?
    N1 C11 C12 C13 . . . . 178.83(11) ?
    C11 C12 C13 C14 . . . . 1.08(19) ?
    C12 C13 C14 C15 . . . . -0.2(2) ?
    C13 C14 C15 C16 . . . . -1.0(2) ?
    C12 C11 C16 C15 . . . . -0.15(18) ?
    N1 C11 C16 C15 . . . . -179.92(11) ?
    C14 C15 C16 C11 . . . . 1.11(19) ?
loop_
    _geom_hbond_atom_site_label_D
    _geom_hbond_atom_site_label_H
    _geom_hbond_atom_site_label_A
    _geom_hbond_site_symmetry_A
    _geom_hbond_distance_DH
    _geom_hbond_distance_HA
    _geom_hbond_distance_DA
    _geom_hbond_angle_DHA
    _geom_hbond_publ_flag
    C8 H8 N3 4_666 0.95 2.52 3.4641(16) 173 no
    C12 H12 O5 2_555 0.95 2.50 3.4136(16) 161 no
_shelx_space_group_comment
;
The symmetry employed for this shelxl refinement is uniquely defined
by the following loop, which should always be used as a source of
symmetry information in preference to the above space-group names.
They are only intended as comments.
;
_shelx_estimated_absorpt_T_min     0.980
_shelx_estimated_absorpt_T_max     0.994
_shelx_hkl_file
;
  -2   0   0 2567.54   87.49
   2   0   0 2413.26   85.89
   3   0   0   -0.20    0.30
   3   0   0    0.60    0.60
  -3   0   0    0.90    0.60
  -3   0   0    0.00    0.40
  -3   0   0    0.20    0.30
   4   0   0    1.00    0.40
  -4   0   0    2.50    0.80
  -4   0   0    2.00    0.70
  -4   0   0    1.50    0.50
   4   0   0    1.30    0.50
   4   0   0    1.90    0.80
   5   0   0    2.50    1.00
   5   0   0    2.90    0.60
   5   0   0    2.60    0.80
  -5   0   0    3.00    0.80
  -5   0   0    1.80    0.90
   6   0   0 1650.03   44.70
  -6   0   0 1587.74   42.50
   6   0   0 1588.84   43.10
  -6   0   0 1549.14   43.10
  -6   0   0 1508.65   44.00
   6   0   0 1566.54   42.30
   7   0   0    7.20    1.70
  -7   0   0    7.10    1.70
  -8   0   0 1582.64   45.40
   8   0   0 1583.04   43.00
   8   0   0 1583.44   46.00
  -8   0   0 1604.94   43.20
  -8   0   0 1556.24   43.80
  -9   0   0   -0.10    1.00
  -9   0   0    0.30    0.70
   9   0   0    0.40    0.50
  -9   0   0    0.80    0.70
  -9   0   0    0.90    1.20
  10   0   0  754.62   21.50
 -10   0   0  816.42   25.30
 -10   0   0  727.53   22.70
 -10   0   0  748.33   25.30
 -10   0   0  751.62   22.30
 -11   0   0    0.90    1.20
 -11   0   0   -1.70    0.90
 -11   0   0   -0.40    0.50
  11   0   0    0.60    0.50
 -11   0   0    0.50    0.90
 -12   0   0   15.60    2.10
 -12   0   0    8.90    2.40
 -12   0   0   17.20    3.40
 -12   0   0   13.90    2.00
 -13   0   0    2.00    1.20
 -13   0   0    0.80    0.70
 -13   0   0   -1.80    0.90
 -13   0   0   -0.30    0.60
 -14   0   0  157.78    7.10
 -14   0   0  149.19    6.20
 -14   0   0  150.68    9.10
   0  -1   0    1.60    0.60
   0  -1   0    0.70    0.40
   0  -1   0   -0.10    0.40
   0   1   0    1.00    0.60
   0   1   0    0.60    0.40
   0   1   0    0.00    0.50
   0   1   0    0.20    0.50
   1  -1   0  198.48    6.30
   1  -1   0  190.98    5.80
   1  -1   0  190.08    5.80
  -1  -1   0  189.18    5.60
  -1  -1   0  191.58    6.30
   1  -1   0  194.58    6.30
  -1  -1   0  199.18    6.30
   1   1   0  192.48    6.50
  -1   1   0  185.48    6.20
   1   1   0  198.88    5.60
   1   1   0  188.88    6.20
   2  -1   0  495.85   14.00
   2  -1   0  494.45   13.40
   2  -1   0  499.75   14.30
  -2  -1   0  502.75   14.30
   2  -1   0  506.95   14.70
  -2  -1   0  512.85   15.00
  -2  -1   0  487.15   13.80
  -2   1   0  493.95   14.40
  -2   1   0  488.45   13.40
  -2   1   0  493.65   14.70
  -2   1   0  514.95   14.00
   2   1   0  484.75   14.30
   2   1   0  542.15   15.10
   2   1   0  491.85   13.80
  -3  -1   0    0.20    0.70
   3  -1   0    1.20    0.50
  -3  -1   0    1.00    0.80
  -3  -1   0    0.80    0.50
   3  -1   0    0.70    0.50
   3  -1   0    1.50    0.70
  -3  -1   0    0.10    0.40
  -3   1   0    1.30    0.70
  -3   1   0    0.40    0.60
   3   1   0    1.40    0.80
  -3   1   0    1.50    0.60
   3   1   0    0.20    0.60
   4  -1   0  299.47    9.40
   4  -1   0  283.47    8.80
   4  -1   0  302.87    9.90
  -4  -1   0  271.27    9.90
  -4   1   0  294.47   10.00
  -4   1   0  278.17    9.10
   4   1   0  290.67    9.10
  -4   1   0  282.87    9.20
   4   1   0  296.07   10.00
  -5  -1   0    7.90    1.10
  -5  -1   0   10.20    1.70
  -5  -1   0    9.00    1.70
   5  -1   0    7.50    1.40
   5  -1   0   11.60    1.10
   5   1   0    9.10    1.20
  -5   1   0    9.00    0.40
   5   1   0    8.80    1.70
  -5   1   0    7.80    1.30
  -5   1   0    8.90    1.40
  -5   1   0    7.40    1.50
  -6  -1   0   52.29    2.70
   6  -1   0   51.69    3.40
   6  -1   0   53.89    2.60
  -6  -1   0   50.79    4.40
  -6  -1   0   47.30    3.50
  -6   1   0   50.59    2.90
   6   1   0   58.39    3.70
  -6   1   0   55.09    1.90
  -6   1   0   56.89    3.80
  -6   1   0   50.49    3.20
   6   1   0   51.79    2.80
   7  -1   0   25.60    1.80
  -7  -1   0   27.90    2.80
  -7  -1   0   31.60    2.10
   7  -1   0   29.70    2.70
  -7  -1   0   25.50    2.80
  -7   1   0   28.60    1.30
   7   1   0   26.10    2.00
  -7   1   0   29.30    2.90
  -7   1   0   37.60    3.00
   7   1   0   30.10    2.80
  -7   1   0   29.70    2.20
   8  -1   0   78.29    3.50
   8  -1   0   74.69    4.90
  -8  -1   0   72.59    5.10
  -8  -1   0   83.99    4.90
  -8  -1   0   77.89    3.70
  -8   1   0   81.59    4.10
  -8   1   0   80.09    4.70
   8   1   0   83.19    3.90
  -8   1   0   70.49    5.00
  -8   1   0   77.39    2.80
   8   1   0   80.59    4.80
  -9  -1   0   63.99    5.00
  -9  -1   0   61.89    3.30
   9  -1   0   61.29    3.10
   9  -1   0   61.29    4.70
  -9  -1   0   59.99    4.30
  -9   1   0   60.09    4.30
  -9   1   0   60.19    2.40
  -9   1   0   61.39    4.90
   9   1   0   65.69    3.30
  -9   1   0   67.29    3.80
   9   1   0   67.09    4.50
 -10  -1   0  505.25   18.20
  10  -1   0  463.65   17.70
 -10  -1   0  500.85   15.10
 -10  -1   0  504.75   17.10
  10  -1   0  479.05   14.50
  10   1   0  463.35   14.60
 -10   1   0  484.15   15.80
 -10   1   0  508.05   17.20
 -10   1   0  454.55   17.90
  10   1   0  484.45   16.80
 -11  -1   0    7.80    2.00
 -11  -1   0    8.60    2.40
  11  -1   0   10.80    2.70
 -11  -1   0   10.30    1.60
  11  -1   0   10.10    1.40
  11   1   0    7.30    1.10
 -11   1   0    8.10    1.70
 -11   1   0   12.20    2.40
 -11   1   0    5.90    2.00
 -12  -1   0   66.49    3.80
 -12  -1   0   71.49    5.00
  12  -1   0   68.39    3.30
 -12  -1   0   67.39    5.80
 -12  -1   0   55.79    5.10
  12  -1   0   67.89    3.00
 -12   1   0   69.09    4.40
 -12   1   0   76.29    5.40
 -12   1   0   69.59    6.00
 -13  -1   0    3.50    1.30
 -13  -1   0    6.00    2.10
 -13  -1   0    3.00    1.40
 -13  -1   0    2.90    1.10
 -13  -1   0    2.70    1.80
 -13   1   0    3.50    1.80
 -13   1   0    6.00    1.80
 -13   1   0    3.30    1.30
 -14  -1   0   27.10    4.30
 -14  -1   0   23.80    3.30
 -14  -1   0   26.80    4.30
 -14  -1   0   23.00    4.20
 -14  -1   0   19.10    4.80
 -14   1   0   23.90    3.80
 -14   1   0   29.50    5.00
   1  -2   0 6151.28  257.27
  -1  -2   0 6265.37  254.77
   1   2   0 6382.56  258.67
  -1   2   0 6279.77  257.57
   2  -2   0   21.00    2.00
   2  -2   0   22.00    1.60
   2  -2   0   18.60    1.50
   2  -2   0   16.90    2.10
  -2  -2   0   20.10    2.00
  -2  -2   0   17.70    1.90
   2  -2   0   15.70    1.80
  -2  -2   0   16.90    1.30
   2   2   0   19.40    1.30
  -2   2   0   20.00    1.60
  -2   2   0   19.90    2.10
   2   2   0   17.20    1.90
   2   2   0   20.80    2.20
  -2   2   0   19.90    2.10
   3  -2   0  266.47    8.30
  -3  -2   0  262.77    9.90
  -3  -2   0  250.77    9.00
  -3  -2   0  258.77    7.90
   3  -2   0  261.57    9.00
   3  -2   0  251.17    9.30
   3  -2   0  249.68    7.80
   3   2   0  266.17    9.90
  -3   2   0  245.18    9.20
  -3   2   0  251.17    7.90
   3   2   0  272.87    8.00
   3   2   0  250.17    9.10
  -3   2   0  267.17    9.70
  -3   2   0  256.27    8.30
   4  -2   0    0.20    0.40
  -4  -2   0   -0.60    0.80
  -4  -2   0    0.10    0.70
  -4  -2   0    0.00    0.40
   4  -2   0    0.50    0.60
   4  -2   0    0.40    0.80
   4   2   0    0.20    0.80
  -4   2   0   -0.70    0.70
  -4   2   0    0.50    0.60
  -4   2   0   -0.50    0.70
   4   2   0   -0.10    0.70
  -4   2   0    0.00    0.20
   5  -2   0    8.10    1.30
   5  -2   0    5.00    1.10
  -5  -2   0    8.30    2.10
   5  -2   0    7.00    1.60
  -5  -2   0    7.30    1.10
  -5  -2   0    4.40    1.20
  -5   2   0    6.40    1.40
   5   2   0    6.30    1.60
  -5   2   0    5.60    1.20
   5   2   0    6.00    1.40
  -5   2   0    4.00    1.20
  -6  -2   0    1.70    1.10
   6  -2   0    1.30    0.90
  -6  -2   0    1.40    1.20
   6  -2   0    0.50    0.60
  -6  -2   0    1.30    0.70
   6  -2   0    0.60    0.70
  -6  -2   0    0.50    0.40
   6   2   0    0.50    1.00
  -6   2   0    1.40    0.90
   6   2   0    1.30    0.70
  -6   2   0    0.60    0.70
  -6   2   0    1.00    1.00
   7  -2   0  156.68    6.80
  -7  -2   0  148.59    6.30
  -7  -2   0  154.98    7.80
   7  -2   0  155.18    6.00
  -7  -2   0  163.88    8.10
  -7  -2   0  146.59    6.20
  -7   2   0  148.19    6.70
  -7   2   0  142.49    7.60
   7   2   0  150.68    6.40
  -7   2   0  144.69    6.50
   7   2   0  150.58    7.70
   8  -2   0  298.57   11.10
  -8  -2   0  271.87    9.80
  -8  -2   0  284.37   10.40
   8  -2   0  292.97    9.60
  -8  -2   0  295.17   12.40
  -8  -2   0  274.47   11.80
   8   2   0  267.27    9.90
  -8   2   0  278.57   10.60
   8   2   0  267.87   11.70
  -8   2   0  273.47   10.30
  -8   2   0  285.57   12.10
  -9  -2   0  261.57    9.60
  -9  -2   0  282.47   12.00
  -9  -2   0  272.37   12.20
  -9  -2   0  265.27   10.50
   9  -2   0  267.17    9.20
   9  -2   0  268.77   12.40
  -9   2   0  273.57   10.50
  -9   2   0  261.97   12.00
   9   2   0  278.17    9.90
   9   2   0  266.57   11.70
  -9   2   0  270.57   10.60
  10  -2   0  612.54   18.60
  10  -2   0  632.44   21.50
  10  -2   0  629.04   19.90
 -10  -2   0  637.04   22.10
 -10  -2   0  612.54   20.60
 -10  -2   0  617.64   19.20
 -10  -2   0  675.73   23.00
 -10   2   0  619.74   20.40
 -10   2   0  629.04   20.60
 -10   2   0  622.14   22.70
  10   2   0  624.04   19.10
  10   2   0  617.34   21.80
 -11  -2   0   42.20    4.70
 -11  -2   0   43.00    4.40
  11  -2   0   43.30    2.70
  11  -2   0   37.20    4.70
 -11  -2   0   38.90    3.80
 -11  -2   0   44.80    3.10
  11  -2   0   48.50    3.40
 -11   2   0   45.80    3.80
  11   2   0   39.20    4.20
 -11   2   0   40.80    3.60
 -11   2   0   45.60    4.90
  12  -2   0    2.40    1.10
 -12  -2   0    4.00    2.70
 -12  -2   0   -0.10    1.10
  12  -2   0    1.30    0.80
  12  -2   0    3.40    1.50
 -12  -2   0    2.80    1.30
 -12  -2   0    1.40    1.20
 -12   2   0    1.40    1.50
 -12   2   0   -0.20    0.80
 -12   2   0    3.50    1.40
 -13  -2   0    2.20    1.80
 -13  -2   0    4.00    1.70
 -13  -2   0    4.00    2.10
 -13  -2   0    3.90    1.30
  13  -2   0    4.30    0.90
  13  -2   0    4.60    1.20
 -13   2   0    4.70    2.00
 -13   2   0    3.90    1.60
 -13   2   0    3.50    1.40
 -14  -2   0  174.68    9.50
 -14  -2   0  185.48    7.70
 -14  -2   0  176.88   10.90
 -14  -2   0  179.98    9.70
 -14   2   0  206.58   10.00
 -14   2   0  172.28    8.80
 -14   2   0  185.78   11.60
   0  -3   0   -0.70    0.80
   0  -3   0   -0.20    1.10
   0  -3   0    1.20    0.90
   0  -3   0   -0.30    0.60
   0   3   0   -0.60    0.60
   0   3   0    0.50    0.90
   0   3   0   -0.80    0.80
  -1  -3   0  199.38    8.30
   1  -3   0  201.18    8.40
   1  -3   0  179.08    8.00
  -1  -3   0  190.18    8.30
   1  -3   0  185.88    7.60
  -1  -3   0  190.68    8.10
   1  -3   0  183.48    8.10
  -1   3   0  183.78    7.80
  -1   3   0  191.68    8.30
   1   3   0  196.38    7.10
  -1   3   0  184.58    7.60
   1   3   0  181.98    8.00
   1   3   0  205.48    8.40
   2  -3   0 1365.66   37.60
  -2  -3   0 1326.57   39.20
   2  -3   0 1371.56   37.10
   2  -3   0 1295.87   38.70
  -2  -3   0 1339.67   38.70
   2  -3   0 1320.77   38.60
   2  -3   0 1340.77   38.60
  -2  -3   0 1372.46   38.80
  -2   3   0 1321.17   37.50
   2   3   0 1295.97   38.90
   2   3   0 1345.97   38.70
   2   3   0 1299.07   36.50
  -2   3   0 1376.56   39.10
   3  -3   0  163.28    7.40
  -3  -3   0  157.58    7.40
   3  -3   0  162.18    7.20
   3  -3   0  162.18    6.20
   3  -3   0  153.28    7.40
  -3  -3   0  162.08    5.80
   3  -3   0  161.78    6.10
   3   3   0  156.58    7.30
   3   3   0  163.88    7.90
  -3   3   0  168.18    7.80
  -3   3   0  158.18    6.20
   3   3   0  160.68    5.60
   4  -3   0  113.29    4.80
   4  -3   0  102.89    5.50
  -4  -3   0  108.49    4.30
   4  -3   0  116.19    6.10
  -4  -3   0  118.99    6.20
  -4  -3   0  109.39    5.80
   4  -3   0  110.29    6.00
  -4  -3   0  108.89    6.50
   4  -3   0  109.89    4.40
   4   3   0  111.09    4.30
   4   3   0  117.29    6.60
   4   3   0  116.99    6.00
  -4   3   0  105.79    4.40
  -4   3   0  104.19    5.80
  -4   3   0  116.29    6.30
   5  -3   0   19.10    1.20
   5  -3   0   15.40    2.30
   5  -3   0   18.60    2.70
   5  -3   0   20.70    3.00
  -5  -3   0   16.20    1.40
  -5  -3   0   15.50    2.80
   5  -3   0   20.70    1.90
  -5  -3   0   16.80    2.50
  -5   3   0   17.60    1.90
  -5   3   0   21.70    3.30
   5   3   0   21.00    3.20
   5   3   0   19.20    3.10
  -5   3   0   17.60    2.70
  -6  -3   0   10.50    2.40
   6  -3   0   11.00    2.10
  -6  -3   0    8.20    1.90
   6  -3   0    9.00    2.00
   6  -3   0    9.90    1.80
  -6  -3   0   10.40    2.30
   6  -3   0   11.00    1.80
  -6  -3   0    9.90    1.40
   6   3   0   12.60    2.20
  -6   3   0   12.30    2.50
  -6   3   0    9.80    1.60
  -6   3   0   10.40    2.10
   6   3   0   13.20    2.70
  -7  -3   0   33.80    2.40
  -7  -3   0   31.50    2.90
  -7  -3   0   27.80    3.90
   7  -3   0   36.80    3.70
   7  -3   0   30.30    2.70
   7  -3   0   34.00    2.90
  -7  -3   0   31.90    4.20
   7   3   0   36.40    3.20
  -7   3   0   22.50    3.10
  -7   3   0   29.80    2.70
  -7   3   0   27.50    4.00
   7   3   0   32.70    4.30
   8  -3   0  363.06   12.60
  -8  -3   0  364.96   12.10
   8  -3   0  362.46   13.80
  -8  -3   0  348.57   15.10
   8  -3   0  367.86   14.60
  -8  -3   0  383.16   13.20
  -8  -3   0  389.76   15.60
   8  -3   0  364.36   13.20
  -8   3   0  374.66   13.00
  -8   3   0  370.66   15.30
  -8   3   0  363.76   14.00
   8   3   0  364.16   13.30
   8   3   0  365.46   15.30
  -9  -3   0   59.19    5.50
  -9  -3   0   64.09    5.50
   9  -3   0   53.59    4.20
   9  -3   0   56.99    4.30
  -9  -3   0   57.49    4.00
   9  -3   0   56.19    3.50
  -9  -3   0   55.89    3.60
  -9   3   0   51.79    4.40
  -9   3   0   53.49    5.20
   9   3   0   58.09    5.30
  -9   3   0   55.09    3.90
   9   3   0   57.19    4.00
  10  -3   0  546.85   19.20
 -10  -3   0  525.45   17.70
 -10  -3   0  547.15   21.20
 -10  -3   0  557.84   18.00
  10  -3   0  545.75   18.80
 -10  -3   0  564.14   21.10
  10   3   0  567.94   21.10
 -10   3   0  562.34   18.60
 -10   3   0  530.15   19.30
 -10   3   0  549.45   21.30
 -11  -3   0    4.60    1.50
  11  -3   0    3.40    1.10
  11  -3   0    4.40    1.60
 -11  -3   0    6.40    2.50
  11  -3   0    6.80    2.10
 -11  -3   0    9.00    4.00
 -11   3   0    3.20    1.30
  11   3   0    4.40    1.90
 -11   3   0    3.60    2.20
 -11   3   0    3.80    1.60
 -12  -3   0   16.80    2.50
  12  -3   0   13.80    2.50
  12  -3   0   16.60    2.90
 -12  -3   0   11.00    2.30
 -12  -3   0   14.00    3.20
 -12  -3   0   13.20    3.50
 -12   3   0   13.50    2.80
 -12   3   0   13.30    3.40
  12   3   0   10.30    3.20
 -12   3   0   14.60    2.60
  13  -3   0    2.60    1.40
 -13  -3   0    2.10    0.90
 -13  -3   0    0.70    1.30
 -13  -3   0    2.50    1.80
 -13  -3   0    3.50    1.50
 -13   3   0    1.50    1.50
 -13   3   0    3.90    1.50
 -13   3   0    2.10    1.60
   0  -4   0 2070.69   60.09
   0  -4   0 2165.48   60.09
   0  -4   0 2143.29   59.99
   0  -4   0 2135.89   59.69
   0   4   0 2068.69   59.49
   0   4   0 2082.49   58.49
   0   4   0 2060.29   59.89
  -1  -4   0 4395.36  120.69
   1   4   0 4478.55  120.69
  -2  -4   0    3.00    1.50
   2  -4   0    2.20    1.50
   2  -4   0    2.60    1.30
  -2  -4   0    3.40    1.40
   2  -4   0    5.30    2.90
  -2  -4   0    4.10    1.80
   2  -4   0    5.70    1.40
  -2  -4   0    4.40    1.50
   2  -4   0    4.60    1.40
   2   4   0    3.00    1.00
  -2   4   0    6.70    1.90
  -2   4   0    3.30    1.50
   2   4   0    4.80    1.80
  -2   4   0    3.70    1.30
  -3  -4   0  103.59    6.30
   3  -4   0  118.09    6.60
   3  -4   0  111.29    5.20
   3  -4   0  110.69    5.50
  -3  -4   0  101.19    6.70
  -3  -4   0  112.59    7.90
   3  -4   0  110.89    6.60
   3  -4   0  104.89    6.20
  -3   4   0  115.69    5.60
   3   4   0  109.89    4.70
   3   4   0   98.49    6.50
   4  -4   0   10.60    1.70
   4  -4   0    8.20    2.00
   4  -4   0    8.80    1.50
  -4  -4   0    9.90    2.50
  -4  -4   0   10.80    2.40
  -4  -4   0    9.10    2.10
   4  -4   0    8.50    2.10
   4  -4   0   14.60    2.70
  -4   4   0    7.60    1.50
  -4   4   0   10.10    2.50
   4   4   0   12.90    1.30
   4   4   0   10.70    2.70
  -5  -4   0    0.30    1.00
   5  -4   0   -0.50    0.90
   5  -4   0   -0.40    0.60
  -5  -4   0    0.70    1.60
   5  -4   0   -0.10    0.50
  -5  -4   0   -0.20    0.50
   5  -4   0    0.70    1.40
   5  -4   0    0.90    0.70
  -5  -4   0    1.20    1.00
   5   4   0    0.10    1.10
  -5   4   0    0.40    0.50
  -5   4   0    1.70    1.30
  -6  -4   0    0.00    1.30
  -6  -4   0   -0.20    0.80
   6  -4   0    0.90    1.00
   6  -4   0    0.50    0.80
   6  -4   0   -0.30    0.80
  -6  -4   0   -0.20    1.00
  -6  -4   0   -0.20    0.40
   6  -4   0    0.10    1.00
   6   4   0    0.20    1.30
  -6   4   0   -1.10    0.80
  -6   4   0    0.50    1.10
  -7  -4   0  304.87   14.20
  -7  -4   0  280.57   13.00
  -7  -4   0  312.07   12.30
  -7  -4   0  293.47    9.80
   7  -4   0  299.17   12.80
   7  -4   0  294.17   11.70
  -7  -4   0  305.17   13.70
   7  -4   0  294.27   12.90
   7  -4   0  311.27   11.30
  -7   4   0  280.17   12.70
   7   4   0  302.77   13.90
  -7   4   0  316.47   14.00
   8  -4   0   87.89    5.30
  -8  -4   0   88.09    5.70
  -8  -4   0   88.69    4.20
   8  -4   0   90.29    6.40
  -8  -4   0   99.69    7.30
  -8  -4   0   86.39    6.90
  -8   4   0   99.89    7.30
  -8   4   0   86.59    5.10
  -8   4   0   90.79    6.40
   8   4   0   88.79    7.00
  -9  -4   0 1004.90   29.30
   9  -4   0 1015.10   31.30
  -9  -4   0 1093.99   35.20
  -9  -4   0 1022.00   34.80
   9  -4   0 1018.40   33.60
   9  -4   0 1015.90   30.90
  -9  -4   0 1024.10   31.60
   9  -4   0 1048.20   32.80
  -9   4   0  989.30   33.00
  -9   4   0 1050.79   31.20
  -9   4   0 1005.50   34.70
   9   4   0 1025.00   34.70
  10  -4   0   62.39    4.90
 -10  -4   0   65.19    4.70
 -10  -4   0   59.69    3.60
  10  -4   0   60.89    5.00
 -10  -4   0   56.49    5.80
  10  -4   0   57.79    4.70
 -10  -4   0   60.89    6.10
 -10   4   0   60.49    4.50
 -10   4   0   59.39    6.10
  10   4   0   58.89    5.90
 -10   4   0   51.89    5.00
 -11  -4   0  161.98   10.30
  11  -4   0  153.48    8.20
 -11  -4   0  149.49    6.60
 -11  -4   0  152.48    7.70
  11  -4   0  143.99    8.10
 -11   4   0  166.58    8.10
  11   4   0  148.49    9.90
 -11   4   0  147.49   10.10
 -11   4   0  142.49    8.70
 -12  -4   0    7.60    1.90
  12  -4   0    3.70    1.60
 -12  -4   0    4.70    1.30
 -12  -4   0    5.30    2.60
 -12  -4   0    5.20    2.30
  12  -4   0    4.80    2.40
 -12   4   0   10.40    3.20
 -12   4   0    6.00    1.70
 -12   4   0    6.40    2.30
  13  -4   0   -0.10    1.70
 -13  -4   0    0.20    1.70
 -13  -4   0    0.00    0.90
 -13  -4   0    0.40    1.10
  13  -4   0    1.00    1.80
 -13  -4   0    2.00    2.30
 -13   4   0    1.80    1.30
 -13   4   0    0.80    1.10
 -13   4   0   -0.50    1.80
   0  -5   0   13.20    2.80
   0  -5   0    8.10    2.30
   0  -5   0   11.80    2.70
   0   5   0   14.50    2.90
   1  -5   0  542.95   19.40
   1  -5   0  514.45   21.80
  -1  -5   0  525.75   20.00
  -1  -5   0  539.95   20.10
  -1  -5   0  525.65   20.10
   1  -5   0  558.84   20.20
   1  -5   0  551.54   20.40
  -1  -5   0  572.14   20.50
   1   5   0  529.95   18.00
  -1   5   0  543.95   20.30
   1   5   0  574.64   20.30
  -1   5   0  552.74   21.30
   1   5   0  574.44   20.40
  -1   5   0  559.64   19.30
   2  -5   0   39.10    4.20
  -2  -5   0   31.20    4.40
   2  -5   0   28.40    2.90
   2  -5   0   34.70    3.50
   2  -5   0   28.80    4.20
  -2  -5   0   29.20    4.20
  -2  -5   0   31.50    4.30
  -2  -5   0   29.70    4.20
   2  -5   0   30.00    4.30
   2   5   0   30.50    2.70
  -2   5   0   30.50    3.40
  -2   5   0   32.50    3.70
  -2   5   0   37.40    4.30
   2   5   0   32.40    4.40
   3  -5   0   -0.10    0.80
  -3  -5   0    0.70    1.20
   3  -5   0    1.20    1.30
   3  -5   0    1.40    1.00
  -3  -5   0   -1.20    1.10
   3  -5   0   -1.10    0.70
  -3  -5   0   -0.50    0.80
  -3  -5   0   -0.70    1.00
   3  -5   0    4.70    2.00
  -3   5   0    1.50    1.00
   3   5   0    1.80    1.60
  -3   5   0    1.50    1.40
   3   5   0    0.40    0.70
  -3   5   0    0.40    1.10
  -4  -5   0    3.30    1.50
  -4  -5   0    1.50    1.60
   4  -5   0    2.20    1.10
   4  -5   0    1.50    1.20
   4  -5   0    0.60    1.70
   4  -5   0    2.70    1.80
   4  -5   0    0.50    0.90
  -4  -5   0    0.70    1.20
  -4   5   0   -2.10    0.80
   4   5   0    0.90    0.60
  -4   5   0    1.40    1.20
  -4   5   0    0.50    0.80
   4   5   0    0.40    1.10
   5  -5   0    1.60    1.20
   5  -5   0    1.00    0.90
   5  -5   0   -1.50    0.90
   5  -5   0   -0.40    1.40
  -5  -5   0    1.10    1.20
  -5  -5   0   -0.10    1.10
   5  -5   0    0.60    0.90
  -5  -5   0    0.40    1.30
  -5   5   0   -0.50    1.00
  -5   5   0   -0.50    0.70
   5   5   0    0.20    0.50
   5   5   0    1.20    1.40
  -6  -5   0    2.30    1.80
   6  -5   0   -0.90    1.50
   6  -5   0    0.30    0.70
   6  -5   0   -1.60    0.70
   6  -5   0   -0.60    1.00
  -6  -5   0    1.70    1.40
  -6  -5   0    0.80    1.40
   6   5   0    3.10    1.90
  -6   5   0   -0.90    1.40
  -7  -5   0    1.20    1.70
   7  -5   0    0.10    1.00
  -7  -5   0    0.20    1.20
   7  -5   0   -1.90    0.80
  -7  -5   0    1.50    1.60
   7  -5   0    1.70    1.70
  -7  -5   0    0.00    1.10
   7  -5   0   -0.30    0.90
  -7   5   0    0.60    1.30
   7   5   0    0.90    1.60
  -8  -5   0    5.70    1.90
  -8  -5   0    7.10    2.50
   8  -5   0   13.10    2.50
   8  -5   0    7.00    2.30
   8  -5   0    8.30    2.10
   8  -5   0   10.20    2.70
  -8  -5   0   10.30    3.20
  -8  -5   0    8.10    2.60
   8   5   0    5.80    2.50
  -8   5   0    5.60    2.80
  -9  -5   0  425.96   18.90
  -9  -5   0  402.56   18.40
  -9  -5   0  413.26   18.40
   9  -5   0  411.36   15.10
  -9  -5   0  393.46   13.00
  -9  -5   0  387.26   15.80
   9  -5   0  402.56   16.90
  -9   5   0  422.96   19.00
  10  -5   0    4.90    1.70
 -10  -5   0    0.50    1.50
 -10  -5   0    2.50    2.20
 -10  -5   0    8.00    2.80
  10  -5   0   -1.30    1.30
 -10   5   0   -0.90    1.40
 -11  -5   0   30.70    4.10
  11  -5   0   26.70    4.20
  11  -5   0   26.10    3.70
 -11  -5   0   29.80    7.60
 -11  -5   0   25.30    5.00
 -11   5   0   34.10    5.80
   0  -6   0   82.09    6.70
   1  -6   0  882.51   30.30
   1  -6   0  863.51   28.80
   1  -6   0  835.82   29.40
  -1  -6   0  834.42   29.60
  -1  -6   0  844.82   29.80
   1  -6   0  846.52   29.60
  -1  -6   0  876.51   29.80
  -1  -6   0  863.21   30.00
  -1   6   0  880.91   30.30
   1   6   0  820.22   29.30
   1   6   0  862.31   29.60
   1   6   0  856.51   26.90
  -1   6   0  846.42   28.70
  -1   6   0  850.51   28.30
   2  -6   0    0.20    0.90
  -2  -6   0    0.60    2.00
  -2  -6   0   -0.20    1.60
   2  -6   0    1.10    1.40
  -2  -6   0   -1.20    1.40
  -2  -6   0    1.40    1.70
   2  -6   0    0.80    1.90
   2  -6   0   -0.80    1.10
   2  -6   0    1.30    1.30
  -2   6   0   -0.70    1.20
  -2   6   0    1.80    1.50
   2   6   0   -2.00    1.00
   2   6   0    1.10    0.90
  -2   6   0   -1.00    1.30
   3  -6   0   30.70    4.80
   3  -6   0   30.50    3.10
  -3  -6   0   22.70    3.90
  -3  -6   0   26.10    4.20
   3  -6   0   41.30    4.10
  -3  -6   0   25.80    4.20
  -3  -6   0   32.10    4.80
   3  -6   0   23.50    3.70
   3  -6   0   22.30    4.40
   3   6   0   34.40    2.80
  -3   6   0   25.40    3.60
  -3   6   0   30.20    4.70
  -3   6   0   38.80    4.30
   3   6   0   23.80    4.10
   4  -6   0   20.00    3.10
   4  -6   0   17.90    3.20
  -4  -6   0   15.60    3.40
  -4  -6   0   25.40    4.50
   4  -6   0   15.50    3.50
   4  -6   0   16.90    3.20
  -4  -6   0   16.40    3.40
   4  -6   0   15.40    2.50
  -4   6   0   17.20    2.90
   4   6   0   15.20    2.00
   4   6   0   16.80    3.60
  -4   6   0   23.20    4.50
  -4   6   0   15.80    3.30
   5  -6   0    2.40    1.20
  -5  -6   0    2.80    1.90
  -5  -6   0    2.20    2.20
   5  -6   0    4.90    1.50
   5  -6   0    3.10    1.50
   5  -6   0    2.90    1.90
  -5  -6   0    3.50    1.90
   5  -6   0    3.20    2.30
  -5  -6   0    3.30    2.30
   5   6   0    1.90    0.80
  -5   6   0    8.00    2.80
  -5   6   0    6.20    2.40
  -5   6   0    3.50    1.30
   5   6   0    2.00    1.80
   6  -6   0    1.50    1.40
  -6  -6   0    2.80    1.60
  -6  -6   0    3.40    2.30
  -6  -6   0    4.90    2.40
   6  -6   0    5.80    1.70
  -6  -6   0    4.10    2.10
   6  -6   0    3.70    2.00
  -6   6   0    6.20    2.40
  -6   6   0   -1.30    1.20
  -7  -6   0   15.20    3.70
   7  -6   0   21.80    3.10
   7  -6   0   27.50    4.70
  -7  -6   0   17.90    4.20
  -7  -6   0   19.60    4.20
  -7  -6   0   21.70    3.90
  -7   6   0   17.60    4.10
  -7   6   0   16.30    4.00
   8  -6   0    6.00    2.00
  -8  -6   0    1.90    1.50
  -8  -6   0    0.30    1.20
  -8  -6   0   -1.90    1.30
   8  -6   0   -1.80    0.80
  -8  -6   0    0.00    1.80
  -8   6   0    3.30    2.30
  -8   6   0    0.40    1.30
  -9  -6   0  450.75   19.80
  -9  -6   0  488.95   19.10
  -9  -6   0  470.35   21.70
   9  -6   0  463.25   19.70
  -9  -6   0  478.25   21.10
   9  -6   0  446.26   16.90
  -9   6   0  504.15   22.30
  -9   6   0  462.15   22.00
 -10  -6   0   80.49    7.80
 -10  -6   0   66.69    6.60
 -10  -6   0   63.19    5.70
  10  -6   0   71.59    5.40
 -10  -6   0   80.49    8.00
 -10   6   0   59.39    8.40
 -10   6   0   73.59    7.80
  -1  -7   0  267.27   13.90
  -1  -7   0  265.37   13.70
   1  -7   0  268.77   13.10
  -1  -7   0  249.68   13.40
   1  -7   0  247.28   11.30
   1  -7   0  240.38   13.50
   1  -7   0  237.38   13.10
   1   7   0  260.77   13.30
   1   7   0  233.48   10.80
  -1   7   0  227.68   12.20
  -1   7   0  271.87   14.20
  -1   7   0  260.17   12.20
  -2  -7   0    4.20    3.20
  -2  -7   0    0.80    1.80
  -2  -7   0    2.20    1.40
   2  -7   0    4.10    1.80
   2  -7   0    6.20    1.50
   2  -7   0    3.20    1.80
   2   7   0    3.70    1.50
  -2   7   0    3.50    1.90
  -2   7   0    2.40    1.70
   2   7   0    2.70    1.70
  -2   7   0    6.00    2.70
  -3  -7   0    3.90    2.20
  -3  -7   0    1.00    1.60
   3  -7   0    6.60    1.70
  -3  -7   0    5.80    2.10
   3  -7   0    4.90    2.40
   3  -7   0    5.60    2.30
   3  -7   0    4.40    2.20
   3   7   0    4.70    1.40
  -3   7   0    4.60    1.90
  -3   7   0    3.00    2.10
  -3   7   0    2.80    1.70
  -4  -7   0    1.40    1.80
   4  -7   0    0.30    1.80
  -4  -7   0    0.10    1.60
   4  -7   0    0.60    0.90
  -4  -7   0    0.60    1.20
   4  -7   0   -3.10    1.00
   4   7   0    1.10    0.70
  -4   7   0    1.00    1.30
  -4   7   0    0.70    2.00
  -4   7   0    1.20    1.60
  -5  -7   0    0.80    2.20
   5  -7   0   -2.00    2.00
   5  -7   0   -0.10    1.20
   5  -7   0    0.60    1.10
  -5  -7   0    0.40    1.40
   5   7   0   -1.00    0.60
  -5   7   0    1.80    1.80
  -5   7   0    5.20    2.40
  -6  -7   0   -0.60    1.20
   6  -7   0    0.50    1.20
  -6  -7   0    2.00    2.20
   6  -7   0    0.60    1.10
  -6  -7   0   -1.80    2.10
   6  -7   0   -0.20    1.90
  -6   7   0    0.60    1.30
  -6   7   0   -0.70    1.50
   7  -7   0    5.00    2.60
  -7  -7   0    2.20    2.60
   7  -7   0    7.60    1.60
  -7  -7   0    4.60    2.30
  -7  -7   0    8.90    2.70
  -7  -7   0    0.30    2.10
  -7   7   0   10.10    3.60
  -7   7   0    5.30    2.90
  -8  -7   0   21.70    4.70
  -8  -7   0   23.90    5.20
   8  -7   0   30.50    5.30
  -8  -7   0   25.70    5.40
   8  -7   0   21.70    3.40
  -8  -7   0   23.50    4.10
  -8   7   0   27.50    5.20
  -8   7   0   26.60    5.70
   0  -8   0  778.72   29.10
   0  -8   0  765.42   30.10
   0  -8   0  735.63   29.50
   0   8   0  775.42   30.00
   0   8   0  764.12   26.40
   1  -8   0  381.36   16.10
  -1  -8   0  404.56   19.20
  -1  -8   0  390.06   18.90
  -1  -8   0  430.26   19.90
   1  -8   0  426.06   18.50
   1  -8   0  408.36   19.50
  -1   8   0  419.36   17.30
  -1   8   0  413.06   19.50
   1   8   0  397.76   15.80
  -2  -8   0   25.70    4.60
   2  -8   0   21.40    3.70
  -2  -8   0   30.80    5.30
   2  -8   0   36.60    6.20
   2  -8   0   29.40    4.90
  -2  -8   0   30.80    5.60
   2   8   0   31.70    3.50
  -2   8   0   28.30    4.90
  -2   8   0   27.30    5.50
  -3  -8   0    4.60    2.30
   3  -8   0    4.00    1.80
   3  -8   0    2.00    1.90
  -3  -8   0    0.80    1.80
  -3  -8   0    3.60    2.40
   3  -8   0    3.20    2.00
   3   8   0    2.90    1.20
  -3   8   0    5.60    2.50
  -3   8   0    2.40    1.70
  -3   8   0    2.20    2.30
  -4  -8   0    3.70    2.70
   4  -8   0    5.20    2.70
  -4  -8   0    6.80    2.90
   4  -8   0    5.30    2.20
  -4  -8   0    5.10    3.30
   4  -8   0    3.60    1.50
  -4   8   0    6.00    2.60
  -4   8   0    4.00    2.00
 -15   0   1   80.49    5.10
 -15   0   1   87.49    6.90
 -15   0   1   82.39    7.40
 -14   0   1    2.10    1.20
 -14   0   1    0.10    0.90
 -13   0   1   16.40    2.30
 -13   0   1   14.80    3.20
 -13   0   1   21.60    3.90
 -13   0   1   14.20    1.90
  12   0  -1    0.90    0.70
 -12   0   1   -0.70    0.90
 -12   0   1   -0.60    0.90
 -12   0   1   -0.50    0.60
 -12   0   1    0.40    0.70
 -11   0   1  296.97   13.20
 -11   0   1  284.87   10.40
  11   0  -1  287.17   10.00
 -11   0   1  329.47   13.20
 -11   0   1  315.77   10.90
 -10   0   1    0.10    0.70
  10   0  -1    1.00    0.80
 -10   0   1    0.50    0.70
 -10   0   1   -1.10    1.00
 -10   0   1   -0.40    0.90
  10   0  -1   -0.10    1.10
   9   0  -1 1526.95   43.10
  -9   0   1 1563.04   43.50
   9   0  -1 1527.95   46.40
  -9   0   1 1581.74   46.30
  -9   0   1 1552.94   43.60
   9   0  -1 1589.44   43.80
  -9   0   1 1668.03   46.20
   8   0  -1    0.00    0.50
   8   0  -1    0.50    1.10
   8   0  -1    1.00    0.60
  -8   0   1   -0.20    0.60
  -8   0   1   -0.40    1.00
  -8   0   1    0.10    0.50
  -7   0   1  298.67   10.10
   7   0  -1  315.67   11.80
  -7   0   1  302.67    9.90
  -7   0   1  304.97   11.30
   7   0  -1  310.57   10.30
   7   0  -1  306.47    9.80
  -6   0   1    0.00    0.50
  -6   0   1    0.70    0.90
   6   0  -1   -0.90    0.70
  -6   0   1   -0.30    0.40
   6   0  -1   -0.60    0.50
   6   0  -1   -0.10    0.40
  -5   0   1  254.27    8.30
   5   0  -1  260.07    8.30
   5   0  -1  266.97    9.60
   5   0  -1  266.37    8.60
  -5   0   1  270.57    8.50
  -5   0   1  273.87    9.40
   4   0  -1    0.00    0.40
  -4   0   1    0.70    0.70
  -4   0   1   -0.10    0.40
   4   0  -1   -0.10    0.30
  -4   0   1   -0.20    0.40
   4   0  -1    0.30    0.60
   3   0  -1 1739.63   80.99
  -3   0   1 1493.25   77.09
   2   0  -1    0.30    0.30
  -2   0   1    0.10    0.30
  -2   0   1    0.20    0.50
   2   0  -1   -0.30    0.40
  -2   0   1    0.40    0.40
   2   0  -1    0.10    0.40
  -2   0  -1   -0.50    0.40
  -2   0  -1   -0.10    0.30
  -2   0  -1   -0.10    0.10
  -3   0  -1  454.65   12.10
   3   0   1  439.96   12.00
  -3   0  -1  452.85   13.30
  -3   0  -1  450.45   13.00
  -4   0  -1    0.20    0.50
  -4   0  -1   -0.20    0.20
  -4   0  -1    0.20    0.50
   4   0   1    0.20    0.60
   4   0   1   -0.30    0.20
  -5   0  -1 1911.01   50.79
   5   0   1 1814.42   50.89
  -5   0  -1 1839.52   49.99
   5   0   1 1817.72   48.70
  -6   0  -1    0.50    0.80
  -6   0  -1   -0.30    0.50
   6   0   1    0.50    0.30
  -6   0  -1   -0.20    0.40
  -7   0  -1   36.40    2.00
  -7   0  -1   35.20    2.60
   7   0   1   39.20    1.80
  -7   0  -1   35.90    3.10
  -8   0  -1    0.40    0.60
  -8   0  -1   -0.40    0.80
  -8   0  -1   -0.60    0.40
   8   0   1    0.30    0.30
  -8   0  -1    0.30    0.80
  -9   0  -1  238.38   10.10
  -9   0  -1  232.08   10.30
  -9   0  -1  231.48    8.90
  -9   0  -1  236.98    8.00
 -10   0  -1   -0.70    0.80
 -10   0  -1    1.70    1.20
 -10   0  -1   -0.10    0.60
 -10   0  -1   -0.70    0.60
 -11   0  -1  238.68   11.30
 -11   0  -1  229.48    9.00
 -11   0  -1  241.68   10.90
 -11   0  -1  229.38    8.40
 -12   0  -1    0.70    0.80
 -12   0  -1    0.00    1.10
 -12   0  -1   -1.20    1.00
 -12   0  -1   -1.40    0.50
 -13   0  -1   12.40    1.90
 -13   0  -1   14.60    2.10
 -13   0  -1   11.40    2.80
 -13   0  -1   11.20    3.00
 -14   0  -1    1.00    1.00
 -14   0  -1   -0.60    0.70
 -14   0  -1    0.10    0.70
  14  -1  -1    6.80    0.90
 -14  -1   1    6.70    1.80
  14  -1  -1    7.80    1.30
 -14  -1   1    8.40    3.10
 -14  -1   1    6.00    2.20
 -14  -1   1    4.60    1.70
 -14   1   1    7.50    2.40
 -14   1   1    1.40    1.30
 -13  -1   1   -0.40    1.10
 -13  -1   1    1.50    1.10
  13  -1  -1    2.10    0.70
 -13  -1   1    0.20    0.90
 -13  -1   1   -1.20    1.00
 -13  -1   1   -1.70    1.10
 -13   1   1    0.60    1.10
  13   1  -1   -0.70    0.60
 -13   1   1    0.60    1.10
 -13   1   1    0.80    1.30
 -12  -1   1    1.70    0.90
 -12  -1   1    2.60    1.20
  12  -1  -1    1.30    1.30
 -12  -1   1    2.00    1.60
 -12  -1   1    1.80    1.30
 -12   1   1    1.40    1.50
 -12   1   1    5.40    1.90
 -12   1   1    3.40    1.30
  12   1  -1    3.20    0.90
 -11  -1   1  730.03   25.40
  11  -1  -1  727.83   21.70
 -11  -1   1  734.83   24.90
 -11  -1   1  736.73   22.30
 -11  -1   1  756.52   23.90
  11  -1  -1  709.23   25.20
  11   1  -1  746.23   24.00
 -11   1   1  788.02   26.10
 -11   1   1  745.83   23.10
  11   1  -1  733.13   22.00
 -11   1   1  750.22   24.50
  10  -1  -1  136.39    5.50
 -10  -1   1  136.29    5.80
 -10  -1   1  116.69    6.90
 -10  -1   1  128.99    6.70
  10  -1  -1  131.79    7.60
 -10  -1   1  128.79    7.60
  10   1  -1  128.29    5.70
 -10   1   1  129.29    6.20
  10   1  -1  125.99    6.80
 -10   1   1  133.49    7.10
 -10   1   1  129.29    7.70
  -9  -1   1  938.21   27.30
  -9  -1   1  899.11   30.60
   9  -1  -1  961.60   29.80
   9  -1  -1  958.00   27.00
  -9  -1   1  962.20   30.10
  -9   1   1  998.20   30.40
   9   1  -1  916.81   27.30
   9   1  -1  965.10   29.10
  -9   1   1  980.00   29.10
  -9   1   1  918.81   27.80
   8  -1  -1   55.19    3.00
  -8  -1   1   55.29    3.10
   8  -1  -1   51.19    4.00
  -8  -1   1   52.39    4.20
  -8  -1   1   56.19    3.90
  -8   1   1   58.29    3.50
   8   1  -1   59.39    4.10
  -8   1   1   56.39    4.40
   8   1  -1   56.79    3.30
  -8   1   1   53.19    3.80
   7  -1  -1   74.09    3.40
  -7  -1   1   61.09    3.30
  -7  -1   1   73.19    4.70
   7  -1  -1   67.19    4.20
  -7  -1   1   65.39    4.20
   7   1  -1   59.99    3.40
  -7   1   1   71.19    4.60
  -7   1   1   66.59    3.70
  -7   1   1   72.79    4.20
   7   1  -1   64.99    4.20
  -6  -1   1    9.80    1.80
  -6  -1   1   11.30    2.00
   6  -1  -1   12.20    1.30
  -6  -1   1   12.60    1.50
   6  -1  -1   14.00    2.00
  -6   1   1   14.90    2.30
   6   1  -1   13.30    1.70
   6   1  -1   14.40    2.10
  -6   1   1    9.80    1.40
  -6   1   1   12.70    1.90
  -5  -1   1  248.58    8.20
  -5  -1   1  242.88    8.70
   5  -1  -1  258.97    8.90
  -5  -1   1  240.88    9.30
  -5  -1   1  253.77    9.20
   5  -1  -1  255.37    8.10
  -5   1   1  240.48    9.20
   5   1  -1  245.58    8.30
   5   1  -1  238.78    9.10
  -5   1   1  246.38    8.60
  -4  -1   1    0.90    0.80
   4  -1  -1   -0.20    0.30
  -4  -1   1    1.00    0.80
  -4  -1   1    0.20    0.50
   4  -1  -1    0.40    0.60
  -4  -1   1    0.00    0.50
  -4   1   1    0.10    0.60
  -4   1   1    0.10    0.50
   4   1  -1   -0.30    0.60
  -4   1   1    0.00    0.50
   4   1  -1   -0.40    0.40
  -3  -1   1   61.49    2.90
   3  -1  -1   64.09    3.20
   3  -1  -1   55.69    1.90
   3  -1  -1   62.39    2.80
  -3  -1   1   63.59    3.40
   3  -1  -1   65.19    2.90
  -3   1   1   62.79    2.90
   3   1  -1   67.49    3.50
   3   1  -1   60.89    2.90
  -3   1   1   61.39    2.90
  -3   1   1   59.09    3.20
   2  -1  -1    1.80    0.60
   2  -1  -1    1.20    0.30
  -2  -1   1    1.50    0.70
  -2  -1   1    2.20    0.80
  -2  -1   1    1.40    0.80
   2  -1  -1    1.20    0.60
   2  -1  -1    2.60    0.60
  -2  -1   1    2.00    0.50
   2   1  -1    0.80    0.80
  -2   1   1    1.60    0.70
  -2   1   1    1.30    0.60
  -2   1   1    1.50    0.70
   2   1  -1    1.60    0.70
   2   1  -1    1.50    0.60
   1  -1  -1 1905.71   94.49
   1   1  -1 2032.90   97.89
  -1   1   1 1794.82   92.29
   1   1  -1 1916.11   93.39
   0  -1   1   21.00    1.50
   0  -1  -1   20.80    1.40
   0  -1   1   15.90    1.40
   0  -1  -1   20.00    1.30
   0   1   1   17.40    1.30
   0   1  -1   17.80    1.50
   0   1   1   18.00    1.40
   0   1  -1   19.10    1.40
  -1  -1  -1 1127.99   65.29
   1  -1   1 1165.28   67.69
  -1   1  -1 1111.79   67.09
  -2  -1  -1  150.28    4.40
   2  -1   1  145.89    5.00
   2  -1   1  149.49    5.40
   2  -1   1  152.38    4.60
  -2   1  -1  150.98    4.60
  -2   1  -1  152.28    4.50
   2   1   1  153.18    5.70
  -2   1  -1  142.79    5.40
   3  -1   1  294.97    8.60
   3  -1   1  293.97    9.40
  -3  -1  -1  268.37    9.60
   3  -1   1  279.77    8.80
   3  -1   1  280.47    8.60
   3   1   1  286.77    8.60
  -3   1  -1  271.87    8.80
  -3   1  -1  297.17    9.50
  -3   1  -1  283.57    8.50
   3   1   1  292.07    9.70
   4  -1   1  148.79    5.90
  -4  -1  -1  152.28    6.40
  -4  -1  -1  147.89    6.20
   4  -1   1  152.18    4.90
  -4  -1  -1  150.78    5.10
   4  -1   1  149.88    5.50
   4   1   1  148.39    6.10
  -4   1  -1  140.79    4.40
  -4   1  -1  135.59    5.20
   4   1   1  145.89    5.00
  -5  -1  -1  347.57   10.50
   5  -1   1  361.36   10.30
  -5  -1  -1  359.16   12.20
  -5  -1  -1  365.96   12.40
   5  -1   1  358.06   11.40
   5   1   1  349.27   10.50
   5   1   1  359.16   12.00
  -5   1  -1  327.17   11.90
  -5   1  -1  356.06   11.20
  -5   1  -1  345.07   10.80
  -5   1  -1  335.47    9.90
  -6  -1  -1    8.50    1.80
  -6  -1  -1    9.50    2.10
  -6  -1  -1    7.00    1.00
   6  -1   1    9.30    0.90
   6  -1   1    9.40    1.60
  -6   1  -1    7.60    1.70
  -6   1  -1    9.40    1.50
  -6   1  -1    9.10    0.80
  -6   1  -1    7.30    1.20
   6   1   1    8.30    1.70
   6   1   1    7.80    1.10
  -7  -1  -1   68.69    3.00
  -7  -1  -1   68.49    4.60
   7  -1   1   67.49    2.80
  -7  -1  -1   60.79    4.20
   7  -1   1   66.49    4.10
  -7   1  -1   62.29    2.60
  -7   1  -1   59.29    3.30
  -7   1  -1   67.29    4.50
   7   1   1   61.99    2.90
   7   1   1   69.69    4.30
  -7   1  -1   68.29    3.90
  -8  -1  -1    2.30    1.20
   8  -1   1    2.80    0.80
  -8  -1  -1    3.60    1.40
  -8  -1  -1    1.40    0.70
   8  -1   1    1.90    1.20
  -8   1  -1    1.50    0.80
   8   1   1    3.10    1.10
  -8   1  -1   -0.50    0.80
  -8   1  -1    3.10    1.20
  -8   1  -1    1.80    0.50
   8   1   1    1.90    0.60
   9  -1   1  113.09    4.70
  -9  -1  -1  124.39    6.50
  -9  -1  -1  121.19    4.80
  -9  -1  -1  120.89    7.00
   9  -1   1  118.89    4.30
   9   1   1  115.39    4.10
  -9   1  -1  119.29    4.30
  -9   1  -1  123.09    5.40
  -9   1  -1  125.89    6.30
  -9   1  -1  114.99    6.90
 -10  -1  -1   17.40    1.60
  10  -1   1   15.00    1.40
  10  -1   1   15.90    1.20
  10  -1   1   17.90    3.10
 -10  -1  -1   18.90    3.30
 -10  -1  -1   21.20    3.00
 -10   1  -1   16.60    2.20
 -10   1  -1   13.50    2.50
 -10   1  -1   18.20    1.30
 -10   1  -1   10.90    2.50
 -11  -1  -1  415.66   15.40
 -11  -1  -1  400.16   13.00
 -11  -1  -1  432.66   16.70
 -11   1  -1  419.96   15.50
 -11   1  -1  403.16   16.60
 -11   1  -1  430.76   14.00
 -11   1  -1  403.16   11.60
 -12  -1  -1   20.70    2.00
 -12  -1  -1   20.40    3.50
 -12  -1  -1   24.00    3.90
 -12  -1  -1   23.90    3.40
 -12   1  -1   28.00    4.40
 -12   1  -1   23.70    3.40
 -12   1  -1   24.60    2.60
 -13  -1  -1    4.50    1.10
 -13  -1  -1    4.70    2.10
 -13  -1  -1    1.70    1.20
 -13   1  -1    4.80    1.70
 -13   1  -1    3.60    1.30
 -13   1  -1    6.20    2.40
 -14  -1  -1    5.50    1.80
 -14  -1  -1    3.50    2.10
 -14  -1  -1    4.50    1.20
 -14  -1  -1    4.50    2.20
 -14  -1  -1    5.00    2.50
 -14   1  -1    2.30    1.80
 -14   1  -1    8.80    2.50
 -14   1  -1    2.20    1.30
 -14  -2   1   34.90    4.70
  14  -2  -1   39.70    3.00
 -14  -2   1   32.10    4.40
 -14  -2   1   38.60    5.60
 -14  -2   1   36.30    3.20
 -14   2   1   44.20    4.20
 -14   2   1   44.30    4.40
 -14   2   1   41.10    6.20
 -13  -2   1   -2.10    1.30
 -13  -2   1   -0.30    0.80
 -13  -2   1    0.90    1.20
 -13  -2   1    1.00    1.30
 -13   2   1    0.60    1.00
 -13   2   1    0.50    1.10
  13   2  -1   -1.00    0.90
 -13   2   1    2.30    1.80
 -12  -2   1   -0.10    0.80
  12  -2  -1    2.30    1.40
 -12  -2   1    1.80    1.20
 -12  -2   1    1.90    1.30
  12  -2  -1    0.50    0.80
 -12  -2   1    1.60    2.00
 -12   2   1    0.20    1.10
 -12   2   1    0.10    1.00
  12   2  -1   -1.10    1.30
  12   2  -1    3.90    1.00
 -12   2   1    1.50    1.00
 -11  -2   1  106.09    6.90
 -11  -2   1  116.19    5.50
  11  -2  -1  104.29    6.90
 -11  -2   1  101.39    7.30
 -11  -2   1   98.99    6.20
  11  -2  -1  106.09    5.10
  11   2  -1  102.59    5.20
  11   2  -1   99.09    6.80
 -11   2   1  107.19    7.60
 -11   2   1  104.09    6.20
 -11   2   1  105.19    6.20
  10  -2  -1  586.94   20.40
  10  -2  -1  565.74   17.90
 -10  -2   1  598.34   20.80
 -10  -2   1  574.34   19.60
 -10  -2   1  613.14   21.70
 -10  -2   1  581.84   18.40
 -10   2   1  597.44   21.70
  10   2  -1  593.94   21.00
 -10   2   1  566.04   19.40
 -10   2   1  587.74   19.60
  10   2  -1  574.94   18.60
  -9  -2   1 2098.99   57.79
   9  -2  -1 2103.89   57.39
   9  -2  -1 2138.09   59.69
  -9  -2   1 2145.89   61.19
  -9  -2   1 2054.99   60.19
  -9  -2   1 2066.69   58.89
   9   2  -1 2019.30   58.09
  -9   2   1 2145.39   61.19
   9   2  -1 2115.39   60.59
  -9   2   1 2127.79   58.89
  -9   2   1 2102.29   58.99
  -8  -2   1    7.50    2.00
   8  -2  -1   10.50    1.60
   8  -2  -1    9.90    2.00
  -8  -2   1    8.80    1.80
  -8  -2   1   11.50    2.50
  -8  -2   1    7.80    1.60
  -8   2   1   10.00    2.40
   8   2  -1    7.80    2.10
  -8   2   1    9.90    1.90
   8   2  -1   11.30    1.80
  -8   2   1    9.50    1.90
  -7  -2   1  242.58    9.20
  -7  -2   1  264.77   11.00
  -7  -2   1  246.48   10.60
   7  -2  -1  242.48    9.60
  -7  -2   1  248.28    9.10
   7  -2  -1  255.77    8.90
   7   2  -1  244.78    9.40
  -7   2   1  256.67    9.40
  -7   2   1  238.08    9.60
  -7   2   1  259.27   10.80
   7   2  -1  248.08   10.60
  -6  -2   1   12.50    2.20
  -6  -2   1   11.80    1.70
  -6  -2   1   11.80    1.90
   6  -2  -1   12.80    2.20
   6  -2  -1   13.20    1.70
   6  -2  -1   11.00    1.80
  -6  -2   1   13.70    2.50
  -6   2   1   10.10    1.90
   6   2  -1   13.00    2.00
   6   2  -1   14.10    2.50
  -6   2   1   11.70    2.20
  -6   2   1   11.80    1.80
   5  -2  -1  275.47   10.30
  -5  -2   1  273.07   10.80
  -5  -2   1  270.97    9.20
  -5  -2   1  272.77    9.60
  -5  -2   1  265.97   10.60
   5  -2  -1  284.47    9.60
   5  -2  -1  286.67    9.50
  -5   2   1  270.87    9.40
  -5   2   1  272.27   10.00
   5   2  -1  269.67   10.70
   5   2  -1  268.47    9.80
  -5   2   1  272.87   10.60
  -4  -2   1   -0.50    0.90
   4  -2  -1    1.20    0.40
  -4  -2   1    0.70    0.80
   4  -2  -1    0.80    0.80
   4  -2  -1    1.10    0.90
  -4  -2   1    0.90    0.60
  -4  -2   1    1.20    1.10
   4  -2  -1    0.10    0.70
   4   2  -1    0.70    0.90
  -4   2   1    0.30    0.80
  -4   2   1    1.00    0.90
   4   2  -1    0.90    0.60
   4   2  -1    0.60    0.90
  -4   2   1    1.20    0.70
   3  -2  -1  101.49    3.90
   3  -2  -1  110.09    4.40
  -3  -2   1  107.39    4.90
  -3  -2   1  104.59    4.20
   3  -2  -1  109.79    5.00
   3  -2  -1  105.89    4.80
   3   2  -1   98.59    4.90
  -3   2   1  106.99    5.20
   3   2  -1  108.29    5.50
  -3   2   1  104.59    5.00
   2  -2  -1    8.70    1.20
   2  -2  -1   10.80    1.60
   2  -2  -1    7.90    1.20
  -2  -2   1    8.50    1.60
  -2  -2   1    9.20    1.50
  -2  -2   1   11.70    1.80
   2  -2  -1    8.00    1.40
  -2  -2   1    8.70    1.30
  -2   2   1    8.20    1.50
  -2   2   1    6.90    1.00
   2   2  -1   10.50    1.20
   2   2  -1   10.00    1.80
   2   2  -1   10.00    1.70
  -2   2   1    8.00    1.50
   1  -2  -1 9999.00  396.56
  -1  -2   1 9426.56  347.37
  -1   2   1 9106.69  341.87
   1   2  -1 9199.58  345.27
   0  -2   1 7440.26  299.97
   0  -2  -1 7396.26  286.27
   0   2  -1 7202.88  284.67
   0   2   1 6806.12  278.07
  -1  -2  -1 4610.04  205.38
   1  -2   1 4616.84  207.48
   1   2   1 4302.77  200.48
  -1   2  -1 4595.34  241.08
  -2  -2  -1   91.09    4.50
   2  -2   1   97.49    3.80
   2  -2   1   92.59    4.60
  -2  -2  -1   98.09    4.60
   2  -2   1   91.69    3.50
  -2  -2  -1   94.99    5.00
   2  -2   1   96.09    4.50
   2  -2   1  104.29    4.80
  -2   2  -1   91.29    3.90
   2   2   1   94.09    4.90
   2   2   1   94.79    3.10
   3  -2   1  508.95   14.40
   3  -2   1  513.55   14.70
  -3  -2  -1  515.45   15.80
   3  -2   1  515.55   15.70
   3  -2   1  506.15   16.00
  -3  -2  -1  508.05   14.00
  -3  -2  -1  478.35   16.60
   3  -2   1  510.25   16.20
  -3   2  -1  525.55   14.70
  -3   2  -1  506.45   16.00
  -3   2  -1  518.45   14.80
   3   2   1  535.95   16.90
  -4  -2  -1   29.20    2.40
   4  -2   1   32.80    2.00
  -4  -2  -1   30.60    3.00
   4  -2   1   29.90    2.60
   4  -2   1   26.40    2.20
  -4  -2  -1   28.60    1.60
  -4   2  -1   28.20    2.40
  -4   2  -1   30.10    1.50
   4   2   1   29.60    2.30
   4   2   1   29.10    2.90
  -4   2  -1   27.10    1.90
  -5  -2  -1  150.08    7.40
   5  -2   1  150.48    5.80
  -5  -2  -1  147.89    5.30
  -5  -2  -1  152.58    6.10
   5  -2   1  154.38    6.90
   5  -2   1  154.28    5.90
   5  -2   1  144.19    6.30
  -5   2  -1  157.78    7.20
  -5   2  -1  143.29    5.60
  -5   2  -1  144.69    6.40
   5   2   1  151.58    7.30
   5   2   1  156.88    6.20
   6  -2   1    1.20    0.80
  -6  -2  -1    1.50    1.30
  -6  -2  -1    1.50    1.20
   6  -2   1    0.10    0.80
  -6  -2  -1    0.10    0.70
   6  -2   1   -0.20    0.40
  -6  -2  -1    0.00    0.40
   6  -2   1    0.20    0.50
   6   2   1    0.40    0.70
  -6   2  -1    0.40    0.80
   6   2   1    1.20    1.10
  -6   2  -1    1.10    0.70
  -6   2  -1    1.20    0.80
  -7  -2  -1  242.18    8.60
  -7  -2  -1  249.18   10.70
  -7  -2  -1  256.77   10.90
   7  -2   1  253.27    8.40
   7  -2   1  240.68    9.20
  -7  -2  -1  229.68    8.60
   7  -2   1  236.58    9.00
   7   2   1  246.08   10.50
  -7   2  -1  251.67    9.40
   7   2   1  246.58    8.80
  -7   2  -1  250.57   10.70
  -7   2  -1  237.58    8.80
   8  -2   1  253.17    9.90
  -8  -2  -1  245.58   11.20
  -8  -2  -1  259.77    9.40
  -8  -2  -1  254.87   11.20
  -8  -2  -1  250.67    8.80
   8  -2   1  241.48    9.20
   8  -2   1  238.98    8.30
   8   2   1  247.08    8.70
   8   2   1  269.07   11.50
  -8   2  -1  250.77    9.70
  -8   2  -1  230.28   10.90
  -8   2  -1  247.38    9.40
   9  -2   1    1.90    1.20
   9  -2   1    2.20    0.80
  -9  -2  -1    8.80    2.40
  -9  -2  -1    2.50    1.60
  -9  -2  -1    3.30    1.30
  -9  -2  -1    2.30    0.90
   9  -2   1    2.60    1.00
  -9   2  -1    2.10    1.10
   9   2   1    2.40    1.40
  -9   2  -1    1.80    1.50
  -9   2  -1    3.70    1.20
 -10  -2  -1  112.39    7.40
 -10  -2  -1  111.19    6.00
  10  -2   1  109.59    4.50
 -10  -2  -1  104.99    6.90
  10  -2   1   97.59    5.00
 -10  -2  -1  108.49    5.00
  10  -2   1  107.99    6.40
 -10   2  -1  105.49    5.80
 -10   2  -1  107.29    7.30
  10   2   1  103.09    6.70
 -10   2  -1  115.39    6.00
 -11  -2  -1   20.40    2.00
  11  -2   1   21.90    3.50
  11  -2   1   18.70    1.60
  11  -2   1   23.50    2.10
 -11  -2  -1   24.30    3.80
 -11  -2  -1   24.80    4.30
 -11   2  -1   21.40    3.90
 -11   2  -1   20.00    2.90
 -11   2  -1   23.10    3.00
 -12  -2  -1   -0.60    1.00
 -12  -2  -1   -1.90    0.60
 -12  -2  -1   -0.80    1.10
  12  -2   1   -0.20    0.60
 -12  -2  -1   -2.70    0.90
 -12   2  -1    1.60    1.50
 -12   2  -1   -0.20    0.80
 -12   2  -1    1.50    1.20
 -13  -2  -1    0.10    1.00
 -13  -2  -1   -1.90    1.30
 -13  -2  -1    0.70    1.50
 -13  -2  -1    0.00    0.70
 -13   2  -1    2.10    1.20
 -13   2  -1   -1.50    0.80
 -13   2  -1    0.00    0.80
 -14  -2  -1   38.20    4.90
 -14  -2  -1   36.60    5.40
 -14  -2  -1   42.40    3.00
 -14  -2  -1   41.00    4.40
 -14   2  -1   45.40    7.50
 -14   2  -1   37.80    5.70
 -14   2  -1   39.90    3.60
 -14  -3   1    2.60    2.10
  14  -3  -1    4.70    1.80
 -14  -3   1    9.00    1.90
 -14  -3   1    8.90    1.80
 -14  -3   1    7.20    3.00
 -14   3   1    7.80    2.10
 -14   3   1    4.10    2.10
 -14   3   1    6.60    2.50
 -13  -3   1    1.60    1.40
  13  -3  -1    2.80    1.60
 -13  -3   1    0.40    1.60
  13  -3  -1    1.00    1.40
 -13  -3   1   -0.30    0.80
 -13  -3   1    2.80    1.70
 -13   3   1    2.20    1.50
  13   3  -1    1.20    1.60
 -13   3   1   -1.00    1.20
 -12  -3   1    2.40    1.20
 -12  -3   1    7.00    2.80
 -12  -3   1    4.40    2.00
 -12  -3   1    2.70    1.20
  12  -3  -1    1.30    1.60
  12   3  -1    0.40    1.60
 -12   3   1    9.40    2.90
 -12   3   1    5.80    1.80
 -12   3   1    1.40    1.30
  11  -3  -1  119.49    7.30
  11  -3  -1  130.39    7.10
 -11  -3   1  120.49    6.50
 -11  -3   1  143.69    8.60
  11  -3  -1  137.09    6.20
  11   3  -1  117.89    8.10
 -11   3   1  116.89    8.50
  11   3  -1  116.19    6.40
 -11   3   1  131.79    7.10
 -10  -3   1 1170.88   33.90
  10  -3  -1 1181.68   35.30
 -10  -3   1 1189.78   37.60
 -10  -3   1 1158.48   37.00
 -10  -3   1 1120.49   33.70
  10   3  -1 1138.09   37.10
  10   3  -1 1062.19   34.00
 -10   3   1 1160.58   37.50
 -10   3   1 1120.09   34.30
 -10   3   1 1135.59   35.40
  -9  -3   1   11.00    1.90
   9  -3  -1    9.00    1.60
  -9  -3   1    8.40    2.60
  -9  -3   1   13.50    3.00
  -9  -3   1    7.00    1.80
   9  -3  -1    7.50    2.10
   9   3  -1    9.70    2.80
  -9   3   1    7.90    2.40
  -9   3   1   10.20    2.00
   9   3  -1   12.10    2.10
  -9   3   1    7.40    2.10
  -8  -3   1  185.68    9.70
  -8  -3   1  185.58    7.40
  -8  -3   1  182.88    8.00
   8  -3  -1  181.38    8.20
   8  -3  -1  187.08    9.30
  -8  -3   1  177.98    9.60
   8  -3  -1  189.98    7.80
  -8   3   1  180.68    7.90
  -8   3   1  181.38    9.60
   8   3  -1  175.08    9.60
  -8   3   1  180.78    8.80
   8   3  -1  184.48    8.40
  -7  -3   1   84.69    6.00
   7  -3  -1   89.19    5.70
  -7  -3   1   81.19    6.00
   7  -3  -1   85.19    4.80
  -7  -3   1   80.89    4.20
  -7  -3   1   82.29    4.90
   7  -3  -1   91.79    5.00
  -7   3   1   79.79    5.40
   7   3  -1   68.59    5.60
   7   3  -1   73.39    5.00
  -7   3   1   81.19    4.70
  -7   3   1   88.19    6.00
  -6  -3   1    1.90    0.80
   6  -3  -1    1.60    0.90
  -6  -3   1    1.50    1.10
  -6  -3   1    0.40    1.30
   6  -3  -1    2.50    1.10
   6  -3  -1    2.00    1.20
  -6  -3   1    1.20    1.10
  -6   3   1    3.10    1.30
   6   3  -1    1.70    1.00
   6   3  -1    0.60    1.10
  -6   3   1    3.00    1.40
  -6   3   1    1.70    1.10
   5  -3  -1   14.00    2.40
   5  -3  -1    9.90    1.80
  -5  -3   1   11.10    2.40
  -5  -3   1   10.80    2.30
   5  -3  -1   11.90    1.00
  -5  -3   1   13.00    1.50
   5  -3  -1   14.90    2.10
  -5  -3   1   12.00    2.20
   5   3  -1    8.00    2.10
  -5   3   1    9.90    2.10
   5   3  -1   10.40    2.00
  -5   3   1   11.20    2.20
  -5   3   1   11.20    1.80
   5   3  -1   12.20    1.60
  -4  -3   1    7.50    2.00
  -4  -3   1    7.70    1.80
   4  -3  -1    7.60    1.70
   4  -3  -1    9.70    1.60
  -4  -3   1    7.00    1.60
   4  -3  -1    6.80    1.20
  -4  -3   1   10.40    1.40
   4  -3  -1    8.00    1.80
  -4   3   1    9.10    2.00
  -4   3   1    6.70    1.70
   4   3  -1    8.60    2.20
   4   3  -1   11.50    2.10
   4   3  -1    9.30    1.40
  -3  -3   1  278.57    9.40
  -3  -3   1  283.37   11.00
   3  -3  -1  286.07   10.60
  -3  -3   1  267.37   10.50
   3  -3  -1  285.07    9.60
  -3  -3   1  273.57   11.30
   3  -3  -1  279.47   10.70
   3  -3  -1  278.57    9.50
   3   3  -1  269.37   10.70
   3   3  -1  273.57    9.10
  -3   3   1  270.97   10.80
  -3   3   1  278.97    9.40
   3   3  -1  285.97   11.40
  -2  -3   1  268.67    9.30
  -2  -3   1  254.07   10.20
   2  -3  -1  270.47   10.30
   2  -3  -1  251.87    9.50
  -2  -3   1  276.57   10.60
   2  -3  -1  271.67   10.60
   2  -3  -1  271.27   10.20
  -2  -3   1  250.97   10.50
   2  -3  -1  268.67    9.30
  -2   3   1  272.97   10.60
  -2   3   1  269.57   10.50
   2   3  -1  271.57   10.50
  -2   3   1  267.67    9.50
   2   3  -1  255.77    8.90
   2   3  -1  270.77   10.80
  -1  -3   1  927.11   27.70
   1  -3  -1  906.31   27.50
  -1  -3   1  913.11   27.70
   1  -3  -1  918.31   27.90
   1  -3  -1  907.01   27.10
  -1  -3   1  924.21   27.70
   1  -3  -1  940.21   27.60
   1   3  -1  931.51   27.80
  -1   3   1  917.51   27.00
  -1   3   1  878.61   27.50
   1   3  -1  884.31   27.60
   1   3  -1  940.71   26.50
   0  -3  -1   74.59    4.50
   0  -3  -1   74.49    4.50
   0  -3  -1   63.99    4.30
   0  -3  -1   71.69    4.40
   0  -3   1   66.09    4.20
   0  -3   1   74.09    4.60
   0  -3   1   74.49    4.60
   0   3   1   70.59    3.80
   0   3   1   64.89    4.30
   0   3  -1   80.29    4.80
   0   3  -1   70.59    4.40
   0   3   1   72.69    4.40
  -1  -3  -1  189.48    8.10
  -1  -3  -1  182.98    8.20
   1  -3   1  195.78    7.70
  -1  -3  -1  193.48    8.40
   1  -3   1  184.08    8.20
   1  -3   1  196.28    8.30
   1  -3   1  191.88    8.20
  -1  -3  -1  180.28    8.00
   1   3   1  203.88    8.50
   1   3   1  196.78    8.20
  -1   3  -1  199.18    8.20
   1   3   1  194.68    6.80
  -1   3  -1  184.68    7.70
   2  -3   1    2.80    1.10
  -2  -3  -1    4.20    1.40
   2  -3   1    3.90    1.40
  -2  -3  -1    2.90    1.40
  -2  -3  -1    2.70    1.20
   2  -3   1    3.60    0.90
   2  -3   1    4.10    1.50
   2  -3   1    3.40    1.30
  -2   3  -1    4.00    1.60
  -2   3  -1    3.10    1.00
   2   3   1    3.20    0.70
   2   3   1    3.10    1.50
  -2   3  -1    4.20    1.60
  -3  -3  -1  405.56   14.70
  -3  -3  -1  436.26   15.00
   3  -3   1  427.96   15.00
   3  -3   1  455.85   14.90
   3  -3   1  437.36   15.10
   3  -3   1  433.46   13.40
   3  -3   1  431.06   13.20
  -3  -3  -1  430.16   15.70
   3   3   1  430.86   15.50
  -3   3  -1  437.36   13.70
   3   3   1  435.86   12.30
   4  -3   1  181.58    8.10
  -4  -3  -1  176.58    8.70
   4  -3   1  183.98    6.60
  -4  -3  -1  180.98    8.10
   4  -3   1  186.38    6.30
   4  -3   1  170.58    7.50
   4  -3   1  178.68    8.10
  -4  -3  -1  177.68    7.80
  -4   3  -1  174.68    6.40
  -4   3  -1  188.88    8.70
   4   3   1  187.38    8.80
   5  -3   1   28.40    4.00
  -5  -3  -1   23.40    3.30
   5  -3   1   21.10    3.00
   5  -3   1   24.20    2.00
  -5  -3  -1   26.90    2.70
  -5  -3  -1   25.90    1.50
  -5   3  -1   24.30    1.60
  -5   3  -1   26.70    3.00
  -5   3  -1   30.90    3.00
  -5   3  -1   25.70    2.10
   5   3   1   26.50    3.70
  -6  -3  -1   10.80    1.10
  -6  -3  -1    9.60    2.40
   6  -3   1    9.90    1.70
   6  -3   1   11.10    1.90
  -6  -3  -1   10.10    1.80
   6  -3   1   13.10    2.40
  -6   3  -1   12.40    2.70
   6   3   1    8.40    2.30
  -6   3  -1    9.60    2.20
  -6   3  -1   11.30    1.80
   7  -3   1  460.15   15.00
   7  -3   1  446.46   15.80
   7  -3   1  447.06   16.60
  -7  -3  -1  461.55   15.40
   7  -3   1  472.45   15.00
  -7  -3  -1  451.65   13.70
  -7  -3  -1  471.65   17.60
  -7  -3  -1  480.55   17.90
   7   3   1  429.56   17.10
  -7   3  -1  454.55   14.70
  -7   3  -1  434.26   17.20
  -7   3  -1  448.66   16.10
   8  -3   1  259.37   11.80
  -8  -3  -1  268.87    9.30
  -8  -3  -1  287.47   10.60
   8  -3   1  262.27   10.80
   8  -3   1  271.57    9.90
  -8  -3  -1  279.97   12.80
   8  -3   1  290.67   10.70
  -8  -3  -1  279.97   12.80
  -8   3  -1  262.17   11.20
   8   3   1  275.77   12.60
  -8   3  -1  307.07   13.10
  -8   3  -1  274.37   10.20
  -9  -3  -1   40.60    5.30
   9  -3   1   41.90    2.90
  -9  -3  -1   39.60    2.90
   9  -3   1   40.20    3.50
  -9  -3  -1   40.70    5.20
  -9  -3  -1   44.50    3.40
   9  -3   1   40.20    3.60
   9   3   1   31.70    4.50
  -9   3  -1   50.39    5.00
  -9   3  -1   37.30    3.80
  -9   3  -1   43.00    3.40
  10  -3   1    9.90    2.10
  10  -3   1    7.50    1.90
 -10  -3  -1    6.20    1.50
  10  -3   1    5.50    1.40
 -10  -3  -1    4.90    1.30
 -10  -3  -1    3.30    1.90
 -10  -3  -1    4.90    2.10
 -10   3  -1    5.00    1.80
 -10   3  -1    5.70    2.20
 -10   3  -1    6.40    1.90
  10   3   1    3.80    1.90
  11  -3   1  143.49    7.90
 -11  -3  -1  139.89    9.60
  11  -3   1  141.69    6.80
 -11  -3  -1  139.59    8.90
 -11  -3  -1  148.49    6.70
 -11  -3  -1  127.29    8.50
  11  -3   1  140.49    5.90
 -11   3  -1  135.99    7.60
 -11   3  -1  150.98    7.30
  11   3   1  145.99    9.00
 -11   3  -1  125.99   10.50
 -12  -3  -1  120.59    5.80
 -12  -3  -1  123.39    8.40
  12  -3   1  104.99    7.00
 -12  -3  -1  113.19    8.40
 -12  -3  -1  114.79    6.10
 -12   3  -1  115.09    6.60
 -12   3  -1  125.39    7.30
 -12   3  -1  118.09    8.60
 -13  -3  -1   11.20    3.20
  13  -3   1   14.10    1.80
 -13  -3  -1   10.90    1.90
 -13  -3  -1   10.10    3.50
 -13  -3  -1   10.30    2.10
  13  -3   1   14.20    3.00
 -13   3  -1   13.70    3.40
 -13   3  -1   12.20    2.40
 -13   3  -1    9.10    2.30
  13  -4  -1    8.80    2.70
 -13  -4   1    8.00    2.10
 -13  -4   1    6.70    3.20
 -13  -4   1   14.60    3.40
 -13  -4   1    9.50    2.20
  13  -4  -1    7.10    2.30
 -13   4   1   13.30    2.80
 -13   4   1   13.90    3.20
 -13   4   1   11.10    3.40
 -12  -4   1    7.40    1.80
 -12  -4   1    5.60    2.40
  12  -4  -1    7.20    2.40
 -12  -4   1    9.10    2.80
  12  -4  -1    4.80    1.80
 -12  -4   1   11.30    2.30
 -12   4   1    8.50    2.60
 -12   4   1   10.90    3.50
 -12   4   1   11.80    2.40
 -11  -4   1    1.20    1.40
 -11  -4   1    1.00    1.00
 -11  -4   1    4.90    2.50
 -11  -4   1    0.60    0.90
  11  -4  -1    1.50    1.50
  11  -4  -1    0.70    1.40
 -11   4   1   -0.20    0.90
 -11   4   1   -2.50    1.50
 -11   4   1   -0.90    1.60
  11   4  -1    1.20    1.70
  10  -4  -1  770.22   23.90
 -10  -4   1  752.62   27.30
 -10  -4   1  742.53   27.10
 -10  -4   1  719.33   22.50
 -10  -4   1  736.83   24.10
  10  -4  -1  723.53   24.30
  10  -4  -1  741.43   25.30
 -10   4   1  737.93   24.00
  10   4  -1  684.43   24.10
  10   4  -1  741.93   27.30
 -10   4   1  711.43   27.30
 -10   4   1  712.83   25.60
   9  -4  -1  359.56   15.30
   9  -4  -1  357.96   13.20
  -9  -4   1  351.86   12.20
   9  -4  -1  358.16   13.70
  -9  -4   1  355.16   16.00
  -9  -4   1  374.16   14.00
  -9  -4   1  359.96   16.00
  -9   4   1  358.96   13.50
  -9   4   1  353.06   16.10
   9   4  -1  343.77   15.80
   9   4  -1  318.97   13.70
  -9   4   1  348.77   14.90
   8  -4  -1   37.60    3.50
  -8  -4   1   36.20    5.00
  -8  -4   1   47.50    4.10
   8  -4  -1   49.80    4.50
  -8  -4   1   53.99    5.20
   8  -4  -1   35.00    4.00
   8  -4  -1   33.80    3.40
  -8  -4   1   45.00    3.10
  -8   4   1   41.10    4.80
  -8   4   1   42.40    3.60
   8   4  -1   44.90    4.10
  -8   4   1   49.99    4.60
   8   4  -1   43.50    4.80
  -7  -4   1   54.89    4.40
  -7  -4   1   48.20    4.90
   7  -4  -1   52.89    4.00
  -7  -4   1   57.69    3.40
  -7  -4   1   55.79    5.40
   7  -4  -1   50.49    4.50
   7  -4  -1   60.49    4.30
  -7  -4   1   53.39    4.90
   7  -4  -1   52.89    4.70
  -7   4   1   57.19    5.00
  -7   4   1   50.49    5.00
   7   4  -1   49.30    4.30
   7   4  -1   64.29    5.70
   6  -4  -1   41.10    4.10
  -6  -4   1   45.20    4.60
  -6  -4   1   39.30    3.80
   6  -4  -1   39.60    2.20
  -6  -4   1   47.30    4.50
   6  -4  -1   32.80    3.70
   6  -4  -1   37.90    3.50
  -6  -4   1   37.10    5.00
   6  -4  -1   40.70    3.20
  -6  -4   1   37.20    2.70
   6   4  -1   36.10    3.80
   6   4  -1   40.90    4.50
  -6   4   1   40.60    4.20
  -6   4   1   26.70    4.10
   5  -4  -1   39.50    3.80
  -5  -4   1   38.70    2.70
  -5  -4   1   35.10    4.80
   5  -4  -1   36.60    3.80
  -5  -4   1   33.80    3.80
   5  -4  -1   36.10    3.40
   5  -4  -1   39.80    3.00
  -5  -4   1   35.80    3.70
   5  -4  -1   34.40    2.50
   5   4  -1   39.90    4.30
  -5   4   1   34.40    3.90
  -5   4   1   42.40    4.10
   5   4  -1   35.70    3.80
   5   4  -1   37.00    2.60
   4  -4  -1    4.60    1.20
  -4  -4   1    1.10    1.30
  -4  -4   1    3.10    1.50
   4  -4  -1    2.80    1.40
  -4  -4   1    5.80    1.30
   4  -4  -1    3.40    1.10
   4  -4  -1    1.20    1.30
  -4  -4   1    3.60    1.60
   4  -4  -1    4.20    1.50
   4   4  -1    3.20    1.50
  -4   4   1    3.00    1.00
   4   4  -1    3.20    0.90
  -4   4   1    1.40    1.30
   4   4  -1    0.70    1.20
  -4   4   1    1.80    1.40
   3  -4  -1    0.30    1.00
  -3  -4   1    1.30    1.00
   3  -4  -1    0.80    0.80
   3  -4  -1   -0.40    0.70
  -3  -4   1    0.60    1.20
   3  -4  -1    1.20    1.00
  -3  -4   1    1.40    1.40
  -3  -4   1    0.30    0.60
   3  -4  -1   -0.10    0.70
   3   4  -1   -0.70    0.50
   3   4  -1    1.10    1.30
  -3   4   1    0.50    0.60
   3   4  -1    0.50    0.90
  -3   4   1    0.90    1.20
   2  -4  -1    3.00    1.40
   2  -4  -1    0.80    1.00
   2  -4  -1    4.20    1.20
   2  -4  -1    3.50    1.80
  -2  -4   1    3.30    1.50
  -2  -4   1    3.60    1.60
  -2  -4   1    3.90    1.80
   2  -4  -1    2.70    1.30
   2   4  -1    3.00    1.10
  -2   4   1    6.10    1.60
  -2   4   1    1.70    1.20
   2   4  -1    4.10    1.60
   2   4  -1    2.20    1.40
  -1  -4   1  295.37   12.30
  -1  -4   1  321.37   12.60
   1  -4  -1  301.87   12.20
   1  -4  -1  302.67   12.10
  -1  -4   1  304.87   12.30
   1  -4  -1  307.17   12.50
   1   4  -1  291.27   11.00
  -1   4   1  299.77   11.70
   1   4  -1  302.37   12.40
  -1   4   1  285.87   11.50
  -1   4   1  308.17   12.40
   1   4  -1  302.67   12.40
   0  -4   1 5543.05  303.17
   0  -4  -1 5548.45  302.87
   0   4   1 5773.12  309.67
   0   4  -1 5750.23  310.77
  -1  -4  -1   86.49    5.70
   1  -4   1   70.19    5.50
  -1  -4  -1   65.99    4.90
   1  -4   1   74.99    5.30
  -1  -4  -1   76.49    5.40
   1  -4   1   70.79    5.20
   1  -4   1   69.89    5.30
  -1   4  -1   72.39    4.80
   1   4   1   71.79    5.20
   1   4   1   73.29    5.20
  -1   4  -1   76.29    5.40
   1   4   1   80.19    4.20
   2  -4   1    0.60    0.90
   2  -4   1   -1.00    0.90
   2  -4   1   -0.10    0.60
  -2  -4  -1   -0.10    0.80
  -2  -4  -1   -0.20    1.00
  -2  -4  -1    1.70    1.30
   2  -4   1    0.80    0.90
   2  -4   1   -1.10    0.40
  -2  -4  -1    1.30    1.10
   2   4   1    0.90    0.50
  -2   4  -1    2.90    1.20
   2   4   1   -1.50    0.70
  -2   4  -1    0.00    1.10
  -2   4  -1   -0.40    0.90
   3  -4   1   20.30    2.00
  -3  -4  -1   22.10    3.30
  -3  -4  -1   23.60    4.20
  -3  -4  -1   22.10    3.40
   3  -4   1   16.40    2.90
   3  -4   1   19.20    2.50
   3  -4   1   12.40    2.50
  -3  -4  -1   16.50    2.90
  -3   4  -1   20.80    3.20
   3   4   1   19.60    1.50
  -3   4  -1   18.60    3.20
  -3   4  -1   19.20    2.50
   3   4   1   14.40    2.90
   4  -4   1   27.00    2.20
   4  -4   1   23.70    3.30
  -4  -4  -1   26.00    4.10
  -4  -4  -1   13.20    2.50
   4  -4   1   20.90    2.10
   4  -4   1   21.80    3.30
  -4  -4  -1   21.30    3.20
   4  -4   1   14.60    2.80
  -4   4  -1   18.90    2.10
   4   4   1   21.70    1.50
   4   4   1   23.80    3.60
  -4   4  -1   18.00    3.20
   5  -4   1   28.40    3.80
   5  -4   1   38.90    3.60
   5  -4   1   37.40    2.40
  -5  -4  -1   39.90    4.40
  -5  -4  -1   42.40    3.90
   5  -4   1   34.90    2.60
   5  -4   1   35.20    3.70
  -5  -4  -1   38.20    3.90
   5   4   1   32.70    4.50
  -5   4  -1   39.70    4.30
  -5   4  -1   31.90    2.40
   6  -4   1   32.80    3.70
   6  -4   1   33.00    3.50
  -6  -4  -1   32.40    3.40
   6  -4   1   29.60    3.10
  -6  -4  -1   33.70    3.80
   6  -4   1   33.50    2.70
  -6  -4  -1   28.30    4.40
  -6   4  -1   31.80    4.70
  -6   4  -1   32.60    2.00
   6   4   1   25.30    4.00
  -7  -4  -1    4.60    2.20
   7  -4   1   10.00    1.90
  -7  -4  -1    5.90    1.90
   7  -4   1   12.50    2.20
  -7  -4  -1    9.10    2.50
   7  -4   1    7.60    2.20
  -7  -4  -1    8.80    1.30
   7  -4   1    5.00    1.80
  -7  -4  -1    9.90    2.20
   7   4   1    7.70    2.40
  -7   4  -1    7.70    2.30
  -8  -4  -1   57.59    4.40
   8  -4   1   55.19    4.60
   8  -4   1   48.90    3.80
  -8  -4  -1   52.09    5.40
  -8  -4  -1   49.90    5.40
  -8  -4  -1   54.29    2.60
   8  -4   1   54.09    3.90
   8  -4   1   50.39    4.70
  -8   4  -1   52.69    3.80
   8   4   1   52.69    5.30
  -8   4  -1   57.79    5.50
  -9  -4  -1   22.40    3.10
   9  -4   1   20.20    2.70
  -9  -4  -1   17.40    3.80
   9  -4   1   19.30    2.90
  -9  -4  -1   20.40    1.60
   9  -4   1   18.00    5.00
   9  -4   1   16.30    3.30
  -9  -4  -1   19.90    4.10
  -9   4  -1   25.00    2.60
  -9   4  -1   21.10    4.30
   9   4   1   17.50    3.50
 -10  -4  -1   49.20    5.30
 -10  -4  -1   43.50    5.90
 -10  -4  -1   42.80    2.60
 -10  -4  -1   42.60    3.80
  10  -4   1   44.30    4.20
  10  -4   1   44.70    4.00
 -10   4  -1   50.39    5.60
 -10   4  -1   46.20    3.80
  10   4   1   40.80    5.70
  11  -4   1    3.80    1.70
 -11  -4  -1    5.70    1.20
 -11  -4  -1    5.80    2.60
  11  -4   1    5.70    1.70
 -11  -4  -1    4.80    1.70
 -11  -4  -1    3.30    2.40
 -11   4  -1    9.10    2.00
  11   4   1    1.90    2.00
 -11   4  -1    5.70    2.50
 -12  -4  -1    0.30    1.40
  12  -4   1    0.80    1.20
 -12  -4  -1   -0.60    0.70
 -12  -4  -1    1.20    0.90
 -12  -4  -1   -1.10    1.40
  12  -4   1    1.20    1.20
 -12   4  -1    1.90    1.20
 -12   4  -1   -0.30    1.10
 -12  -5   1   -2.90    1.50
  12  -5  -1    6.40    2.20
 -12  -5   1   -0.90    1.20
 -12  -5   1    0.70    0.90
  12  -5  -1    0.90    1.90
 -12  -5   1    3.30    1.50
 -12   5   1   -1.50    1.30
 -11  -5   1   62.99    3.70
  11  -5  -1   76.19    6.20
 -11  -5   1   71.49    7.30
 -11  -5   1   65.19    6.60
  11  -5  -1   53.49    5.00
 -11  -5   1   77.39    5.80
 -11   5   1   59.09    6.60
 -10  -5   1  489.25   18.70
  10  -5  -1  500.85   18.40
 -10  -5   1  491.05   15.80
 -10  -5   1  511.35   21.60
 -10  -5   1  540.95   22.20
 -10   5   1  529.55   22.30
 -10   5   1  482.25   20.30
  -9  -5   1   -2.60    1.00
  -9  -5   1    2.30    1.70
   9  -5  -1    0.60    1.30
  -9  -5   1   -0.40    1.80
  -9  -5   1    1.60    1.20
   9  -5  -1    1.60    1.50
  -9  -5   1    0.70    0.70
  -9   5   1    1.30    1.60
  -9   5   1   -0.40    1.10
  -8  -5   1   39.90    5.60
  -8  -5   1   37.40    2.80
  -8  -5   1   38.10    5.70
   8  -5  -1   38.50    3.70
  -8  -5   1   39.20    5.50
   8  -5  -1   41.20    3.80
   8  -5  -1   38.30    5.20
   8  -5  -1   41.40    4.60
  -8  -5   1   41.30    4.30
  -8   5   1   42.40    6.00
   8   5  -1   33.30    5.20
  -8   5   1   31.90    4.70
  -7  -5   1   -0.70    1.20
   7  -5  -1    2.70    1.70
   7  -5  -1    1.00    1.40
  -7  -5   1    1.40    1.70
   7  -5  -1   -1.40    0.70
  -7  -5   1   -1.40    1.30
  -7  -5   1    0.60    0.70
  -7  -5   1    1.70    1.70
   7   5  -1    0.00    1.70
  -7   5   1   -0.60    0.80
  -6  -5   1   63.89    3.80
  -6  -5   1   70.99    6.40
  -6  -5   1   75.99    5.70
   6  -5  -1   62.89    5.50
   6  -5  -1   67.59    3.70
   6  -5  -1   60.29    4.90
  -6  -5   1   63.69    5.70
  -6  -5   1   61.59    5.70
   6  -5  -1   60.19    4.30
   6  -5  -1   71.69    6.00
   6   5  -1   56.39    5.80
  -6   5   1   66.79    6.10
   5  -5  -1   10.00    2.30
   5  -5  -1    8.40    2.60
  -5  -5   1    7.30    2.50
   5  -5  -1    5.20    2.10
  -5  -5   1    6.10    2.30
  -5  -5   1    6.30    2.20
   5  -5  -1   11.40    2.00
   5  -5  -1   10.40    2.00
   5   5  -1    7.50    2.50
  -5   5   1   10.30    2.80
   5   5  -1    8.40    1.60
  -4  -5   1   13.80    3.30
   4  -5  -1   12.20    3.10
  -4  -5   1   18.80    3.40
   4  -5  -1   13.60    2.80
   4  -5  -1   12.10    2.60
  -4  -5   1   12.90    2.90
   4  -5  -1   12.10    2.60
   4   5  -1   17.70    2.00
  -4   5   1   15.20    2.30
   4   5  -1   14.20    3.30
  -4   5   1   11.40    2.80
   3  -5  -1    1.10    1.10
  -3  -5   1    1.70    1.60
  -3  -5   1   -0.20    1.40
  -3  -5   1   -0.20    1.00
   3  -5  -1    0.80    0.90
   3  -5  -1    3.70    1.80
   3  -5  -1   -0.90    1.10
   3   5  -1    0.90    1.40
  -3   5   1    0.20    0.90
   3   5  -1    0.10    0.60
  -3   5   1   -0.60    1.00
  -3   5   1    1.20    1.00
   2  -5  -1   61.79    5.50
   2  -5  -1   75.59    5.80
  -2  -5   1   71.69    5.70
  -2  -5   1   76.49    5.90
  -2  -5   1   80.09    6.00
  -2  -5   1   76.29    6.00
   2  -5  -1   78.09    5.80
   2  -5  -1   78.89    5.40
  -2   5   1   71.69    5.80
   2   5  -1   67.69    5.70
  -2   5   1   84.99    5.90
   2   5  -1   79.79    4.70
  -2   5   1   74.39    5.20
   1  -5  -1   61.89    5.20
  -1  -5   1   51.99    5.00
  -1  -5   1   56.49    5.20
   1  -5  -1   54.09    5.00
   1  -5  -1   65.89    5.10
  -1  -5   1   62.09    5.30
   1  -5  -1   58.49    5.20
  -1  -5   1   50.19    4.80
   1   5  -1   61.09    5.20
  -1   5   1   60.29    4.90
   1   5  -1   57.69    5.10
  -1   5   1   53.09    5.00
   1   5  -1   60.19    4.30
  -1   5   1   64.49    4.80
   0  -5   1  359.76   14.70
   0  -5   1  349.67   14.10
   0  -5  -1  361.46   14.50
   0  -5   1  326.97   14.30
   0  -5  -1  333.07   14.50
   0  -5  -1  318.27   14.00
   0  -5  -1  342.17   14.20
   0  -5   1  343.27   14.40
   0   5   1  310.87   13.50
   0   5   1  345.17   14.40
   0   5  -1  348.37   13.30
   0   5  -1  368.86   15.00
   0   5  -1  340.27   14.00
   0   5   1  331.57   13.90
  -1  -5  -1  139.79    8.30
   1  -5   1  153.28    8.00
   1  -5   1  146.29    8.40
  -1  -5  -1  145.29    8.30
   1  -5   1  135.19    8.10
  -1  -5  -1  152.28    8.60
   1  -5   1  161.88   10.40
  -1  -5  -1  144.99    8.30
   1   5   1  147.19    6.80
  -1   5  -1  141.79    7.90
   1   5   1  154.48    8.40
  -1   5  -1  137.79    8.90
   1   5   1  141.49    8.30
  -1   5  -1  153.28    8.70
   2  -5   1  153.08    6.80
   2  -5   1  159.88    7.90
  -2  -5  -1  150.88    8.90
   2  -5   1  149.99    8.40
  -2  -5  -1  148.89    8.50
   2  -5   1  142.99    8.40
  -2  -5  -1  146.89    8.50
  -2  -5  -1  141.29    8.20
   2  -5   1  150.78    8.70
  -2   5  -1  134.19    7.50
   2   5   1  140.59    6.20
  -2   5  -1  162.08    8.60
   2   5   1  155.38    8.80
  -2   5  -1  152.88    8.80
   3  -5   1    2.50    1.30
   3  -5   1    2.80    1.20
   3  -5   1    4.40    1.90
  -3  -5  -1    2.00    1.70
   3  -5   1    4.30    1.80
  -3  -5  -1    5.30    2.00
   3  -5   1    2.00    1.60
  -3  -5  -1    5.20    1.90
  -3  -5  -1    5.30    2.20
  -3   5  -1    1.90    1.20
   3   5   1    3.40    0.90
  -3   5  -1    4.20    1.90
  -3   5  -1    2.90    1.80
   3   5   1    1.80    1.60
  -4  -5  -1  111.99    7.40
  -4  -5  -1  116.69    7.50
  -4  -5  -1  110.79    8.00
   4  -5   1  117.69    7.30
   4  -5   1  116.79    7.40
   4  -5   1  122.19    7.70
  -4  -5  -1  118.89    7.50
   4  -5   1  116.79    5.60
   4   5   1  111.49    4.50
  -4   5  -1  124.09    6.30
  -4   5  -1  111.69    7.70
   4   5   1  119.69    8.00
  -4   5  -1  121.39    8.00
   5  -5   1    0.80    1.40
  -5  -5  -1    2.20    1.70
   5  -5   1    0.30    1.50
  -5  -5  -1    1.50    1.20
  -5  -5  -1    3.50    2.10
   5  -5   1    1.40    1.30
   5  -5   1    3.20    1.20
  -5  -5  -1    4.70    1.60
   5  -5   1    2.20    1.00
   5   5   1    4.60    2.00
  -5   5  -1    1.00    1.20
  -5   5  -1    0.80    1.10
  -5   5  -1    1.30    1.00
   6  -5   1   51.09    4.50
  -6  -5  -1   45.20    4.60
   6  -5   1   51.39    4.90
   6  -5   1   59.29    5.20
  -6  -5  -1   48.30    4.90
   6  -5   1   52.59    3.70
  -6  -5  -1   54.59    5.80
  -6   5  -1   50.29    5.40
  -6   5  -1   56.09    5.80
   6   5   1   60.29    5.80
  -6   5  -1   58.69    3.40
   7  -5   1    3.20    1.60
  -7  -5  -1    2.70    1.70
  -7  -5  -1    2.20    1.50
   7  -5   1    0.20    1.40
   7  -5   1    4.60    1.40
  -7  -5  -1    3.60    2.10
   7  -5   1    1.70    1.10
  -7   5  -1    0.70    1.30
   7   5   1    4.20    2.20
  -7   5  -1    1.80    1.90
   8  -5   1    9.90    2.60
   8  -5   1    6.70    1.90
   8  -5   1    3.80    1.60
  -8  -5  -1    8.30    2.80
  -8  -5  -1    7.60    2.20
   8  -5   1    8.70    2.00
   8   5   1    5.80    2.10
  -9  -5  -1    0.80    1.70
  -9  -5  -1   -0.40    1.30
  -9  -5  -1   -0.30    0.90
   9  -5   1   -0.60    1.00
  -9  -5  -1   -0.50    1.50
  -9   5  -1    2.50    2.00
 -10  -5  -1   -1.20    1.60
  10  -5   1   -0.40    1.30
 -10  -5  -1    4.00    2.10
 -10  -5  -1    1.20    2.00
  10  -5   1    2.40    2.10
 -10   5  -1    4.30    2.20
 -11  -5  -1    4.90    2.50
  11  -5   1    8.70    2.20
  11  -5   1    4.90    2.20
 -11  -5  -1    7.10    2.10
 -11   5  -1    5.10    2.70
 -10  -6   1  587.24   22.10
 -10  -6   1  598.74   24.80
  10  -6  -1  538.65   20.40
  10  -6  -1  535.05   22.70
 -10  -6   1  633.34   25.70
 -10   6   1  612.04   25.80
  -9  -6   1   33.80    5.70
  -9  -6   1   36.40    6.00
   9  -6  -1   35.60    3.80
   9  -6  -1   30.70    4.90
  -9  -6   1   44.10    4.80
  -9   6   1   29.20    5.40
  -8  -6   1  318.07   15.70
  -8  -6   1  302.57   16.00
  -8  -6   1  309.97   14.20
   8  -6  -1  295.37   12.30
   8  -6  -1  326.37   15.40
  -8   6   1  276.17   15.40
   7  -6  -1    9.70    3.00
   7  -6  -1    1.70    1.40
  -7  -6   1    7.70    2.30
   7  -6  -1    7.80    1.40
  -7  -6   1    4.70    2.20
  -7  -6   1    7.20    2.50
  -7   6   1    4.30    2.50
   6  -6  -1   67.89    7.20
  -6  -6   1   80.19    6.50
   6  -6  -1   73.69    6.70
   6  -6  -1   76.09    5.00
   6  -6  -1   64.99    5.70
  -6  -6   1   66.69    6.80
  -6  -6   1   75.19    6.70
  -6  -6   1   64.49    6.20
   6   6  -1   77.39    4.00
  -6   6   1   75.79    7.10
   6   6  -1   63.89    8.60
  -6   6   1   72.99    7.00
   5  -6  -1    0.10    2.20
  -5  -6   1    2.00    1.80
  -5  -6   1    1.00    1.40
   5  -6  -1   -1.10    1.30
   5  -6  -1   -0.20    0.90
   5  -6  -1   -1.40    0.70
  -5  -6   1    0.10    1.60
  -5  -6   1   -2.00    1.10
  -5   6   1    2.90    1.90
   5   6  -1    2.90    1.60
   5   6  -1    1.50    1.00
  -5   6   1   -2.40    1.30
   4  -6  -1    4.70    1.60
  -4  -6   1    3.60    1.70
  -4  -6   1    0.70    1.90
   4  -6  -1    4.90    2.10
   4  -6  -1    0.60    1.00
  -4  -6   1    1.60    1.90
   4  -6  -1    3.00    1.60
   4  -6  -1    0.20    1.60
  -4  -6   1    4.90    2.20
  -4   6   1    3.00    1.50
  -4   6   1    3.20    1.60
   4   6  -1    1.40    1.00
  -4   6   1    0.50    1.70
   4   6  -1    0.70    1.70
   3  -6  -1    2.30    1.50
  -3  -6   1    0.20    1.50
   3  -6  -1   -2.40    0.90
  -3  -6   1    1.70    1.50
  -3  -6   1    0.60    1.50
  -3  -6   1    0.30    1.10
   3  -6  -1    0.80    1.70
   3  -6  -1    2.20    1.70
   3  -6  -1    2.50    1.10
  -3   6   1   -1.30    1.00
   3   6  -1   -2.00    1.00
  -3   6   1    0.90    1.50
   3   6  -1    1.00    1.10
  -3   6   1    1.60    1.60
  -2  -6   1  132.89    9.10
   2  -6  -1  129.29    7.10
  -2  -6   1  126.19    8.50
   2  -6  -1  129.09    8.50
  -2  -6   1  135.99    8.80
  -2  -6   1  135.79    8.90
   2  -6  -1  116.59    8.60
   2  -6  -1  141.39    8.20
   2  -6  -1  132.49    8.40
  -2   6   1  125.29    7.70
  -2   6   1  146.99    9.20
   2   6  -1  128.49    6.80
   2   6  -1  123.39    8.50
  -2   6   1  133.49    8.10
   1  -6  -1  240.78   12.00
  -1  -6   1  214.18   11.70
   1  -6  -1  242.68   11.70
   1  -6  -1  238.38   12.50
   1  -6  -1  235.98   12.10
  -1  -6   1  205.68   11.60
  -1  -6   1  237.78   12.30
  -1  -6   1  253.87   12.30
   1   6  -1  218.88   11.80
  -1   6   1  221.48   10.70
  -1   6   1  226.28   12.10
   1   6  -1  240.68   12.00
  -1   6   1  236.18   11.30
   1   6  -1  224.28   10.20
   0  -6   1 2742.13   82.89
   0  -6  -1 2888.11   83.59
   0  -6   1 3007.70   82.59
   0  -6  -1 2887.41   83.09
   0  -6   1 2894.41   83.39
   0  -6  -1 2891.61   82.99
   0  -6   1 2831.42   83.09
   0  -6  -1 2909.51   82.79
   0   6   1 2955.30   83.49
   0   6  -1 2809.62   83.19
   0   6   1 3001.20   80.59
   0   6   1 2830.12   82.29
   0   6  -1 2871.41   80.99
   0   6  -1 2820.62   82.49
   1  -6   1  172.38    9.50
  -1  -6  -1  165.18   10.00
   1  -6   1  169.58   10.10
   1  -6   1  159.58    9.70
   1  -6   1  184.08   10.20
  -1  -6  -1  190.08   10.60
  -1  -6  -1  178.88   10.20
   1   6   1  164.58    9.70
   1   6   1  174.18    8.10
   1   6   1  160.38    9.60
  -1   6  -1  163.18   10.10
  -1   6  -1  178.78    9.60
  -1   6  -1  171.28    9.40
  -2  -6  -1    3.90    2.10
  -2  -6  -1    0.80    1.80
   2  -6   1   -1.20    1.00
  -2  -6  -1   -1.70    1.20
  -2  -6  -1   -0.60    1.40
   2  -6   1    1.30    1.40
   2  -6   1    0.10    1.30
   2  -6   1   -0.50    0.90
   2  -6   1    3.60    1.60
   2   6   1    1.10    1.90
  -2   6  -1    1.80    1.50
   2   6   1    1.90    1.00
  -2   6  -1    1.40    1.60
  -2   6  -1    1.40    1.90
   3  -6   1   29.30    4.30
  -3  -6  -1   20.60    4.00
   3  -6   1   21.30    4.90
  -3  -6  -1   19.10    4.10
   3  -6   1   18.50    3.20
   3  -6   1   16.70    3.70
  -3  -6  -1   17.00    3.50
  -3  -6  -1   21.30    4.30
   3  -6   1   21.20    2.90
  -3   6  -1   19.00    3.70
   3   6   1   17.50    3.40
  -3   6  -1   20.80    3.70
   3   6   1   23.30    2.20
  -3   6  -1   20.50    3.40
  -4  -6  -1    1.00    1.60
   4  -6   1    0.80    1.10
   4  -6   1    2.80    1.60
  -4  -6  -1    0.50    1.30
   4  -6   1   -1.10    1.20
  -4  -6  -1    1.00    1.30
   4  -6   1    2.60    1.60
  -4  -6  -1    1.20    1.40
   4  -6   1    1.30    1.10
  -4   6  -1    0.40    1.60
  -4   6  -1    2.10    2.10
   4   6   1    2.50    1.60
  -4   6  -1    1.80    1.50
   4   6   1    0.50    0.60
  -5  -6  -1    3.70    2.20
   5  -6   1    4.30    1.50
   5  -6   1    4.60    1.60
   5  -6   1    3.30    2.10
  -5  -6  -1    1.40    2.00
   5  -6   1    2.70    1.40
   5  -6   1    4.00    1.90
  -5  -6  -1    4.90    1.90
  -5  -6  -1    1.30    1.50
  -5   6  -1    6.60    2.70
  -5   6  -1    1.90    1.30
  -5   6  -1    0.90    1.80
   5   6   1    5.70    2.30
  -6  -6  -1    2.30    1.90
   6  -6   1    2.60    2.00
  -6  -6  -1    0.50    2.20
   6  -6   1    0.20    1.50
  -6  -6  -1    0.80    1.80
  -6  -6  -1    5.50    2.20
   6  -6   1    3.50    1.20
  -6   6  -1    6.50    2.40
  -6   6  -1   -0.50    1.50
  -7  -6  -1    0.90    1.50
  -7  -6  -1    2.90    2.10
   7  -6   1    2.00    1.70
   7  -6   1   -0.10    0.90
  -7  -6  -1    1.30    1.60
  -7   6  -1    1.50    1.80
  -7   6  -1   -2.10    1.20
  -8  -6  -1  114.29    8.10
  -8  -6  -1  101.49    8.60
   8  -6   1  110.09    6.30
   8  -6   1  111.79    8.10
  -8  -6  -1  110.89    7.70
  -8  -6  -1  111.39    9.10
  -8   6  -1  102.59    9.00
  -8   6  -1  109.29    9.20
  -9  -6  -1    4.80    2.10
   9  -6   1    6.20    1.90
   9  -6   1    8.50    2.90
  -9  -6  -1   12.00    3.50
  -9  -6  -1    7.80    2.40
  -9  -6  -1    7.20    3.30
  -9   6  -1    6.50    2.80
  -9   6  -1    5.20    2.80
 -10  -6  -1   -2.30    1.80
 -10  -6  -1    4.10    1.80
  10  -6   1    0.80    1.70
 -10  -6  -1    0.40    2.10
 -10  -6  -1    0.40    1.80
 -10   6  -1    1.10    2.40
 -10   6  -1   -1.00    1.80
  -8  -7   1   14.40    4.20
  -8  -7   1   20.20    4.50
  -8  -7   1   23.90    4.80
   8  -7  -1   12.40    3.40
  -8  -7   1   18.90    3.70
  -8   7   1   15.30    4.60
  -8   7   1   26.30    5.40
   7  -7  -1    0.00    1.60
  -7  -7   1    1.00    2.00
   7  -7  -1   -0.50    1.20
  -7  -7   1   -1.50    2.40
   7  -7  -1    3.20    1.30
  -7  -7   1    4.40    2.60
  -7  -7   1    3.40    2.60
  -7   7   1    1.70    2.20
   6  -7  -1   31.50    5.30
   6  -7  -1   33.40    3.50
  -6  -7   1   35.60    5.60
  -6  -7   1   28.20    5.00
  -6  -7   1   33.30    4.90
  -6  -7   1   35.00    6.80
   6  -7  -1   28.70    3.80
  -6   7   1   34.70    5.80
  -6   7   1   29.20    5.40
   5  -7  -1    1.80    1.10
  -5  -7   1    1.00    1.50
   5  -7  -1   -0.10    2.00
  -5  -7   1   -3.50    1.20
  -5  -7   1   -1.30    1.70
   5  -7  -1   -0.10    1.20
   5   7  -1   -1.00    0.80
  -5   7   1   -0.40    1.40
  -5   7   1   -2.50    1.50
  -4  -7   1    3.10    2.00
  -4  -7   1    3.50    2.10
   4  -7  -1    3.80    1.70
   4  -7  -1    1.30    1.20
   4  -7  -1    1.90    2.20
   4  -7  -1   -0.50    1.10
  -4   7   1    2.30    1.90
  -4   7   1    3.50    2.10
   4   7  -1    0.20    0.90
  -3  -7   1    0.60    1.40
  -3  -7   1    3.00    1.70
   3  -7  -1   -0.70    1.10
  -3  -7   1   -0.50    1.30
   3  -7  -1    0.30    1.30
   3  -7  -1    0.30    1.50
  -3   7   1   -1.60    0.90
   3   7  -1    1.10    1.10
  -3   7   1   -1.40    1.10
  -3   7   1   -0.60    1.50
  -2  -7   1   67.69    7.00
   2  -7  -1   73.49    7.00
   2  -7  -1   82.39    5.80
  -2  -7   1   73.89   12.50
  -2  -7   1   80.19    7.20
   2  -7  -1   80.19    7.00
   2  -7  -1   80.19    6.40
  -2   7   1   79.69    6.30
  -2   7   1   83.69    7.50
   2   7  -1   79.59    5.50
   2   7  -1   76.79    6.90
  -2   7   1   75.99    6.30
   1  -7  -1    9.90    2.30
   1  -7  -1   10.20    2.70
  -1  -7   1    6.80    2.60
  -1  -7   1    5.90    2.60
   1  -7  -1    8.60    3.20
  -1  -7   1   10.70    2.90
   1  -7  -1    8.50    2.80
  -1   7   1    7.00    2.30
  -1   7   1    7.50    2.60
   1   7  -1    6.40    2.10
  -1   7   1   11.30    2.70
   1   7  -1    9.70    2.70
   0  -7  -1   41.50    5.80
   0  -7   1   51.19    5.50
   0  -7   1   51.39    5.40
   0  -7  -1   59.99    6.20
   0  -7  -1   61.09    6.10
   0  -7   1   62.39    6.30
   0   7  -1   49.20    5.70
   0   7   1   48.00    5.20
   0   7  -1   44.50    6.10
   0   7   1   59.59    4.90
   0   7   1   59.29    5.90
   0   7  -1   70.09    5.50
  -1  -7  -1   13.50    3.20
   1  -7   1   22.30    4.20
   1  -7   1   20.70    3.90
   1  -7   1   15.80    3.80
  -1  -7  -1   16.50    3.70
  -1  -7  -1   19.80    4.30
   1  -7   1   20.80    3.20
   1   7   1   23.90    4.30
   1   7   1   21.70    3.10
  -1   7  -1   18.40    3.40
  -1   7  -1   18.30    3.60
  -1   7  -1   22.30    4.60
   2  -7   1    3.50    1.80
   2  -7   1    3.30    2.00
   2  -7   1    4.30    1.90
   2  -7   1    2.80    1.50
  -2  -7  -1    5.60    2.40
  -2  -7  -1    1.70    2.20
  -2  -7  -1    4.40    2.60
  -2   7  -1    4.80    2.00
   2   7   1    5.50    2.30
   2   7   1    7.50    1.80
  -2   7  -1    6.40    2.40
  -2   7  -1    6.70    2.30
   3  -7   1    3.60    2.40
   3  -7   1    4.80    2.10
  -3  -7  -1   -0.50    1.80
  -3  -7  -1   -1.80    1.90
  -3  -7  -1    3.60    2.20
   3  -7   1    5.30    1.60
   3  -7   1    3.80    2.00
  -3   7  -1    3.30    2.40
  -3   7  -1    5.00    1.70
   3   7   1    2.10    1.00
  -3   7  -1    2.60    1.70
  -4  -7  -1   15.10    3.80
   4  -7   1   12.70    2.40
   4  -7   1   12.10    2.70
   4  -7   1   18.10    4.00
  -4  -7  -1   13.70    4.50
  -4  -7  -1   18.40    4.20
  -4   7  -1   13.70    3.70
   4   7   1   14.30    1.80
  -4   7  -1   15.70    3.80
  -4   7  -1   13.60    2.80
   5  -7   1    6.50    1.80
  -5  -7  -1    9.40    3.30
   5  -7   1    8.00    2.20
  -5  -7  -1    6.30    2.40
  -5  -7  -1    8.40    3.50
   5  -7   1   14.40    3.70
  -5   7  -1    4.20    1.90
  -5   7  -1    6.30    2.90
  -5   7  -1    3.80    3.10
  -6  -7  -1    6.70    2.90
   6  -7   1   12.70    2.10
   6  -7   1    6.10    2.00
  -6  -7  -1    8.20    3.10
  -6   7  -1    9.60    2.90
  -6   7  -1   13.20    3.50
  -7  -7  -1    4.50    2.10
   7  -7   1    2.90    1.50
   7  -7   1    1.60    1.80
  -7  -7  -1   -1.70    1.50
  -7  -7  -1   -4.60    1.80
  -7  -7  -1    1.90    2.20
  -7   7  -1    6.20    2.40
  -7   7  -1    3.20    1.60
  -8  -7  -1   23.20    4.90
   4  -8  -1    3.60    2.60
   4  -8  -1    0.30    1.40
  -4  -8   1   -0.20    2.30
  -4  -8   1    2.00    2.70
  -4  -8   1    2.60    2.00
   4   8  -1    0.90    1.10
  -4   8   1    5.00    2.40
  -4   8   1    2.50    2.20
   3  -8  -1    4.70    1.90
  -3  -8   1    4.80    3.30
   3  -8  -1    3.10    1.90
  -3  -8   1    8.00    2.50
   3  -8  -1    4.80    2.90
  -3  -8   1    3.70    2.20
  -3   8   1    1.30    2.30
  -3   8   1    6.00    3.00
   3   8  -1    3.50    1.60
  -2  -8   1    7.70    2.80
  -2  -8   1   11.10    3.30
  -2  -8   1   -1.70    2.50
   2  -8  -1    4.00    2.40
   2  -8  -1    5.20    2.90
  -2   8   1    3.20    1.60
   2   8  -1    0.50    1.50
  -2   8   1   -0.20    1.80
   1  -8  -1  240.38   13.30
  -1  -8   1  272.07   14.30
  -1  -8   1  233.58   14.10
   1  -8  -1  246.28   14.50
   1  -8  -1  184.58   14.60
  -1   8   1  244.88   14.10
   1   8  -1  252.57   11.60
  -1   8   1  266.27   12.50
   0  -8   1  229.38   12.80
   0  -8  -1  201.58   12.80
   0  -8  -1  189.78   14.90
   0  -8  -1  239.48   13.30
   0  -8   1  210.28   10.80
   0  -8   1  219.28   13.20
   0  -8   1  189.18   12.90
   0   8   1  216.78   12.90
   0   8  -1  219.98   11.10
   0   8   1  227.98   10.70
   0   8  -1  219.88   13.20
   1  -8   1  210.38   12.10
   1  -8   1  202.18   10.40
   1  -8   1  213.98   13.10
  -1  -8  -1  206.98   13.10
  -1  -8  -1  242.78   13.90
  -1   8  -1  218.28   11.60
   1   8   1  207.28    9.90
  -1   8  -1  228.28   13.60
  -2  -8  -1    7.10    2.80
  -2  -8  -1    6.30    2.50
   2  -8   1   10.40    2.80
   2  -8   1    2.30    1.80
   2  -8   1    5.80    2.00
  -2  -8  -1    3.00    2.60
  -2   8  -1    4.90    2.50
   2   8   1    3.90    1.60
  -2   8  -1   -4.00    2.00
  -3  -8  -1   16.00    4.40
   3  -8   1   21.00    4.60
   3  -8   1   23.40    4.20
   3  -8   1   16.90    3.60
  -3  -8  -1   26.50    5.50
  -3   8  -1   25.40    4.50
  -3   8  -1   15.80    3.60
   3   8   1   21.90    3.40
  -3   8  -1   22.00    4.80
  -4  -8  -1   10.00    3.50
   4  -8   1   17.30    3.40
  -4  -8  -1   12.70    3.40
   4  -8   1   12.10    2.60
  -4   8  -1   15.80    4.40
   4   8   1    9.50    1.40
  -4   8  -1   13.00    3.00
  -4   8  -1   14.10    3.50
 -15   0   2    0.10    1.00
 -15   0   2    1.10    1.00
 -15   0   2   -2.40    1.20
 -14   0   2    4.20    1.90
 -14   0   2    5.30    2.60
 -13   0   2    0.40    0.90
 -13   0   2   -0.10    1.00
 -13   0   2   -2.00    1.70
  13   0  -2    1.10    0.70
 -12   0   2   24.00    2.60
 -12   0   2   27.40    2.30
 -12   0   2   29.10    4.40
 -12   0   2   23.70    3.80
 -11   0   2    1.30    1.20
  11   0  -2   -0.20    0.60
 -11   0   2    0.10    0.80
  11   0  -2   -0.20    0.70
 -11   0   2   -1.50    1.00
  11   0  -2   -0.20    1.20
 -11   0   2    0.70    0.70
 -10   0   2 1662.13   48.30
  10   0  -2 1654.43   45.90
  10   0  -2 1628.34   49.00
  10   0  -2 1574.04   45.40
 -10   0   2 1615.74   45.80
 -10   0   2 1656.43   48.70
 -10   0   2 1678.33   45.50
  -9   0   2   -0.30    1.10
   9   0  -2   -0.90    0.60
  -9   0   2    0.70    0.80
   9   0  -2   -0.80    0.60
   9   0  -2   -0.10    1.00
  -9   0   2    0.30    0.60
   8   0  -2    8.90    1.60
  -8   0   2   11.00    1.60
  -8   0   2   10.70    2.20
   8   0  -2   11.70    1.60
  -8   0   2   12.60    1.60
   7   0  -2    1.10    0.70
  -7   0   2   -0.30    0.80
  -7   0   2    0.20    0.50
  -7   0   2    0.80    0.60
   7   0  -2    0.00    0.90
   7   0  -2   -0.30    0.50
  -6   0   2    2.20    1.10
   6   0  -2    0.10    0.90
   6   0  -2    1.60    0.80
  -6   0   2    0.80    0.60
   6   0  -2    2.00    0.80
   5   0  -2   -0.30    0.70
  -5   0   2    0.70    0.90
  -5   0   2    0.20    0.50
   5   0  -2    0.30    0.50
  -5   0   2    0.30    0.50
   5   0  -2    0.00    0.50
  -4   0   2   88.09    3.60
  -4   0   2   95.09    4.20
   4   0  -2   82.89    4.10
   4   0  -2   87.49    3.60
   4   0  -2   87.09    3.60
  -4   0   2   81.19    3.40
  -3   0   2    0.20    0.40
  -3   0   2   -0.10    0.40
   3   0  -2    0.00    0.40
   3   0  -2    0.50    0.60
   3   0  -2    0.20    0.50
  -3   0   2    0.10    0.60
   2   0  -2 1534.75   77.89
  -2   0   2 1509.65   77.09
   1   0  -2   -0.20    0.40
   1   0  -2    0.20    0.30
  -1   0   2    0.10    0.30
  -1   0   2    0.00    0.30
  -1   0   2   -0.10    0.40
   0   0  -2 2560.84   91.99
   1   0   2   -0.30    0.40
   1   0   2   -0.10    0.20
  -1   0  -2   -0.10    0.20
  -1   0  -2    0.00    0.20
  -1   0  -2    0.20    0.40
  -3   0  -2    1.10    0.60
  -3   0  -2   -0.10    0.40
  -3   0  -2    0.10    0.10
  -4   0  -2   36.30    1.30
  -4   0  -2   34.20    2.20
  -4   0  -2   35.90    2.40
  -5   0  -2   -0.30    0.30
  -5   0  -2    0.60    0.70
  -5   0  -2    0.20    0.70
  -6   0  -2  114.49    5.50
  -6   0  -2  113.79    3.90
  -6   0  -2  118.59    5.20
  -6   0  -2  117.29    5.50
  -7   0  -2    0.20    0.60
  -7   0  -2    0.20    0.40
  -7   0  -2    0.90    0.80
  -7   0  -2   -0.50    0.50
  -8   0  -2   82.79    5.20
  -8   0  -2   87.99    5.20
  -8   0  -2   85.79    3.50
  -8   0  -2   92.69    4.70
  -9   0  -2    0.90    0.80
  -9   0  -2   -0.50    0.90
  -9   0  -2   -1.30    0.80
  -9   0  -2    0.70    0.50
 -10   0  -2  410.56   12.40
 -10   0  -2  403.76   15.60
 -10   0  -2  398.96   13.90
 -10   0  -2  391.96   15.00
 -11   0  -2   -0.40    0.50
 -11   0  -2   -0.90    1.20
 -11   0  -2   -1.20    0.80
 -11   0  -2   -1.10    0.60
 -12   0  -2    9.30    2.60
 -12   0  -2    7.00    1.60
 -12   0  -2    6.80    2.00
 -12   0  -2    6.70    1.20
 -13   0  -2   -1.50    1.00
 -13   0  -2   -0.40    0.50
 -13   0  -2    0.10    1.40
 -13   0  -2    0.60    1.40
 -14   0  -2  370.36   12.70
 -14   0  -2  435.36   17.20
 -14   0  -2  410.16   14.00
 -15  -1   2   -1.30    1.30
 -15  -1   2   -1.30    0.90
 -15  -1   2    1.40    1.90
 -15  -1   2   -1.50    0.80
 -15   1   2    2.00    1.30
 -15   1   2   -2.70    1.20
 -15   1   2   -2.30    1.30
 -14  -1   2    0.70    1.20
 -14  -1   2    3.90    1.60
 -14  -1   2    1.00    1.60
 -14  -1   2    1.20    1.50
 -14   1   2    5.00    1.50
 -14   1   2    3.20    1.60
 -14   1   2    2.20    1.70
 -13  -1   2    2.80    0.90
  13  -1  -2    4.70    1.90
 -13  -1   2    0.10    1.00
 -13  -1   2    0.90    1.50
  13  -1  -2    1.90    0.90
 -13  -1   2    2.10    1.60
 -13   1   2    5.10    2.30
 -13   1   2   -0.10    0.90
 -13   1   2    3.40    1.50
  13   1  -2    1.50    0.90
  12  -1  -2   29.70    4.30
  12  -1  -2   27.10    2.40
 -12  -1   2   27.90    2.70
 -12  -1   2   28.70    4.40
 -12  -1   2   31.50    4.10
 -12  -1   2   33.70    3.30
 -12   1   2   30.20    4.00
 -12   1   2   33.60    3.30
  12   1  -2   29.00    2.70
 -12   1   2   30.10    4.60
  11  -1  -2   40.00    3.00
 -11  -1   2   41.40    4.40
 -11  -1   2   40.30    3.70
  11  -1  -2   37.40    4.20
 -11  -1   2   43.40    3.20
 -11  -1   2   39.40    4.20
  11   1  -2   39.50    3.80
  11   1  -2   37.60    3.00
 -11   1   2   44.90    4.50
 -11   1   2   43.30    4.10
 -11   1   2   42.30    3.50
 -10  -1   2  763.82   25.30
 -10  -1   2  775.42   24.40
 -10  -1   2  778.62   23.20
 -10  -1   2  793.32   26.00
  10  -1  -2  782.32   25.90
  10  -1  -2  775.92   22.90
 -10   1   2  752.62   23.80
 -10   1   2  784.22   26.10
  10   1  -2  758.82   23.40
  10   1  -2  761.72   24.70
 -10   1   2  788.12   25.10
  -9  -1   2   64.59    5.10
  -9  -1   2   74.29    4.00
  -9  -1   2   65.89    4.80
   9  -1  -2   74.39    5.20
  -9  -1   2   71.89    4.80
   9  -1  -2   68.19    3.70
  -9   1   2   71.29    4.80
  -9   1   2   70.09    4.20
   9   1  -2   70.19    4.70
  -9   1   2   69.19    5.20
   9   1  -2   70.59    4.10
   8  -1  -2  160.68    6.30
   8  -1  -2  153.48    7.60
  -8  -1   2  172.68    7.80
  -8  -1   2  162.88    6.50
  -8  -1   2  158.98    8.00
  -8  -1   2  158.18    7.30
   8   1  -2  159.48    6.70
  -8   1   2  171.18    8.10
  -8   1   2  159.28    7.40
   8   1  -2  175.08    7.70
  -8   1   2  166.28    6.90
   8   1  -2  156.08    8.20
   7  -1  -2    9.30    1.40
   7  -1  -2   10.60    2.00
  -7  -1   2    7.30    1.70
   7  -1  -2    8.60    1.30
  -7  -1   2    9.10    2.00
  -7  -1   2   10.20    1.60
  -7  -1   2   11.70    1.90
  -7   1   2    8.40    1.50
   7   1  -2   10.20    2.00
   7   1  -2   10.10    1.60
   7   1  -2   11.70    2.40
  -7   1   2   11.60    2.10
  -7   1   2    7.00    1.60
  -6  -1   2  691.23   20.30
   6  -1  -2  711.43   19.00
  -6  -1   2  686.83   21.20
  -6  -1   2  711.83   21.90
   6  -1  -2  673.23   21.20
  -6  -1   2  734.03   21.40
   6  -1  -2  695.43   20.10
  -6   1   2  679.03   20.50
  -6   1   2  686.93   21.00
   6   1  -2  678.63   20.50
   6   1  -2  666.23   21.30
  -6   1   2  696.83   21.60
   6   1  -2  718.93   22.30
   5  -1  -2   44.60    1.90
  -5  -1   2   45.60    3.10
   5  -1  -2   47.80    3.10
  -5  -1   2   49.00    3.40
  -5  -1   2   47.00    2.70
   5  -1  -2   45.50    2.60
  -5  -1   2   48.10    3.10
   5   1  -2   45.60    2.80
  -5   1   2   45.30    2.90
   5   1  -2   40.10    3.10
  -5   1   2   43.10    3.10
  -5   1   2   44.40    2.70
   5   1  -2   44.00    3.40
   4  -1  -2  263.87    8.50
  -4  -1   2  267.77    8.60
   4  -1  -2  245.08    7.50
  -4  -1   2  272.57    9.00
   4  -1  -2  260.87    8.90
  -4   1   2  264.77    8.80
   4   1  -2  271.67    9.40
   4   1  -2  263.07    8.70
  -4   1   2  261.87    8.70
  -4   1   2  252.77    9.10
   4   1  -2  259.47    9.50
  -3  -1   2   -0.70    0.50
   3  -1  -2    0.30    0.60
   3  -1  -2   -0.40    0.50
   3  -1  -2   -0.10    0.50
  -3  -1   2    0.30    0.70
  -3  -1   2   -0.10    0.60
  -3  -1   2    0.50    0.60
   3   1  -2    0.20    0.70
  -3   1   2    0.20    0.50
  -3   1   2    0.00    0.50
   3   1  -2   -0.50    0.50
   3   1  -2   -0.20    0.60
   3   1  -2    0.40    0.60
  -3   1   2   -0.20    0.50
  -2  -1   2   22.10    1.80
   2  -1  -2   24.10    1.60
  -2  -1   2   20.60    1.70
   2  -1  -2   23.10    1.70
   2  -1  -2   22.00    1.60
  -2  -1   2   23.40    1.70
   2   1  -2   23.50    1.80
   2   1  -2   23.50    1.80
  -2   1   2   23.90    1.70
   2   1  -2   23.30    1.90
   2   1  -2   23.40    1.70
  -2   1   2   22.10    1.60
   1  -1  -2   11.30    1.10
   1  -1  -2   11.60    1.20
  -1  -1   2    8.90    1.10
  -1  -1   2    9.50    1.30
  -1  -1   2   10.10    1.30
  -1  -1   2   11.30    1.20
  -1  -1   2   10.70    1.10
   1  -1  -2   11.80    1.10
  -1   1   2   11.40    1.10
  -1   1   2   11.90    1.20
   1   1  -2   10.50    1.20
   1   1  -2   11.70    1.40
   1   1  -2   12.40    1.30
   0  -1  -2 4235.48  163.88
   0   1  -2 4375.46  165.58
   0   1   2 4312.47  163.28
   0   1  -2 4278.37  167.68
  -1  -1  -2   10.60    1.10
  -1  -1  -2    9.60    1.40
   1  -1   2    9.50    0.50
   1  -1   2    9.30    1.20
   1  -1   2    9.60    1.50
  -1  -1  -2    9.10    1.00
  -1   1  -2    8.20    1.10
  -1   1  -2    7.90    1.40
  -1   1  -2    7.50    1.00
   1   1   2    8.90    0.50
   2  -1   2 4357.26  165.38
  -2  -1  -2 4416.26  160.38
   2   1   2 4388.36  159.38
  -2   1  -2 4440.06  167.18
   3  -1   2   17.30    1.20
   3  -1   2   18.60    1.30
  -3  -1  -2   16.80    1.30
   3  -1   2   15.20    1.60
  -3  -1  -2   14.40    1.90
   3  -1   2   17.50    1.30
   3   1   2   15.40    1.70
  -3   1  -2   16.50    1.10
  -3   1  -2   17.30    1.40
   4  -1   2 1539.55   40.60
   4  -1   2 1530.95   40.20
  -4  -1  -2 1550.34   42.40
  -4  -1  -2 1495.65   40.50
   4  -1   2 1504.75   41.00
   4   1   2 1490.35   42.00
  -4   1  -2 1548.05   42.00
  -4   1  -2 1529.65   40.80
  -4   1  -2 1408.66   40.70
   5  -1   2   49.30    2.40
  -5  -1  -2   52.59    3.70
  -5  -1  -2   51.39    2.30
  -5  -1  -2   51.99    3.60
   5  -1   2   52.69    2.10
   5  -1   2   52.09    3.00
  -5   1  -2   51.29    2.60
   5   1   2   52.39    3.40
  -5   1  -2   50.59    2.40
  -5   1  -2   52.49    2.90
  -5   1  -2   46.70    3.30
   6  -1   2   68.09    2.90
  -6  -1  -2   74.39    4.50
   6  -1   2   73.49    4.00
  -6  -1  -2   67.49    2.90
  -6  -1  -2   66.59    4.60
   6  -1   2   73.19    2.60
  -6   1  -2   66.39    3.60
  -6   1  -2   64.49    4.20
  -6   1  -2   68.79    3.30
  -6   1  -2   70.99    3.10
  -7  -1  -2    0.50    0.80
   7  -1   2    0.30    0.70
  -7  -1  -2    1.20    0.50
   7  -1   2    1.30    0.40
  -7  -1  -2    3.00    1.30
   7  -1   2    1.00    0.50
  -7   1  -2    2.00    1.20
  -7   1  -2    1.40    0.50
  -7   1  -2   -0.10    0.60
  -7   1  -2    0.50    0.70
  -8  -1  -2  108.59    7.10
  -8  -1  -2  109.49    4.10
  -8  -1  -2  118.09    6.60
   8  -1   2  108.69    3.50
   8  -1   2  110.19    3.70
  -8   1  -2   95.89    6.00
  -8   1  -2  106.59    4.30
  -8   1  -2   99.79    4.60
  -8   1  -2  102.19    5.40
  -9  -1  -2  106.09    6.60
  -9  -1  -2  107.69    4.30
  -9  -1  -2  103.29    6.20
  -9   1  -2  116.49    6.00
  -9   1  -2  111.09    4.50
  -9   1  -2  117.89    6.90
  -9   1  -2  115.69    5.00
 -10  -1  -2   79.69    3.60
 -10  -1  -2   88.09    5.60
 -10  -1  -2   83.99    5.90
 -10   1  -2   72.49    4.00
 -10   1  -2   79.09    3.50
 -10   1  -2   82.19    5.20
 -10   1  -2   79.19    5.80
 -11  -1  -2   23.20    1.90
 -11  -1  -2   23.60    3.40
 -11  -1  -2   22.90    3.80
 -11   1  -2   22.70    3.80
 -11   1  -2   26.30    3.00
 -11   1  -2   23.30    1.60
 -11   1  -2   22.30    2.20
 -12  -1  -2   86.49    4.00
 -12  -1  -2   89.19    6.60
 -12  -1  -2   94.39    6.00
 -12  -1  -2   82.49    6.30
 -12   1  -2   81.09    5.60
 -12   1  -2   87.29    4.60
 -12   1  -2   77.59    6.40
 -12   1  -2   85.39    2.80
 -13  -1  -2   -1.00    0.90
 -13  -1  -2    0.20    0.50
 -13  -1  -2    0.70    1.10
 -13  -1  -2   -1.70    1.10
 -13   1  -2    2.70    1.00
 -13   1  -2   -1.20    1.00
 -13   1  -2    1.90    1.10
 -14  -1  -2   65.89    3.40
 -14  -1  -2   68.49    6.20
 -14  -1  -2   55.59    6.40
 -14  -1  -2   55.19    7.80
 -14  -1  -2   66.99    5.10
 -14   1  -2   60.19    3.80
 -14   1  -2   67.99    5.70
 -14   1  -2   60.49    6.00
 -14  -2   2   18.30    3.90
  14  -2  -2   23.40    3.70
 -14  -2   2   10.10    2.90
 -14  -2   2   11.60    2.20
 -14  -2   2   10.10    2.70
 -14   2   2   14.30    2.90
  14   2  -2    9.80    2.70
 -14   2   2   19.40    3.30
 -14   2   2   20.20    4.30
 -13  -2   2    9.70    2.30
 -13  -2   2   10.40    2.80
  13  -2  -2    7.80    2.40
 -13  -2   2    7.30    2.10
 -13  -2   2    7.70    1.80
 -13   2   2    3.70    1.80
 -13   2   2   10.80    2.30
  13   2  -2    4.20    1.90
 -13   2   2    9.10    2.80
 -12  -2   2   18.00    3.20
 -12  -2   2   17.20    3.10
 -12  -2   2   15.30    3.70
  12  -2  -2   18.40    3.30
 -12  -2   2   12.70    2.10
  12  -2  -2   16.60    2.20
  12   2  -2   14.50    2.20
  12   2  -2   22.50    3.60
 -12   2   2   14.40    3.30
 -12   2   2   19.90    3.10
 -12   2   2   16.00    2.80
 -11  -2   2   63.49    5.00
  11  -2  -2   71.39    5.60
 -11  -2   2   65.49    5.30
 -11  -2   2   65.19    5.80
 -11  -2   2   72.09    4.30
 -11   2   2   68.79    5.00
 -11   2   2   69.19    5.00
 -11   2   2   61.39    5.70
  11   2  -2   68.79    5.60
  11   2  -2   65.49    4.50
  10  -2  -2  296.07   10.50
 -10  -2   2  287.17   13.10
 -10  -2   2  297.67   10.80
 -10  -2   2  291.27   12.40
  10  -2  -2  295.87   12.50
 -10   2   2  280.37   11.60
  10   2  -2  301.57   12.90
  10   2  -2  282.67   11.00
 -10   2   2  301.77   13.40
 -10   2   2  270.77   11.40
  -9  -2   2  394.96   13.20
  -9  -2   2  385.56   14.80
   9  -2  -2  380.46   12.80
  -9  -2   2  374.26   13.90
  -9  -2   2  368.76   15.20
   9  -2  -2  367.06   14.30
  -9   2   2  383.76   15.40
   9   2  -2  371.46   15.00
   9   2  -2  383.16   13.60
  -9   2   2  406.46   14.20
  -9   2   2  382.06   13.90
  -8  -2   2  664.63   22.20
   8  -2  -2  678.23   21.90
  -8  -2   2  694.73   22.90
   8  -2  -2  674.33   20.20
  -8  -2   2  668.03   20.50
  -8  -2   2  673.33   21.10
  -8   2   2  664.93   21.30
  -8   2   2  653.33   22.50
   8   2  -2  669.53   22.50
  -8   2   2  649.74   21.00
   8   2  -2  626.74   20.80
  -7  -2   2  136.89    7.20
  -7  -2   2  142.59    7.50
  -7  -2   2  146.59    6.30
   7  -2  -2  142.19    6.00
  -7  -2   2  134.39    6.30
   7  -2  -2  144.99    6.70
   7   2  -2  150.18    7.60
  -7   2   2  136.69    7.30
  -7   2   2  136.49    6.40
   7   2  -2  141.79    6.60
  -7   2   2  133.99    6.50
  -6  -2   2   14.50    2.00
  -6  -2   2   10.50    2.20
   6  -2  -2   10.30    1.90
  -6  -2   2   11.20    2.20
  -6  -2   2   12.20    1.80
   6  -2  -2   15.90    2.20
   6  -2  -2   11.80    1.70
  -6   2   2   10.10    1.90
   6   2  -2    9.90    1.80
  -6   2   2   11.40    2.30
  -6   2   2   12.60    1.90
   6   2  -2   11.90    2.20
  -5  -2   2   80.49    4.90
  -5  -2   2   86.29    4.40
  -5  -2   2   83.29    5.00
   5  -2  -2   88.09    4.40
   5  -2  -2   92.49    4.40
   5  -2  -2   81.39    4.70
  -5  -2   2   86.69    4.20
   5  -2  -2   81.19    2.70
   5   2  -2   84.29    4.60
  -5   2   2   73.49    5.10
   5   2  -2   88.59    5.20
  -5   2   2   86.29    4.30
  -5   2   2   80.69    4.90
  -4  -2   2   29.60    2.90
   4  -2  -2   31.30    1.70
  -4  -2   2   33.20    2.90
   4  -2  -2   32.90    2.40
  -4  -2   2   30.80    2.20
  -4  -2   2   30.40    2.50
   4  -2  -2   34.70    2.50
   4  -2  -2   33.40    2.70
   4   2  -2   30.00    2.30
  -4   2   2   33.10    2.60
   4   2  -2   29.50    2.90
   4   2  -2   33.00    2.80
  -4   2   2   31.80    2.40
  -4   2   2   28.80    2.70
   3  -2  -2   15.20    1.60
  -3  -2   2   17.00    2.20
   3  -2  -2   12.30    1.70
  -3  -2   2   16.30    1.60
  -3  -2   2   14.40    2.10
   3  -2  -2   14.70    1.40
   3  -2  -2   17.90    1.90
  -3  -2   2   17.50    2.40
   3   2  -2   17.30    2.30
  -3   2   2   17.40    1.70
  -3   2   2   15.70    2.10
   3   2  -2   17.40    1.70
  -3   2   2   14.20    2.00
   3   2  -2   15.20    2.30
  -2  -2   2  563.94   17.20
   2  -2  -2  582.74   16.70
   2  -2  -2  573.54   17.20
  -2  -2   2  544.65   17.30
   2  -2  -2  571.64   16.60
   2  -2  -2  557.64   17.10
  -2  -2   2  551.04   17.50
  -2  -2   2  558.84   16.70
  -2   2   2  562.94   17.30
   2   2  -2  573.04   16.60
   2   2  -2  556.74   17.40
  -2   2   2  556.44   17.40
   2   2  -2  549.74   17.60
  -1  -2   2  253.37    9.00
  -1  -2   2  251.87    8.60
   1  -2  -2  243.28    8.50
  -1  -2   2  232.28    8.80
   1  -2  -2  255.07    8.60
   1  -2  -2  244.18    8.70
  -1   2   2  239.78    8.70
   1   2  -2  251.17    9.00
   1   2  -2  242.88    8.90
   1   2  -2  244.38    8.40
  -1   2   2  252.27    8.40
   0  -2   2  148.29    6.10
   0  -2  -2  158.98    6.10
   0  -2   2  150.48    6.10
   0  -2   2  138.89    5.90
   0  -2   2  145.09    5.90
   0  -2  -2  151.28    5.90
   0   2  -2  142.39    5.90
   0   2  -2  140.49    6.00
   0   2  -2  146.29    6.10
   0   2   2  143.39    6.00
   0   2   2  151.58    6.00
   0   2   2  146.59    5.80
   1  -2   2   21.60    2.10
   1  -2   2   20.60    2.00
  -1  -2  -2   22.40    2.00
  -1  -2  -2   21.90    2.30
  -1  -2  -2   19.60    2.00
   1  -2   2   22.80    1.90
   1   2   2   23.10    2.00
  -1   2  -2   19.30    2.10
  -1   2  -2   19.40    2.10
   1   2   2   16.80    2.20
  -1   2  -2   21.10    2.30
  -1   2  -2   23.90    2.00
  -2  -2  -2    3.90    1.10
   2  -2   2    3.70    1.10
   2  -2   2    4.50    1.20
   2  -2   2    3.90    0.60
   2  -2   2    2.90    0.80
   2  -2   2    7.20    1.50
  -2  -2  -2    3.30    1.20
  -2  -2  -2    3.10    1.00
  -2  -2  -2    5.50    1.30
  -2   2  -2    4.30    0.90
  -2   2  -2    4.80    1.20
   2   2   2    2.00    1.10
  -2   2  -2    2.50    1.10
   3  -2   2  581.04   17.60
   3  -2   2  593.54   16.30
  -3  -2  -2  600.54   19.00
  -3  -2  -2  569.64   17.70
   3  -2   2  575.04   18.10
  -3   2  -2  614.04   16.40
   3   2   2  578.24   18.60
  -3   2  -2  572.94   16.70
  -3   2  -2  574.64   18.30
  -4  -2  -2   34.10    1.50
  -4  -2  -2   32.50    2.50
   4  -2   2   31.20    2.50
   4  -2   2   36.80    2.10
   4  -2   2   34.40    2.40
   4  -2   2   36.30    2.90
  -4  -2  -2   32.20    3.20
  -4   2  -2   32.70    1.80
  -4   2  -2   34.50    3.00
   4   2   2   34.00    3.10
  -4   2  -2   34.90    2.00
  -5  -2  -2  206.88    7.80
   5  -2   2  230.38    7.80
  -5  -2  -2  200.08   12.70
  -5  -2  -2  220.78    7.00
   5  -2   2  224.28    7.60
   5  -2   2  221.38    8.10
   5  -2   2  228.28    8.90
  -5   2  -2  218.68    7.40
  -5   2  -2  214.68    8.30
  -5   2  -2  222.08    9.20
   5   2   2  223.08    9.30
  -6  -2  -2  208.28    7.50
  -6  -2  -2  204.08    9.30
   6  -2   2  206.08    7.10
  -6  -2  -2  195.78    9.20
  -6  -2  -2  213.48    7.10
   6  -2   2  202.38    7.70
   6  -2   2  198.98    7.60
   6  -2   2  217.28    8.90
  -6   2  -2  199.28    5.90
  -6   2  -2  201.98    7.30
   6   2   2  216.08    9.30
  -6   2  -2  216.98    9.20
  -6   2  -2  202.48    5.90
  -6   2  -2  190.18    7.90
   7  -2   2   72.69    3.40
   7  -2   2   75.39    4.30
  -7  -2  -2   74.49    5.30
  -7  -2  -2   79.99    5.50
   7  -2   2   75.79    4.00
  -7  -2  -2   77.59    3.90
  -7  -2  -2   74.19    3.80
   7   2   2   80.69    5.20
  -7   2  -2   78.49    4.40
  -7   2  -2   78.19    4.00
  -7   2  -2   85.99    5.50
  -8  -2  -2   37.00    3.90
  -8  -2  -2   31.30    4.20
  -8  -2  -2   38.20    2.80
   8  -2   2   42.40    3.30
   8  -2   2   35.00    2.60
   8  -2   2   38.60    2.30
  -8  -2  -2   34.50    2.50
  -8   2  -2   42.20    3.60
   8   2   2   42.70    4.00
  -8   2  -2   39.80    4.00
  -8   2  -2   37.70    3.00
  -9  -2  -2  151.48    8.70
  -9  -2  -2  157.78    6.10
   9  -2   2  164.18    5.70
   9  -2   2  151.58    6.10
   9  -2   2  171.68    7.80
  -9  -2  -2  154.08    7.00
  -9  -2  -2  168.08    8.80
  -9   2  -2  149.79    7.00
  -9   2  -2  160.98    7.10
  -9   2  -2  150.48    8.50
  10  -2   2   39.90    3.90
  10  -2   2   35.50    2.30
 -10  -2  -2   34.00    4.70
  10  -2   2   42.00    2.10
 -10  -2  -2   40.30    2.60
 -10  -2  -2   43.80    3.60
 -10  -2  -2   44.40    4.50
 -10   2  -2   33.70    3.10
 -10   2  -2   40.70    3.40
 -10   2  -2   39.90    4.40
 -11  -2  -2    4.40    1.00
 -11  -2  -2    4.30    1.80
  11  -2   2    3.00    0.60
 -11  -2  -2    3.00    1.40
  11  -2   2    2.20    0.40
 -11  -2  -2    4.70    2.00
 -11   2  -2    2.80    1.20
 -11   2  -2    3.00    1.20
 -11   2  -2    3.80    1.50
 -12  -2  -2    1.10    1.30
 -12  -2  -2    1.60    1.30
 -12  -2  -2    2.30    1.40
 -12   2  -2    7.20    2.20
 -12   2  -2    3.10    1.20
 -12   2  -2    3.00    1.30
 -13  -2  -2   89.69    7.30
 -13  -2  -2   94.19    4.30
 -13  -2  -2   76.29    5.70
 -13  -2  -2   79.59    6.30
 -13   2  -2   86.89    5.20
 -13   2  -2   96.79    7.60
 -13   2  -2   97.49    6.10
 -14  -2  -2  140.49    5.80
 -14  -2  -2  141.79    9.30
 -14  -2  -2  143.39    9.40
 -14  -2  -2  143.49    8.60
 -14  -2  -2  135.49    7.90
 -14   2  -2  152.28    8.10
 -14   2  -2  150.88   10.20
 -14  -3   2   24.20    4.70
 -14  -3   2   14.90    3.00
 -14  -3   2   22.70    3.20
  14  -3  -2   15.60    4.30
 -14  -3   2   18.30    3.80
 -14   3   2   23.60    3.70
 -14   3   2   24.00    3.90
 -14   3   2   16.90    4.00
  14   3  -2   19.50    3.60
 -13  -3   2    4.00    1.50
 -13  -3   2    4.10    1.90
  13  -3  -2   -0.20    1.60
 -13  -3   2    2.50    1.90
  13  -3  -2    1.50    1.60
 -13  -3   2    0.30    1.30
 -13   3   2    1.40    1.10
 -13   3   2    5.80    2.20
  13   3  -2   -0.70    1.40
 -13   3   2    4.80    1.50
 -12  -3   2   -1.60    1.10
 -12  -3   2   -0.30    1.20
 -12  -3   2    0.00    0.80
  12  -3  -2    0.20    1.50
 -12  -3   2   -1.20    0.70
 -12   3   2   -1.10    1.30
  12   3  -2    1.70    1.70
 -12   3   2    2.30    1.30
 -12   3   2    0.10    1.20
  11  -3  -2   99.59    5.60
 -11  -3   2  113.89    6.30
 -11  -3   2  125.39    7.90
  11  -3  -2  111.69    7.10
  11   3  -2  109.19    7.80
  11   3  -2   98.19    6.10
 -11   3   2  117.99    6.70
 -10  -3   2  458.95   18.00
 -10  -3   2  437.16   15.60
 -10  -3   2  415.16   17.90
  10  -3  -2  452.45   16.80
 -10  -3   2  451.25   15.60
 -10   3   2  468.35   16.30
  10   3  -2  467.85   18.20
 -10   3   2  456.55   18.50
  10   3  -2  432.16   18.00
 -10   3   2  415.16   16.60
  -9  -3   2  248.98   11.90
  -9  -3   2  255.17   11.80
  -9  -3   2  243.38    9.90
   9  -3  -2  234.28    9.40
   9  -3  -2  246.08   10.50
  -9  -3   2  234.68    9.60
  -9   3   2  229.88   11.60
  -9   3   2  234.08   10.00
   9   3  -2  235.18   10.20
   9   3  -2  224.98   11.60
  -9   3   2  249.28   11.00
  -8  -3   2   31.50    4.40
  -8  -3   2   27.90    2.70
   8  -3  -2   29.30    2.90
  -8  -3   2   31.60    4.20
   8  -3  -2   43.10    3.60
  -8  -3   2   36.50    3.20
  -8   3   2   28.00    3.00
   8   3  -2   36.40    4.70
  -8   3   2   31.90    3.50
  -8   3   2   28.80    3.90
   8   3  -2   23.70    3.30
   7  -3  -2  207.98    8.80
  -7  -3   2  221.28   10.40
   7  -3  -2  220.58    9.90
   7  -3  -2  213.58    8.70
  -7  -3   2  218.28    8.40
  -7  -3   2  217.88   10.40
  -7  -3   2  216.38    9.10
   7   3  -2  197.68    9.30
  -7   3   2  200.78    9.50
  -7   3   2  214.08    8.80
  -7   3   2  226.18   10.50
   7   3  -2  224.38   10.70
   6  -3  -2   21.30    2.30
  -6  -3   2   20.60    2.00
   6  -3  -2   17.80    2.40
   6  -3  -2   20.00    3.00
  -6  -3   2   15.20    2.30
  -6  -3   2   20.40    3.20
  -6  -3   2   15.70    2.70
   6  -3  -2   18.10    1.00
  -6   3   2   17.40    2.70
  -6   3   2   16.70    3.00
   6   3  -2   21.80    3.00
  -6   3   2   17.80    2.40
   6   3  -2   24.00    3.60
  -5  -3   2   77.79    5.20
   5  -3  -2   75.99    4.90
  -5  -3   2   74.59    4.70
  -5  -3   2   73.59    5.20
   5  -3  -2   77.29    4.30
  -5  -3   2   76.09    4.00
   5  -3  -2   74.69    4.50
   5  -3  -2   83.29    3.40
   5   3  -2   78.09    5.00
   5   3  -2   79.99    5.60
  -5   3   2   77.59    5.20
   5   3  -2   77.99    4.10
  -5   3   2   72.99    5.00
   4  -3  -2   22.30    2.50
   4  -3  -2   19.60    2.00
  -4  -3   2   17.60    3.10
  -4  -3   2   16.90    2.80
  -4  -3   2   15.00    1.70
   4  -3  -2   20.70    2.70
  -4  -3   2   19.70    2.60
  -4  -3   2   19.20    2.80
   4  -3  -2   18.60    1.80
  -4   3   2   15.10    2.40
   4   3  -2   19.60    2.90
   4   3  -2   17.60    1.90
   4   3  -2   17.80    3.00
  -4   3   2   24.70    2.80
   3  -3  -2  128.39    5.60
   3  -3  -2  130.79    6.30
  -3  -3   2  127.29    6.80
  -3  -3   2  121.09    6.30
   3  -3  -2  126.49    6.20
  -3  -3   2  137.59    6.80
   3  -3  -2  130.59    5.60
  -3  -3   2  133.59    5.70
  -3   3   2  121.59    6.50
  -3   3   2  123.19    6.70
   3   3  -2  128.59    6.90
   3   3  -2  127.89    5.40
   3   3  -2  121.19    6.30
   2  -3  -2   90.09    4.50
  -2  -3   2   85.39    5.00
  -2  -3   2   95.79    5.40
   2  -3  -2   99.29    5.20
   2  -3  -2   98.39    4.90
   2  -3  -2   88.49    5.00
  -2  -3   2  100.69    4.80
  -2   3   2   98.09    5.40
   2   3  -2   97.49    4.60
  -2   3   2   91.19    4.60
  -2   3   2   93.59    5.30
   2   3  -2   94.09    5.60
   2   3  -2   87.69    5.30
   1  -3  -2    7.20    1.60
  -1  -3   2    7.40    1.60
  -1  -3   2    6.40    1.70
  -1  -3   2    5.50    1.50
   1  -3  -2    5.20    1.60
  -1  -3   2    6.60    1.70
   1  -3  -2    6.40    1.60
  -1   3   2    7.10    1.60
   1   3  -2    6.30    1.70
  -1   3   2    6.30    1.60
  -1   3   2    8.30    1.60
   1   3  -2    5.00    1.60
   1   3  -2    6.20    1.50
   1   3  -2    7.70    1.90
   0  -3   2   22.20    2.60
   0  -3  -2   27.60    2.80
   0  -3  -2   25.60    2.70
   0  -3   2   24.70    2.60
   0  -3  -2   25.50    2.70
   0  -3  -2   22.50    2.50
   0  -3   2   27.60    2.70
   0   3  -2   27.40    2.80
   0   3   2   22.70    2.50
   0   3   2   26.10    2.70
   0   3  -2   28.40    2.80
   0   3  -2   26.70    2.70
   0   3  -2   28.00    2.80
   1  -3   2 1322.17   38.70
   1  -3   2 1309.27   38.70
   1  -3   2 1365.76   38.00
  -1  -3  -2 1339.77   39.10
   1  -3   2 1348.07   38.90
  -1  -3  -2 1315.27   38.80
  -1  -3  -2 1267.97   38.40
  -1  -3  -2 1338.57   38.40
  -1   3  -2 1330.47   38.90
  -1   3  -2 1307.77   38.70
   1   3   2 1338.27   38.90
   1   3   2 1363.06   36.60
  -1   3  -2 1358.66   39.00
   1   3   2 1409.96   38.70
  -1   3  -2 1377.36   38.30
   2  -3   2  282.17   10.60
   2  -3   2  273.67   10.70
  -2  -3  -2  268.57   10.80
   2  -3   2  270.67    8.70
   2  -3   2  276.87   10.60
  -2  -3  -2  266.87   10.40
  -2  -3  -2  265.77   10.30
   2  -3   2  273.17    9.50
  -2   3  -2  283.87   11.20
   2   3   2  266.67    8.00
   2   3   2  285.37   11.10
  -2   3  -2  273.57    9.80
   3  -3   2   -0.60    0.50
  -3  -3  -2    1.40    0.70
   3  -3   2    0.80    0.50
  -3  -3  -2    5.10    1.40
  -3  -3  -2    0.10    1.10
   3  -3   2    3.10    1.30
  -3  -3  -2    0.90    0.80
   3  -3   2   -0.60    0.80
   3  -3   2    0.40    0.80
  -3   3  -2    0.30    0.90
   3   3   2   -1.20    0.70
  -3   3  -2   -0.50    0.50
  -3   3  -2    0.30    1.00
  -4  -3  -2  221.98    9.40
   4  -3   2  238.78    9.20
  -4  -3  -2  225.58    9.30
   4  -3   2  219.68    9.30
  -4  -3  -2  238.18   10.50
   4  -3   2  226.68    7.70
   4  -3   2  250.17   10.00
  -4   3  -2  231.58    8.10
   4   3   2  248.18   10.50
  -4   3  -2  228.28   10.10
  -5  -3  -2  504.15   18.80
  -5  -3  -2  522.75   17.20
   5  -3   2  527.85   15.70
   5  -3   2  527.25   16.90
  -5   3  -2  518.15   15.30
  -5   3  -2  517.55   15.70
  -5   3  -2  542.55   18.70
   6  -3   2   77.19    4.80
  -6  -3  -2   73.19    5.80
   6  -3   2   82.49    5.30
   6  -3   2   79.49    4.40
   6  -3   2   75.59    3.90
  -6  -3  -2   82.89    4.70
  -6   3  -2   87.19    4.10
   6   3   2   78.69    5.70
  -6   3  -2   83.69    5.80
   7  -3   2  240.38   10.40
  -7  -3  -2  236.98   11.30
  -7  -3  -2  223.78   10.90
   7  -3   2  220.28    8.50
   7  -3   2  233.68    8.60
  -7  -3  -2  228.18    7.20
   7  -3   2  218.68   10.30
  -7  -3  -2  214.48    8.80
   7   3   2  221.98   10.70
  -7   3  -2  194.98   10.20
  -7   3  -2  220.38    8.20
  -8  -3  -2  258.67   12.40
   8  -3   2  266.87    9.60
   8  -3   2  276.67   10.60
   8  -3   2  271.67   10.30
  -8  -3  -2  272.27   10.20
   8  -3   2  273.77   11.90
  -8  -3  -2  257.87   12.50
  -8  -3  -2  270.87    8.80
   8   3   2  269.37   12.40
  -8   3  -2  281.47   12.70
  -8   3  -2  265.07   11.10
  -9  -3  -2   24.50    2.10
   9  -3   2   25.40    2.20
   9  -3   2   26.80    2.90
  -9  -3  -2   25.30    2.60
  -9  -3  -2   22.40    4.10
  -9  -3  -2   24.00    4.10
   9  -3   2   25.50    2.70
  -9   3  -2   22.10    3.10
  -9   3  -2   25.60    2.50
   9   3   2   16.80    3.40
  -9   3  -2   26.10    4.10
  10  -3   2   99.69    4.70
 -10  -3  -2   98.09    4.80
 -10  -3  -2  108.79    7.80
 -10  -3  -2   96.59    5.00
  10  -3   2   95.99    5.30
 -10  -3  -2  106.09    7.60
  10  -3   2   96.59    5.80
 -10   3  -2   95.79    7.20
 -10   3  -2   95.19    6.00
  10   3   2  105.19    7.20
 -10   3  -2  106.69    5.60
 -11  -3  -2  183.18    7.70
  11  -3   2  192.68    7.70
  11  -3   2  194.58    9.30
 -11  -3  -2  190.68   10.70
 -11  -3  -2  186.88    7.90
  11  -3   2  191.28    7.00
 -11  -3  -2  193.08   11.10
 -11   3  -2  186.88    8.50
 -11   3  -2  209.18   11.60
 -12  -3  -2   15.10    2.10
  12  -3   2   15.50    1.90
 -12  -3  -2   15.30    3.30
 -12  -3  -2   15.90    3.40
 -12  -3  -2   16.20    2.30
  12  -3   2   13.80    1.40
 -12   3  -2   18.30    2.80
 -12   3  -2   15.20    3.70
 -13  -3  -2   15.70    2.10
 -13  -3  -2   16.50    3.80
 -13   3  -2   18.30    3.00
 -13   3  -2   16.10    4.00
  13  -4  -2    9.70    3.10
 -13  -4   2   13.40    3.70
 -13  -4   2    9.80    2.00
 -13  -4   2   16.60    2.80
 -13  -4   2   14.00    3.30
  13  -4  -2   11.00    3.00
 -13   4   2   13.40    2.90
 -13   4   2   12.30    3.00
 -13   4   2    8.20    3.10
 -12  -4   2   12.60    2.20
  12  -4  -2   13.50    2.70
 -12  -4   2   10.50    3.20
  12  -4  -2    9.90    2.50
 -12  -4   2   11.70    2.50
 -12   4   2    5.80    2.50
 -12   4   2   11.20    3.20
 -12   4   2   12.80    2.70
 -11  -4   2  125.49    8.90
  11  -4  -2  120.69    7.80
 -11  -4   2  129.89    9.30
 -11  -4   2  120.49    6.40
  11  -4  -2  125.39    7.70
 -11  -4   2  130.89    7.10
 -11   4   2  128.29    9.20
 -11   4   2  127.39    7.30
 -11   4   2  118.69    8.00
  11   4  -2  111.09    8.60
  10  -4  -2    7.60    1.90
 -10  -4   2   10.30    2.90
 -10  -4   2    6.50    2.60
  10  -4  -2   12.10    2.40
 -10  -4   2   10.70    2.00
 -10  -4   2   11.40    2.70
 -10   4   2    8.60    2.00
  10   4  -2   11.60    2.00
  10   4  -2   11.30    2.70
 -10   4   2    9.80    3.20
 -10   4   2   11.40    3.20
   9  -4  -2  615.64   22.90
  -9  -4   2  652.43   21.60
  -9  -4   2  633.84   20.20
   9  -4  -2  629.24   21.50
   9  -4  -2  648.24   21.00
  -9  -4   2  650.03   24.00
  -9  -4   2  628.84   23.70
  -9   4   2  581.24   22.50
   9   4  -2  627.74   22.20
   9   4  -2  645.24   24.30
  -9   4   2  625.64   24.00
  -9   4   2  662.23   21.40
   8  -4  -2  123.69    6.70
   8  -4  -2  117.49    7.40
  -8  -4   2  116.39    8.00
   8  -4  -2  116.39    6.40
  -8  -4   2  108.89    7.70
  -8  -4   2  113.49    5.70
  -8  -4   2  131.79    7.20
  -8   4   2  109.09    7.70
  -8   4   2  104.79    6.20
  -8   4   2  122.79    7.70
   8   4  -2  115.29    7.00
   8   4  -2  113.89    8.10
  -7  -4   2  146.89    8.60
   7  -4  -2  144.69    7.10
  -7  -4   2  164.68    9.10
  -7  -4   2  152.48    7.90
  -7  -4   2  146.49    6.60
  -7  -4   2  133.09    8.60
   7  -4  -2  143.29    8.10
   7  -4  -2  145.89    7.40
  -7   4   2  141.89    7.20
   7   4  -2  144.19    8.00
   7   4  -2  131.09    8.50
  -7   4   2  165.88    9.20
  -7   4   2  149.39    8.40
   6  -4  -2    0.20    0.80
  -6  -4   2   -1.20    0.80
  -6  -4   2   -0.10    1.30
   6  -4  -2   -0.60    0.80
   6  -4  -2   -0.40    0.40
  -6  -4   2   -0.10    0.60
  -6  -4   2   -0.10    0.90
  -6  -4   2    1.20    1.60
   6  -4  -2    2.00    1.30
   6   4  -2   -0.10    1.00
   6   4  -2   -0.40    0.60
   6   4  -2   -0.60    1.20
  -6   4   2    1.60    1.40
  -6   4   2   -1.80    0.80
   5  -4  -2  127.29    6.90
  -5  -4   2  126.69    7.10
  -5  -4   2  117.99    5.80
   5  -4  -2  124.79    6.20
  -5  -4   2  130.19    8.00
  -5  -4   2  132.99    7.60
   5  -4  -2  137.79    5.80
   5  -4  -2  126.49    7.20
  -5  -4   2  136.59    7.90
  -5   4   2  136.29    7.90
   5   4  -2  132.49    8.10
  -5   4   2  115.09    7.30
   5   4  -2  136.19    6.00
   5   4  -2  133.09    7.50
   4  -4  -2   21.00    2.40
  -4  -4   2   20.70    2.20
  -4  -4   2   15.30    2.70
  -4  -4   2   21.70    3.50
   4  -4  -2   20.60    3.20
  -4  -4   2   18.90    3.30
   4  -4  -2   20.60    3.20
   4  -4  -2   24.60    2.40
   4   4  -2   24.30    2.30
   4   4  -2   17.70    3.30
  -4   4   2   21.60    3.40
   4   4  -2   23.00    3.30
  -4   4   2   20.80    3.30
  -3  -4   2   15.60    2.30
   3  -4  -2   16.70    2.80
   3  -4  -2   18.70    3.40
   3  -4  -2   16.60    2.40
  -3  -4   2   15.50    2.70
  -3  -4   2   13.30    2.80
   3  -4  -2   18.10    2.40
   3  -4  -2   16.90    2.80
  -3  -4   2   16.20    2.80
  -3   4   2   17.10    2.30
   3   4  -2   12.60    2.70
  -3   4   2   17.40    3.00
  -3   4   2   16.60    2.90
   3   4  -2   11.90    2.60
   3   4  -2   18.50    2.10
  -2  -4   2   10.60    2.40
  -2  -4   2   11.20    2.40
  -2  -4   2   10.80    1.90
   2  -4  -2   10.40    2.30
   2  -4  -2   12.40    2.50
   2  -4  -2   13.70    2.50
   2  -4  -2   14.30    2.20
   2  -4  -2    9.60    2.00
  -2  -4   2   12.90    3.10
  -2   4   2   14.50    2.20
   2   4  -2    7.80    2.20
   2   4  -2   19.70    3.20
  -2   4   2   10.90    2.40
   2   4  -2   12.30    1.90
  -1  -4   2  427.36   15.00
  -1  -4   2  386.96   15.10
   1  -4  -2  378.36   14.50
  -1  -4   2  397.96   14.80
   1  -4  -2  394.76   14.50
   1  -4  -2  361.46   14.70
   1  -4  -2  388.26   14.40
   1   4  -2  384.26   13.60
   1   4  -2  396.16   15.00
  -1   4   2  367.06   13.90
  -1   4   2  387.66   14.70
   1   4  -2  383.16   14.70
   0  -4   2    0.40    0.90
   0  -4   2    1.30    1.20
   0  -4  -2    2.20    1.40
   0  -4   2    0.20    1.20
   0  -4  -2    2.60    1.40
   0  -4  -2   11.30    2.50
   0  -4  -2    1.40    1.20
   0  -4   2    0.10    1.30
   0   4  -2    3.70    1.50
   0   4   2    1.50    1.30
   0   4   2    1.10    1.20
   0   4  -2   -1.10    1.20
   0   4  -2    1.30    1.20
   0   4  -2    1.40    1.30
   0   4   2   -1.10    1.20
   1  -4   2  112.99    6.60
  -1  -4  -2  104.59    6.40
  -1  -4  -2  102.49    6.10
  -1  -4  -2  118.59    6.60
  -1  -4  -2   97.49    6.30
   1  -4   2  105.29    6.30
  -1   4  -2  110.49    6.30
   1   4   2   95.79    6.10
  -1   4  -2   99.39    5.80
   1   4   2  109.99    6.20
  -1   4  -2  105.39    6.40
   1   4   2  101.79    4.70
  -2  -4  -2    3.00    1.50
   2  -4   2    6.60    2.00
   2  -4   2    2.80    1.20
   2  -4   2    3.40    1.00
  -2  -4  -2    7.80    2.10
   2  -4   2    3.40    1.40
   2  -4   2    3.80    1.80
  -2  -4  -2    3.70    1.50
  -2  -4  -2    4.10    1.40
   2   4   2    4.80    0.90
  -2   4  -2    3.10    1.60
   2   4   2    0.10    1.20
  -2   4  -2    3.70    1.60
  -2   4  -2    4.50    1.40
   3  -4   2  400.36   15.20
  -3  -4  -2  404.86   15.10
   3  -4   2  416.16   15.10
  -3  -4  -2  398.76   15.00
  -3  -4  -2  403.76   15.20
  -3  -4  -2  396.76   15.90
   3  -4   2  411.96   15.40
   3  -4   2  386.66   13.50
   3  -4   2  403.86   12.80
  -3   4  -2  401.76   13.90
   3   4   2  418.26   15.90
  -3   4  -2  421.06   15.80
  -3   4  -2  400.86   15.80
   3   4   2  397.26   11.50
   4  -4   2   10.80    1.70
   4  -4   2    8.60    2.10
  -4  -4  -2    6.40    2.10
   4  -4   2   15.20    2.70
   4  -4   2   11.70    1.60
  -4  -4  -2    9.90    2.30
  -4  -4  -2   10.60    2.30
  -4  -4  -2    8.80    2.10
   4  -4   2   12.20    2.50
  -4   4  -2   12.50    2.00
  -4   4  -2   16.10    3.20
  -4   4  -2   10.70    2.60
   4   4   2    9.40    2.30
   5  -4   2  259.17    8.80
  -5  -4  -2  263.47   12.30
   5  -4   2  248.08   11.00
  -5  -4  -2  243.78   11.00
  -5  -4  -2  231.88   10.50
  -5  -4  -2  234.08   10.60
   5  -4   2  243.68   10.30
   5  -4   2  248.18   10.80
  -5   4  -2  243.28    8.80
  -5   4  -2  237.68   11.90
   5   4   2  254.37   11.80
  -5   4  -2  233.58   11.40
   6  -4   2    6.20    1.90
  -6  -4  -2   10.60    2.80
  -6  -4  -2   11.50    2.60
   6  -4   2    8.40    2.00
   6  -4   2   15.50    3.00
   6  -4   2    7.50    1.50
  -6  -4  -2    6.90    1.90
  -6   4  -2    9.20    2.80
  -6   4  -2    8.50    1.30
   6   4   2    6.70    2.30
   7  -4   2   21.60    2.30
  -7  -4  -2   19.00    3.40
   7  -4   2   17.40    3.30
  -7  -4  -2   20.60    3.20
   7  -4   2   23.70    3.00
  -7  -4  -2   27.80    4.70
  -7   4  -2   18.90    3.60
   7   4   2   17.20    3.40
   8  -4   2   37.20    3.20
   8  -4   2   40.30    4.30
  -8  -4  -2   37.90    4.10
   8  -4   2   40.30    3.20
  -8  -4  -2   39.00    5.40
  -8  -4  -2   32.90    5.20
  -8  -4  -2   39.90    3.70
   8  -4   2   36.30    3.90
  -8   4  -2   42.40    4.90
   8   4   2   38.40    5.30
   9  -4   2  143.89    6.90
  -9  -4  -2  163.68   10.00
   9  -4   2  150.58    7.20
  -9  -4  -2  146.49    9.60
  -9  -4  -2  145.89    7.40
   9  -4   2  149.19    7.90
   9  -4   2  148.69    8.90
  -9   4  -2  158.78    9.80
  -9   4  -2  147.39    6.80
   9   4   2  142.79   13.20
 -10  -4  -2   65.19    2.60
  10  -4   2   67.89    4.90
 -10  -4  -2   64.09    6.40
 -10  -4  -2   62.59    6.30
  10  -4   2   69.99    4.80
 -10  -4  -2   68.89    4.70
  10   4   2   68.49    6.40
 -10   4  -2   70.69    6.60
 -10   4  -2   75.09    4.60
 -11  -4  -2    6.10    1.70
  11  -4   2    6.90    1.90
  11  -4   2    9.70    2.20
 -11  -4  -2    6.00    0.90
 -11  -4  -2    4.00    1.60
 -11  -4  -2    7.80    1.10
 -11  -4  -2   10.30    3.10
 -11   4  -2    7.00    3.00
 -11   4  -2    8.60    1.80
 -12  -4  -2   -2.10    1.40
 -12  -4  -2    0.40    0.90
 -12  -4  -2   -2.40    1.30
  12  -4   2   -2.20    1.50
 -12   4  -2    1.30    1.00
 -12   4  -2    1.40    1.50
 -12  -5   2   -0.30    1.00
 -12  -5   2    3.00    1.90
 -12  -5   2   -2.90    1.40
  12  -5  -2   -4.30    1.40
 -12  -5   2    2.20    1.50
 -12   5   2    1.10    1.90
 -12   5   2    3.20    1.90
 -11  -5   2  436.76   19.50
 -11  -5   2  405.36   16.10
 -11  -5   2  393.56   14.00
 -11  -5   2  392.96   18.60
 -11   5   2  401.36   17.90
 -11   5   2  393.56   19.10
 -10  -5   2    6.70    2.90
 -10  -5   2    6.80    1.60
 -10  -5   2    8.20    2.60
  10  -5  -2   10.40    2.60
  10  -5  -2    4.40    1.90
 -10  -5   2    7.20    2.10
 -10   5   2    6.70    2.50
 -10   5   2   12.30    3.10
   9  -5  -2  193.38   11.00
  -9  -5   2  189.38    8.10
  -9  -5   2  213.48   12.20
  -9  -5   2  193.78   10.10
   9  -5  -2  198.68    9.60
  -9  -5   2  196.18   11.40
  -9   5   2  193.58   11.80
  -9   5   2  208.28   11.40
   9   5  -2  205.88   14.20
   8  -5  -2   12.00    3.00
   8  -5  -2    7.30    2.00
   8  -5  -2    8.50    2.10
  -8  -5   2   10.50    3.00
  -8  -5   2   10.60    1.90
   8  -5  -2    7.70    2.40
  -8  -5   2   10.60    3.20
  -8  -5   2    6.40    2.20
  -8  -5   2    8.20    2.80
  -8   5   2    3.50    2.30
   8   5  -2    6.00    2.30
  -8   5   2    8.80    2.70
   7  -5  -2   14.80    1.50
   7  -5  -2    9.80    2.50
  -7  -5   2   11.30    3.00
  -7  -5   2   11.50    2.00
  -7  -5   2   16.00    3.00
  -7  -5   2   13.90    3.20
   7  -5  -2   12.30    2.50
   7  -5  -2   13.60    3.10
   7  -5  -2    8.60    2.40
  -7   5   2   14.20    3.30
  -7   5   2   12.70    3.20
   6  -5  -2  116.69    7.50
   6  -5  -2  106.09    7.70
   6  -5  -2  123.89    5.60
  -6  -5   2  131.49    8.80
  -6  -5   2  116.99    8.10
  -6  -5   2  113.29    5.80
   6  -5  -2  108.89    6.90
  -6  -5   2  108.19    7.60
   6  -5  -2  119.89    6.40
  -6  -5   2  118.59    7.40
  -6   5   2  108.39    7.90
   6   5  -2  128.89    8.60
   6   5  -2  113.89    5.70
  -6   5   2  108.79    7.70
   6   5  -2  130.09    8.00
  -5  -5   2   65.89    5.70
   5  -5  -2   51.99    5.30
  -5  -5   2   69.49    5.60
  -5  -5   2   69.79    4.40
  -5  -5   2   71.59    6.10
   5  -5  -2   65.09    4.40
   5  -5  -2   63.09    5.10
   5  -5  -2   64.09    4.20
   5  -5  -2   68.89    5.40
   5   5  -2   64.49    4.00
  -5   5   2   65.49    5.90
   5   5  -2   56.89    5.30
   5   5  -2   65.49    5.90
   4  -5  -2    5.70    2.30
  -4  -5   2    4.50    1.90
   4  -5  -2    4.90    1.50
   4  -5  -2    4.30    1.70
   4  -5  -2    3.80    1.50
  -4  -5   2    4.40    1.80
   4  -5  -2    1.60    1.40
  -4  -5   2    2.50    1.20
  -4  -5   2    4.60    2.10
   4   5  -2    3.20    1.90
  -4   5   2    2.50    1.60
   4   5  -2    1.90    1.60
   4   5  -2    4.40    1.30
   3  -5  -2   33.40    4.40
   3  -5  -2   36.50    5.00
  -3  -5   2   28.50    4.20
   3  -5  -2   29.20    3.70
   3  -5  -2   25.60    3.90
  -3  -5   2   31.60    4.50
  -3  -5   2   35.50    4.60
   3  -5  -2   29.40    3.00
  -3   5   2   34.60    4.60
   3   5  -2   34.40    4.70
  -3   5   2   31.70    3.20
   3   5  -2   30.40    2.90
   3   5  -2   30.00    4.30
   2  -5  -2    1.90    1.50
   2  -5  -2    9.40    2.20
   2  -5  -2    6.00    2.30
   2  -5  -2    5.50    1.70
  -2  -5   2    9.10    2.60
  -2  -5   2    5.50    1.90
  -2  -5   2    6.40    2.20
   2  -5  -2    2.70    2.00
   2   5  -2    3.20    1.40
   2   5  -2    3.70    1.80
  -2   5   2    3.00    1.50
  -2   5   2    2.50    1.70
  -2   5   2    3.60    1.50
  -1  -5   2  100.09    6.90
  -1  -5   2  109.09    7.20
   1  -5  -2  113.19    6.90
   1  -5  -2  107.19    6.90
  -1  -5   2  102.59    7.00
  -1  -5   2  108.99    7.00
   1  -5  -2  112.39    6.90
   1  -5  -2  104.59    7.10
   1   5  -2  108.29    7.10
   1   5  -2  120.29    7.40
   1   5  -2  111.19    6.20
  -1   5   2   92.89    5.90
  -1   5   2   97.29    6.40
  -1   5   2   94.29    6.70
   0  -5   2   59.89    5.10
   0  -5  -2   65.09    5.30
   0  -5  -2   67.89    5.80
   0  -5  -2   68.39    5.40
   0  -5  -2   72.79    5.70
   0  -5   2   60.19    5.20
   0  -5   2   55.09    5.20
   0   5  -2   70.89    5.10
   0   5  -2   68.49    5.70
   0   5   2   68.89    5.50
   0   5   2   56.79    5.00
   0   5   2   64.19    4.40
   0   5  -2   61.39    5.20
   1  -5   2  104.39    6.40
  -1  -5  -2  101.09    6.70
  -1  -5  -2   96.59    6.60
   1  -5   2  101.09    6.80
   1  -5   2   85.39    6.40
  -1  -5  -2   98.09    6.80
   1  -5   2   92.99    6.70
  -1  -5  -2  100.49    7.00
  -1   5  -2  100.89    6.40
   1   5   2   99.99    5.10
   1   5   2   89.79    6.50
   1   5   2   99.79    6.50
  -1   5  -2  102.89    7.00
  -1   5  -2  107.79    6.70
  -2  -5  -2   89.19    6.20
   2  -5   2   85.79    6.20
   2  -5   2   86.19    6.30
   2  -5   2   78.29    4.50
  -2  -5  -2   97.29    6.80
   2  -5   2   88.89    5.70
  -2  -5  -2   87.49    6.30
   2  -5   2   81.99    6.10
  -2  -5  -2   97.99    7.00
  -2   5  -2   91.99    6.40
  -2   5  -2   86.09    5.70
   2   5   2   86.69    6.40
  -2   5  -2   84.49    6.40
   2   5   2   85.69    4.20
   3  -5   2   15.00    2.90
   3  -5   2   15.50    3.20
   3  -5   2    9.70    2.60
   3  -5   2   15.80    2.10
  -3  -5  -2   15.90    3.40
   3  -5   2   16.40    2.70
  -3  -5  -2   14.50    3.00
  -3  -5  -2   14.50    3.00
  -3  -5  -2   16.50    3.10
   3   5   2   22.80    4.00
  -3   5  -2   14.30    2.60
  -3   5  -2   13.70    3.10
  -3   5  -2   16.50    3.30
   3   5   2   15.70    1.40
  -4  -5  -2    3.60    1.70
   4  -5   2    2.60    1.60
  -4  -5  -2    6.20    2.10
  -4  -5  -2    4.90    2.20
  -4  -5  -2    5.30    1.80
   4  -5   2    8.10    1.50
   4  -5   2    6.90    1.80
   4  -5   2    7.30    2.20
   4  -5   2    3.70    1.50
  -4   5  -2    4.70    1.50
  -4   5  -2    5.70    2.00
   4   5   2    4.20    1.90
  -4   5  -2    3.00    2.10
   5  -5   2  375.76   15.40
  -5  -5  -2  365.86   16.50
  -5  -5  -2  355.66   14.90
   5  -5   2  354.56   14.50
   5  -5   2  352.86   15.00
   5  -5   2  369.36   12.40
  -5  -5  -2  338.77   14.80
   5  -5   2  354.36   12.20
  -5  -5  -2  344.57   15.10
  -5   5  -2  364.76   16.30
  -5   5  -2  379.46   16.30
  -5   5  -2  354.16   12.80
   5   5   2  357.86   15.90
  -6  -5  -2    3.00    1.60
  -6  -5  -2    1.60    1.60
   6  -5   2    0.70    1.30
   6  -5   2    3.00    1.90
  -6  -5  -2    0.60    1.30
   6  -5   2    2.30    1.00
   6  -5   2    2.30    1.50
  -6  -5  -2    4.20    1.70
  -6   5  -2    1.10    1.60
  -6   5  -2    1.40    0.90
   6   5   2    3.90    1.90
  -6   5  -2    2.20    1.60
  -7  -5  -2    6.20    1.80
   7  -5   2    4.80    1.80
  -7  -5  -2    3.50    2.20
   7  -5   2    6.40    1.50
  -7  -5  -2    5.30    1.90
  -7  -5  -2    7.50    2.70
   7  -5   2    6.80    2.20
   7  -5   2    4.20    1.90
   7   5   2    7.60    2.60
  -7   5  -2    9.10    3.00
  -7   5  -2   15.30    3.80
  -8  -5  -2    0.90    1.60
   8  -5   2   -0.30    1.20
  -8  -5  -2    2.00    1.50
  -8  -5  -2   -1.60    1.00
  -8  -5  -2    2.50    1.60
   8  -5   2   -0.40    0.80
   8   5   2   -3.00    1.10
  -8   5  -2    0.50    1.90
  -8   5  -2   -0.60    1.30
  -9  -5  -2    9.60    3.10
  -9  -5  -2   16.90    3.50
  -9  -5  -2    4.90    2.40
  -9  -5  -2   10.10    2.80
  -9  -5  -2   11.30    2.60
   9  -5   2   13.80    2.70
  -9   5  -2   12.10    3.50
  -9   5  -2   13.90    4.00
 -10  -5  -2   45.80    4.60
 -10  -5  -2   37.50    6.00
 -10  -5  -2   33.00    6.60
  10  -5   2   38.10    3.60
  10  -5   2   40.20    4.20
 -10   5  -2   29.10    5.80
 -10   5  -2   25.80    5.80
 -11  -5  -2  417.16   19.60
 -11  -5  -2  408.76   15.50
 -11  -5  -2  409.46   19.20
 -11  -5  -2  370.66   16.20
  11  -5   2  376.26   14.70
 -11   5  -2  376.06   18.90
 -11   5  -2  387.36   20.10
  10  -6  -2   25.90    3.80
  10  -6  -2   19.90    4.20
 -10  -6   2   27.90    5.40
 -10  -6   2   25.70    4.20
 -10  -6   2   21.50    4.60
 -10   6   2   23.70    5.10
  -9  -6   2  104.19    9.10
  -9  -6   2  119.89    9.50
  -9  -6   2  100.99    7.50
   9  -6  -2  109.69    6.90
   9  -6  -2  126.29    9.00
  -9   6   2  108.99    9.30
   8  -6  -2   -1.40    1.50
  -8  -6   2    0.10    1.70
  -8  -6   2   -1.50    1.20
   8  -6  -2   -1.20    1.10
  -8  -6   2    1.30    1.50
  -8   6   2    2.10    1.80
  -7  -6   2  158.48    9.50
   7  -6  -2  171.38   10.50
  -7  -6   2  146.29   10.30
   7  -6  -2  160.18    6.60
   7  -6  -2  148.19    8.00
  -7  -6   2  151.28    9.90
  -7   6   2  152.88   10.50
  -6  -6   2   -1.10    1.30
  -6  -6   2   -2.20    1.10
   6  -6  -2   -0.70    1.00
   6  -6  -2   -1.20    0.80
   6  -6  -2    1.20    1.10
   6  -6  -2   -1.30    1.10
  -6  -6   2    0.90    1.70
  -6  -6   2    1.60    1.40
   6   6  -2    1.10    1.10
   6   6  -2   -3.60    1.20
  -6   6   2    0.90    1.40
   5  -6  -2  115.59    8.40
  -5  -6   2  116.29    8.30
  -5  -6   2  109.19    8.30
   5  -6  -2  106.89    6.30
   5  -6  -2  107.79    7.60
   5  -6  -2   90.19    7.10
   5  -6  -2  104.49    6.30
  -5  -6   2  103.39    7.50
   5   6  -2  117.79    6.70
   5   6  -2   99.99    8.00
  -5   6   2   97.69    7.80
   4  -6  -2   -0.20    1.10
   4  -6  -2    4.30    1.70
   4  -6  -2   -1.00    0.70
  -4  -6   2    1.40    1.50
   4  -6  -2    1.90    1.20
  -4  -6   2    1.00    1.40
   4  -6  -2    3.10    1.80
  -4  -6   2    1.10    1.40
  -4   6   2    1.30    1.40
   4   6  -2    1.70    0.90
   4   6  -2   -1.00    1.10
  -4   6   2   -0.30    1.20
   3  -6  -2   55.59    4.90
   3  -6  -2   50.39    5.00
  -3  -6   2   64.89    6.00
  -3  -6   2   51.29    7.40
  -3  -6   2   66.69    5.90
   3  -6  -2   65.69    6.20
   3  -6  -2   52.69    5.10
   3  -6  -2   60.59    4.70
  -3   6   2   62.69    5.70
   3   6  -2   55.99    4.30
   3   6  -2   60.69    5.90
  -3   6   2   50.69    5.40
  -3   6   2   50.59    4.60
   2  -6  -2    4.30    2.60
   2  -6  -2    7.40    2.10
  -2  -6   2    7.00    2.90
   2  -6  -2    3.10    2.30
  -2  -6   2    2.20    1.50
   2  -6  -2    6.70    2.40
  -2  -6   2    5.00    2.20
  -2  -6   2    3.20    2.20
   2  -6  -2    4.60    2.00
   2   6  -2    4.40    1.70
   2   6  -2    4.20    2.20
  -2   6   2    7.50    2.70
  -2   6   2    7.50    2.40
  -2   6   2    4.00    1.70
   1  -6  -2    0.30    1.30
  -1  -6   2    1.70    2.00
  -1  -6   2   -0.70    1.20
  -1  -6   2    0.30    1.70
   1  -6  -2   -1.10    1.10
   1  -6  -2    1.30    2.20
  -1  -6   2   -0.70    2.20
   1  -6  -2    3.30    1.60
  -1   6   2    2.50    1.80
  -1   6   2   -2.80    0.90
   1   6  -2    0.30    1.10
   1   6  -2    0.00    1.40
   1   6  -2    1.70    1.50
  -1   6   2   -0.20    1.60
   0  -6  -2  156.88   10.00
   0  -6   2  157.58    9.70
   0  -6  -2  158.78    9.60
   0  -6  -2  150.78    9.10
   0  -6   2  159.98    9.60
   0  -6   2  148.09    9.40
   0  -6  -2  160.88    9.50
   0  -6   2  155.98    9.10
   0   6  -2  154.18    9.30
   0   6   2  161.28    8.00
   0   6   2  160.58    9.70
   0   6  -2  164.68    9.90
   0   6  -2  149.59    8.50
   0   6   2  144.09    9.00
  -1  -6  -2   36.20    5.10
   1  -6   2   33.80    4.90
   1  -6   2   31.60    4.60
  -1  -6  -2   34.00    5.00
  -1  -6  -2   35.10    4.90
  -1  -6  -2   30.60    4.70
   1  -6   2   32.30    4.90
   1  -6   2   25.00    4.20
  -1   6  -2   29.40    4.30
   1   6   2   33.00    3.70
   1   6   2   28.10    4.40
   1   6   2   25.50    4.10
  -1   6  -2   23.60    3.90
  -1   6  -2   31.00    4.80
   2  -6   2    1.00    1.80
   2  -6   2    0.80    1.00
  -2  -6  -2   -0.80    1.20
   2  -6   2    0.90    1.10
   2  -6   2    0.20    1.30
  -2  -6  -2    2.20    1.90
  -2  -6  -2    9.00    2.80
  -2  -6  -2    1.10    1.50
   2  -6   2    1.60    1.50
  -2   6  -2    1.10    1.00
  -2   6  -2    0.60    1.30
   2   6   2   -0.10    0.70
   2   6   2   -1.60    0.80
  -2   6  -2    0.50    1.60
  -3  -6  -2   27.40    4.50
   3  -6   2   31.80    4.10
  -3  -6  -2   24.30    4.00
  -3  -6  -2   29.90    5.00
  -3  -6  -2   35.50    5.00
   3  -6   2   35.00    5.00
   3  -6   2   41.70    4.50
  -3   6  -2   28.70    4.60
  -3   6  -2   29.90    4.90
  -3   6  -2   38.10    4.10
   3   6   2   30.40    2.20
   4  -6   2   73.49    4.50
  -4  -6  -2   65.19    6.00
   4  -6   2   62.19    5.90
  -4  -6  -2   66.79    5.80
  -4  -6  -2   69.09    6.10
   4  -6   2   71.79    5.00
   4  -6   2   68.99    6.20
  -4  -6  -2   82.29    7.20
   4   6   2   66.59    6.30
  -4   6  -2   69.29    5.20
   4   6   2   71.29    2.70
  -4   6  -2   65.49    6.20
  -4   6  -2   64.99    6.40
   5  -6   2  280.17   13.70
  -5  -6  -2  268.17   13.90
  -5  -6  -2  273.67   13.40
  -5  -6  -2  326.47   22.80
  -5  -6  -2  284.97   13.80
   5  -6   2  290.77   11.10
   5  -6   2  267.27   13.00
   5  -6   2  279.67   10.60
   5  -6   2  272.27   13.50
  -5   6  -2  285.07   11.60
   5   6   2  272.67   14.30
  -5   6  -2  291.27   14.70
  -5   6  -2  314.57   17.60
  -6  -6  -2    0.70    1.30
  -6  -6  -2   -1.80    1.10
   6  -6   2    0.10    1.50
  -6  -6  -2   -1.10    1.50
   6  -6   2    0.90    0.90
  -6   6  -2    0.10    1.10
  -6   6  -2   -1.30    0.50
  -7  -6  -2   -1.90    1.70
  -7  -6  -2   -0.50    1.20
  -7  -6  -2    1.00    1.50
   7  -6   2   -0.80    1.40
  -7  -6  -2    2.50    1.70
  -7   6  -2    0.60    1.50
  -7   6  -2   -2.40    1.30
  -8  -6  -2   10.40    3.60
   8  -6   2    6.70    2.20
   8  -6   2    7.50    1.80
  -8  -6  -2    6.80    2.20
  -8   6  -2    7.10    4.60
  -8   6  -2    2.90    2.40
  -9  -6  -2   32.90    5.90
   9  -6   2   26.20    3.40
  -9  -6  -2   27.70    5.40
  -9  -6  -2   30.40    4.40
  -9  -6  -2   25.60    4.70
  -9   6  -2   21.00    4.70
  -9   6  -2   40.00    6.70
 -10  -6  -2   14.90    3.60
 -10  -6  -2   10.90    4.00
  10  -6   2   14.80    2.70
 -10  -6  -2   20.70    4.60
 -10   6  -2   13.50    4.00
  -8  -7   2   16.30    4.20
   8  -7  -2    9.70    2.40
  -8  -7   2   20.90    4.60
  -8  -7   2   17.60    4.50
  -8  -7   2   15.30    3.50
   8  -7  -2   13.80    3.30
  -8   7   2   12.00    3.40
  -8   7   2    5.60    3.20
  -7  -7   2   27.90    4.70
   7  -7  -2   35.30    5.90
  -7  -7   2   33.10    5.50
  -7  -7   2   31.00    5.70
   7  -7  -2   34.70    3.80
   7  -7  -2   27.60    2.90
  -7   7   2   42.40    6.80
  -7   7   2   31.70    5.70
   6  -7  -2   18.00    3.10
  -6  -7   2   12.90    3.40
  -6  -7   2   22.90    5.00
   6  -7  -2   20.50    4.00
  -6  -7   2   14.10    3.90
  -6  -7   2   12.50    3.10
  -6   7   2   12.10    3.50
  -6   7   2   11.80    3.20
   6   7  -2   17.10    3.30
   5  -7  -2   29.20    3.70
   5  -7  -2   24.60    3.70
  -5  -7   2   19.60    4.60
  -5  -7   2   25.70    4.60
  -5  -7   2   13.10    3.60
  -5  -7   2   24.90    4.50
   5  -7  -2   24.60    5.00
  -5   7   2   25.20    4.90
   5   7  -2   19.80    2.80
  -5   7   2   22.00    5.30
  -4  -7   2   12.00    3.40
   4  -7  -2   10.70    2.20
  -4  -7   2   13.60    3.80
   4  -7  -2    9.40    2.60
   4  -7  -2   20.10    4.50
  -4  -7   2   10.00    3.10
   4  -7  -2    9.40    3.20
   4   7  -2   11.40    2.10
  -4   7   2   13.20    3.30
  -4   7   2   11.00    2.90
  -3  -7   2   16.40    3.60
  -3  -7   2    8.40    2.80
   3  -7  -2   10.30    3.00
   3  -7  -2   14.20    3.30
   3  -7  -2    8.00    3.00
  -3  -7   2   10.70    3.60
   3  -7  -2   14.50    2.60
   3   7  -2   10.70    2.40
  -3   7   2   11.80    3.10
  -3   7   2   12.00    3.30
  -2  -7   2   23.60    4.70
   2  -7  -2   23.70    4.30
   2  -7  -2   12.70    3.90
   2  -7  -2   13.80    3.20
   2  -7  -2   16.50    3.10
  -2  -7   2   24.70    4.40
  -2   7   2   21.10    4.30
  -2   7   2   16.90    3.50
   2   7  -2   16.20    3.00
  -2   7   2   12.10    2.90
   2   7  -2   15.70    3.30
  -1  -7   2   -0.40    1.70
   1  -7  -2    2.00    1.90
  -1  -7   2    2.30    2.00
   1  -7  -2    1.30    2.00
   1  -7  -2    3.80    2.20
  -1  -7   2    1.40    1.90
  -1   7   2    1.40    1.90
  -1   7   2    5.50    2.20
   1   7  -2    8.30    2.70
  -1   7   2    5.40    2.40
   1   7  -2    5.90    1.80
   0  -7  -2    3.00    2.30
   0  -7  -2    1.80    1.80
   0  -7   2    0.40    1.70
   0  -7  -2   -1.50    1.00
   0  -7   2    2.40    2.40
   0  -7   2    2.50    1.90
   0  -7  -2    4.40    2.40
   0   7   2    3.90    1.80
   0   7  -2   -1.80    1.50
   0   7  -2    5.00    1.70
   0   7   2    3.80    1.60
   0   7  -2    2.30    1.50
   0   7   2    0.80    1.50
  -1  -7  -2   23.70    4.70
  -1  -7  -2   25.90    5.00
   1  -7   2   22.70    4.40
   1  -7   2   14.10    3.30
  -1  -7  -2   26.10    4.60
   1  -7   2   18.30    3.00
  -1  -7  -2   21.00    4.20
  -1   7  -2   17.80    3.40
   1   7   2   19.10    2.90
  -1   7  -2   16.80    3.60
   1   7   2   17.80    3.70
  -1   7  -2   17.60    3.30
   2  -7   2   13.60    3.40
   2  -7   2   20.40    2.90
  -2  -7  -2   26.10    4.70
   2  -7   2   17.60    4.10
  -2  -7  -2   15.80    4.00
   2  -7   2   20.80    3.60
  -2  -7  -2   18.90    4.00
  -2   7  -2   13.30    3.40
  -2   7  -2   22.40    4.40
  -2   7  -2   18.60    3.50
  -3  -7  -2    0.80    1.60
  -3  -7  -2    5.00    2.60
   3  -7   2    5.60    1.50
   3  -7   2    1.40    1.80
  -3  -7  -2    3.30    2.00
   3  -7   2    2.80    1.70
   3  -7   2    0.40    1.90
  -3   7  -2    6.20    2.60
  -3   7  -2    2.40    2.60
  -3   7  -2    7.70    2.50
   3   7   2    3.10    0.90
  -4  -7  -2   73.99    7.30
   4  -7   2   66.39    4.50
   4  -7   2   63.79    5.10
  -4  -7  -2   65.79    6.40
   4  -7   2   53.79    6.00
  -4  -7  -2   54.29    5.90
   4   7   2   52.59    2.50
  -4   7  -2   65.19    6.90
  -4   7  -2   57.19    5.00
  -4   7  -2   62.29    6.60
  -5  -7  -2   91.19    7.90
  -5  -7  -2  109.19   16.00
  -5  -7  -2  101.29    8.00
   5  -7   2  102.79    6.20
   5  -7   2   94.79    7.60
   5  -7   2  103.69    5.70
  -5   7  -2   96.09    6.40
  -5   7  -2   85.19    7.90
  -5   7  -2   88.59   13.70
  -6  -7  -2    0.80    1.90
   6  -7   2    2.00    1.30
  -6  -7  -2    1.60    2.20
  -6  -7  -2   -3.70    1.30
   6  -7   2    4.10    2.60
  -6   7  -2   -0.70    1.40
  -6   7  -2   -2.00    1.10
  -6   7  -2    3.20    1.50
   7  -7   2    6.30    2.30
  -7  -7  -2    2.80    2.00
  -7  -7  -2    7.20    3.40
   7  -7   2    4.20    1.60
  -7  -7  -2    0.70    1.60
  -7   7  -2    2.00    2.00
  -7   7  -2    5.40    2.90
   4  -8  -2   -2.90    1.30
  -4  -8   2   -3.20    1.70
   4  -8  -2    2.40    2.00
  -4  -8   2    1.40    2.00
  -4   8   2   -1.60    1.10
  -4   8   2    2.50    1.80
   3  -8  -2   -0.50    2.50
  -3  -8   2    5.90    2.40
  -3  -8   2    4.90    2.60
  -3   8   2    0.60    1.60
  -3   8   2    1.10    2.30
   3   8  -2    3.50    1.50
   2  -8  -2    5.60    2.60
  -2  -8   2    6.10    2.40
  -2  -8   2    4.80    2.80
  -2  -8   2    1.40    2.30
   2  -8  -2    3.60    2.30
  -2   8   2    7.30    2.20
  -2   8   2    5.90    3.20
   2   8  -2    7.70    2.30
   1  -8  -2    2.70    3.00
  -1  -8   2    8.40    2.50
  -1  -8   2    8.20    3.50
  -1  -8   2   23.00    4.70
   1  -8  -2   12.20    3.80
   1  -8  -2    6.80    3.10
  -1   8   2   16.80    3.90
   1   8  -2   18.00    3.40
  -1   8   2   12.30    2.60
   0  -8   2  192.08   11.40
   0  -8  -2  165.78   11.20
   0  -8  -2  206.98   12.90
   0  -8   2  209.38   12.50
   0  -8   2  171.08    9.50
   0  -8  -2  195.18   12.00
   0   8   2  181.08   11.80
   0   8   2  185.98    9.40
   0   8  -2  183.58   10.20
   0   8  -2  169.38   11.70
   1  -8   2   23.40    3.20
   1  -8   2   24.80    4.50
   1  -8   2   18.20    4.20
  -1  -8  -2   20.20    4.10
  -1  -8  -2   15.90    4.40
   1   8   2   20.00    3.10
  -1   8  -2   22.20    4.80
  -1   8  -2   28.70    4.70
  -2  -8  -2    2.80    2.00
   2  -8   2    3.70    1.50
  -2  -8  -2    0.20    2.50
   2  -8   2   -0.70    1.40
  -2  -8  -2    3.10    2.50
   2  -8   2    2.30    2.40
  -2   8  -2    3.30    1.60
  -2   8  -2    2.40    2.00
   2   8   2   -0.90    1.00
  -3  -8  -2    9.10    3.00
  -3  -8  -2   15.30    4.20
   3  -8   2   21.40    4.30
  -3  -8  -2   15.70    4.20
   3  -8   2   17.90    3.00
   3  -8   2   19.90    4.00
  -3   8  -2   18.50    4.30
  -3   8  -2   21.50    3.90
   3   8   2   12.80    1.70
  -3   8  -2   17.40    3.60
 -15   0   3   -0.30    1.00
 -15   0   3   -0.40    1.60
 -15   0   3    1.20    1.30
 -14   0   3   -1.60    1.50
 -14   0   3   -1.90    0.80
 -13   0   3   42.30    4.90
 -13   0   3   37.10    5.80
 -13   0   3   39.50    4.50
  13   0  -3   35.40    3.60
 -13   0   3   39.90    3.50
 -12   0   3   -0.40    0.70
  12   0  -3    0.50    0.80
 -12   0   3   -0.50    0.90
  12   0  -3   -0.60    0.70
  12   0  -3    1.20    1.20
 -12   0   3    0.60    1.10
 -12   0   3   -0.20    1.00
 -11   0   3   23.80    2.20
 -11   0   3   26.30    3.90
 -11   0   3   22.30    3.60
  11   0  -3   24.50    4.00
  11   0  -3   19.50    2.50
  11   0  -3   24.30    2.50
 -11   0   3   25.60    2.60
  10   0  -3    1.00    1.20
 -10   0   3   -0.50    0.90
  10   0  -3    1.00    0.70
  10   0  -3   -1.10    0.70
 -10   0   3   -1.00    0.60
 -10   0   3    0.90    1.40
 -10   0   3    0.00    0.70
   9   0  -3    6.30    1.40
   9   0  -3    5.70    1.30
   9   0  -3    4.40    1.60
  -9   0   3    5.70    1.20
  -9   0   3    6.00    1.90
  -9   0   3    5.20    1.30
  -8   0   3    0.30    1.00
   8   0  -3    0.60    0.70
   8   0  -3    0.60    0.90
   8   0  -3   -0.50    0.40
  -8   0   3    0.50    0.50
  -8   0   3    0.90    0.70
  -7   0   3 1115.99   32.60
  -7   0   3 1066.69   30.80
   7   0  -3 1088.19   31.30
   7   0  -3 1129.29   31.20
   7   0  -3 1101.79   32.90
  -7   0   3 1092.79   31.20
  -6   0   3    0.60    0.60
   6   0  -3   -0.50    0.80
   6   0  -3    0.10    0.50
  -6   0   3    1.40    1.10
   6   0  -3    0.20    0.60
  -6   0   3   -0.10    0.60
   5   0  -3 1283.87   35.80
   5   0  -3 1307.27   37.00
   5   0  -3 1323.27   36.00
  -5   0   3 1250.67   36.60
  -5   0   3 1310.87   35.90
  -5   0   3 1326.67   35.70
   4   0  -3   -0.20    0.40
  -4   0   3   -0.10    0.50
  -4   0   3    0.10    0.60
   4   0  -3   -0.10    0.50
  -4   0   3    0.40    0.50
  -4   0   3    0.60    0.80
   4   0  -3    0.10    0.60
  -3   0   3  359.66   11.60
   3   0  -3  361.86   10.90
   3   0  -3  360.36   11.30
   3   0  -3  365.36   11.00
  -3   0   3  370.76   11.00
   2   0  -3   -0.10    0.30
   2   0  -3    0.30    0.60
   2   0  -3   -0.10    0.40
  -2   0   3   -0.20    0.50
  -2   0   3    0.40    0.70
  -2   0   3    0.10    0.50
   1   0  -3    2.50    0.60
   1   0  -3    2.70    0.80
  -1   0   3    3.30    0.60
  -1   0   3    3.70    0.80
   1   0  -3    3.10    0.70
  -1   0   3    2.60    0.60
   0   0   3    0.10    0.20
   0   0  -3    0.10    0.60
   0   0  -3    0.10    0.40
   0   0   3   -0.30    0.40
   0   0   3   -0.40    0.30
   0   0  -3    0.40    0.40
   1   0   3  207.78    6.80
  -1   0  -3  199.48    6.70
  -1   0  -3  216.38    6.00
  -1   0  -3  205.48    6.00
   1   0   3  211.58    6.00
  -2   0  -3   -0.30    0.30
  -2   0  -3    0.00    0.50
  -2   0  -3    0.10    0.20
  -3   0  -3 1595.94   43.90
  -4   0  -3    0.20    0.50
  -4   0  -3    0.70    0.70
  -4   0  -3    0.30    0.60
  -5   0  -3 1110.79   30.90
  -5   0  -3 1105.59   31.00
  -5   0  -3 1050.99   28.60
  -5   0  -3 1067.39   30.70
  -6   0  -3    0.10    0.30
  -6   0  -3    0.30    0.70
  -6   0  -3    0.30    0.60
  -6   0  -3   -0.40    0.50
  -7   0  -3   80.69    5.40
  -7   0  -3   68.49    2.60
  -7   0  -3   66.79    4.40
  -7   0  -3   75.79    4.20
  -8   0  -3   -0.20    0.50
  -8   0  -3   -0.30    0.70
  -8   0  -3    0.00    0.60
  -8   0  -3    0.50    0.40
  -9   0  -3  182.98    6.00
  -9   0  -3  193.58    8.70
  -9   0  -3  175.68    8.60
  -9   0  -3  174.48    7.80
 -10   0  -3   -0.70    0.90
 -10   0  -3    0.30    0.80
 -10   0  -3    0.10    0.40
 -10   0  -3   -0.30    1.10
 -11   0  -3   63.49    4.90
 -11   0  -3   64.69    5.40
 -11   0  -3   61.49    3.00
 -12   0  -3   -0.20    0.90
 -12   0  -3   -0.90    1.00
 -12   0  -3   -0.40    0.40
 -12   0  -3    0.60    0.80
 -13   0  -3  326.87   11.90
 -13   0  -3  309.57    9.80
 -13   0  -3  319.87   14.70
 -13   0  -3  307.27   13.70
 -14   0  -3   -2.50    0.80
 -14   0  -3   -0.40    1.40
 -15  -1   3    0.30    1.30
 -15  -1   3   -1.00    1.40
 -15  -1   3    0.40    1.00
 -15  -1   3    0.50    1.10
 -15   1   3   -1.60    1.20
 -15   1   3    3.00    2.20
 -15   1   3    0.70    1.20
 -14  -1   3    2.50    1.40
 -14  -1   3    0.10    1.60
 -14  -1   3    1.00    1.30
 -14  -1   3    3.50    1.80
 -14  -1   3    2.40    1.70
 -14   1   3    4.40    1.50
 -14   1   3    6.70    2.50
 -14   1   3    4.20    1.60
 -13  -1   3   43.80    5.70
  13  -1  -3   43.60    5.70
 -13  -1   3   40.20    3.60
 -13  -1   3   43.30    3.60
 -13  -1   3   44.60    5.00
  13   1  -3   37.90    3.90
 -13   1   3   42.10    4.80
 -13   1   3   42.70    6.10
 -13   1   3   42.00    3.90
 -12  -1   3    9.20    2.60
  12  -1  -3    5.80    1.50
 -12  -1   3    8.10    1.80
  12  -1  -3   10.90    2.60
 -12  -1   3    7.00    1.70
 -12  -1   3    6.70    2.30
 -12   1   3    6.30    2.40
 -12   1   3    7.50    1.90
  12   1  -3    8.70    3.20
 -12   1   3    7.70    2.20
  12   1  -3    8.80    1.70
 -11  -1   3   96.29    6.90
  11  -1  -3  101.89    5.20
  11  -1  -3  101.99    7.00
 -11  -1   3   96.99    5.80
 -11  -1   3  112.79    7.00
 -11  -1   3   96.89    5.30
 -11   1   3  100.69    5.80
  11   1  -3   96.89    5.40
 -11   1   3  103.69    7.00
 -11   1   3  107.59    6.60
  11   1  -3   97.19    6.10
 -10  -1   3   15.60    2.50
 -10  -1   3   18.80    3.20
  10  -1  -3   15.20    2.00
 -10  -1   3   13.60    2.10
 -10  -1   3   12.50    2.70
  10  -1  -3   11.40    2.70
  10   1  -3   14.90    2.20
  10   1  -3   13.20    2.60
 -10   1   3   17.80    3.10
 -10   1   3   16.80    2.80
 -10   1   3   15.20    2.40
  -9  -1   3   43.20    4.00
  -9  -1   3   45.40    4.70
   9  -1  -3   40.90    2.20
  -9  -1   3   43.40    3.60
  -9  -1   3   46.10    3.20
   9  -1  -3   38.60    2.90
   9  -1  -3   43.10    4.00
   9   1  -3   49.90    3.50
   9   1  -3   42.30    3.70
  -9   1   3   43.60    3.80
  -9   1   3   46.80    4.20
   9   1  -3   45.20    4.40
  -9   1   3   43.90    3.40
   8  -1  -3    0.60    0.80
   8  -1  -3   -0.60    0.70
   8  -1  -3   -0.20    0.40
  -8  -1   3    0.40    1.00
  -8  -1   3   -1.10    0.60
  -8  -1   3    0.00    0.50
  -8  -1   3    0.50    0.70
   8   1  -3   -0.30    0.60
  -8   1   3    0.40    0.80
  -8   1   3   -0.60    0.80
  -8   1   3   -0.30    0.60
   8   1  -3   -0.80    0.60
   8   1  -3   -0.50    0.90
   7  -1  -3  133.39    5.60
   7  -1  -3  127.19    4.70
   7  -1  -3  144.59    6.70
  -7  -1   3  134.69    5.70
  -7  -1   3  133.99    6.20
  -7  -1   3  128.29    6.60
  -7  -1   3  120.79    6.30
   7   1  -3  127.39    6.40
   7   1  -3  130.89    7.00
  -7   1   3  134.19    6.70
  -7   1   3  126.69    6.20
   7   1  -3  132.29    5.90
  -7   1   3  133.89    5.90
  -6  -1   3    3.70    1.10
   6  -1  -3    1.90    0.80
  -6  -1   3    3.20    1.20
   6  -1  -3    4.10    1.30
   6  -1  -3    3.40    0.70
  -6  -1   3    4.90    1.70
  -6  -1   3    2.10    1.00
  -6   1   3    2.80    0.90
   6   1  -3    4.30    1.20
  -6   1   3    1.40    0.90
   6   1  -3    1.50    0.90
   6   1  -3    3.70    1.40
  -6   1   3    4.20    1.50
   5  -1  -3  835.32   24.40
   5  -1  -3  923.51   26.30
  -5  -1   3  879.61   26.50
   5  -1  -3  914.91   25.50
  -5  -1   3  881.51   26.20
  -5  -1   3  925.61   26.40
  -5  -1   3  918.61   25.60
  -5   1   3  891.01   26.40
   5   1  -3  913.31   26.50
   5   1  -3  868.81   25.70
  -5   1   3  886.51   25.80
  -5   1   3  886.01   26.00
   5   1  -3  920.41   27.00
  -4  -1   3   42.10    2.60
  -4  -1   3   47.00    3.00
   4  -1  -3   43.00    2.60
  -4  -1   3   49.10    3.10
   4  -1  -3   45.60    2.80
   4   1  -3   42.80    3.00
   4   1  -3   44.90    3.00
   4   1  -3   48.50    2.90
   4   1  -3   46.10    3.10
  -4   1   3   43.80    2.90
  -3  -1   3  360.96   11.70
  -3  -1   3  367.46   11.80
  -3  -1   3  356.26   11.80
   3  -1  -3  380.66   11.70
   3  -1  -3  377.06   11.50
  -3  -1   3  375.56   11.50
   3  -1  -3  377.56   11.60
   3   1  -3  356.66   11.60
   3   1  -3  388.56   12.00
  -3   1   3  380.66   11.60
   3   1  -3  369.86   11.90
  -3   1   3  369.06   11.70
   3   1  -3  366.56   12.00
  -3   1   3  372.76   11.60
   2  -1  -3  204.78    6.80
  -2  -1   3  219.38    7.40
  -2  -1   3  202.08    7.10
   2  -1  -3  205.18    6.90
   2  -1  -3  220.28    7.00
  -2  -1   3  204.28    7.00
  -2   1   3  203.18    6.90
  -2   1   3  206.48    7.10
   2   1  -3  197.38    7.10
   2   1  -3  198.58    7.30
   2   1  -3  207.48    7.00
   2   1  -3  203.48    7.10
  -1  -1   3 9235.48  310.67
   1  -1  -3 9007.80  305.67
   1   1  -3 8733.23  302.97
  -1   1   3 9193.78  303.27
   0  -1   3  569.54   15.90
   0  -1   3  559.04   16.40
   0  -1   3  538.35   14.80
   0  -1  -3  578.34   15.30
   0  -1   3  546.75   15.70
   0  -1  -3  543.35   15.70
   0   1  -3  535.75   15.80
   0   1  -3  582.84   15.90
   0   1   3  543.85   15.80
   0   1   3  522.95   15.20
   0   1   3  530.85   15.70
   0   1  -3  553.24   15.90
   0   1  -3  527.75   14.90
   1  -1   3 1159.68   32.10
  -1   1  -3 1110.59   31.10
  -1   1  -3 1149.89   32.00
  -2  -1  -3  697.03   19.20
  -2  -1  -3  688.03   18.70
   2  -1   3  695.23   19.10
   2  -1   3  634.04   19.50
  -2  -1  -3  700.83   20.40
  -2   1  -3  691.63   19.40
  -2   1  -3  702.73   18.30
  -2   1  -3  699.73   19.80
   3  -1   3 1091.69   29.70
   3  -1   3 1047.30   28.70
  -3  -1  -3 1042.60   28.70
  -3  -1  -3 1056.79   28.90
  -3  -1  -3 1068.39   30.50
   3  -1   3 1069.19   28.70
  -3   1  -3 1040.40   29.10
  -3   1  -3 1089.09   31.00
  -3   1  -3 1047.10   28.50
  -3   1  -3 1054.89   29.80
  -4  -1  -3  375.46   10.90
   4  -1   3  372.96   12.10
   4  -1   3  386.86   10.60
   4  -1   3  379.26   10.70
  -4   1  -3  369.56   12.30
  -4   1  -3  368.26   11.10
  -5  -1  -3 2599.14   73.09
  -5   1  -3 2739.03   71.09
   6  -1   3   55.19    1.80
  -6  -1  -3   48.30    3.70
  -6  -1  -3   53.09    2.20
   6  -1   3   52.19    1.70
  -6  -1  -3   56.59    3.90
  -6   1  -3   43.10    2.50
  -6   1  -3   50.99    2.80
  -6   1  -3   47.90    3.60
  -6   1  -3   51.79    3.10
  -7  -1  -3   75.09    2.90
  -7  -1  -3   71.89    4.90
  -7  -1  -3   79.59    5.10
  -7   1  -3   75.59    3.70
  -7   1  -3   69.59    4.00
  -7   1  -3   79.69    3.50
  -7   1  -3   74.39    4.80
  -8  -1  -3  103.69    3.80
  -8  -1  -3  106.29    6.10
  -8  -1  -3  104.29    6.30
  -8   1  -3  101.69    4.40
  -8   1  -3  106.49    6.20
  -8   1  -3  106.99    5.40
  -8   1  -3  107.49    4.70
  -9  -1  -3  109.39    6.50
  -9  -1  -3   93.29    3.60
  -9  -1  -3   96.69    6.00
  -9   1  -3  110.09    6.60
  -9   1  -3   95.69    4.40
  -9   1  -3  101.39    5.50
  -9   1  -3   97.59    4.50
 -10  -1  -3    7.90    1.00
 -10  -1  -3    6.10    1.90
 -10  -1  -3    8.20    2.10
 -10   1  -3    7.40    1.80
 -10   1  -3    5.10    1.10
 -10   1  -3    6.30    2.00
 -10   1  -3    7.70    1.30
 -11  -1  -3  125.99    7.80
 -11  -1  -3  132.39    7.40
 -11  -1  -3  127.59    7.60
 -11  -1  -3  124.89    4.60
 -11   1  -3  118.59    5.00
 -11   1  -3  132.69    8.10
 -11   1  -3  125.09    6.80
 -11   1  -3  121.59    5.30
 -12  -1  -3    1.80    1.40
 -12  -1  -3    2.30    1.80
 -12  -1  -3   -0.20    1.10
 -12  -1  -3    1.30    0.50
 -12   1  -3   -0.30    1.00
 -12   1  -3    0.40    0.70
 -12   1  -3    3.10    1.30
 -12   1  -3    0.60    0.50
 -13  -1  -3   13.80    2.90
 -13  -1  -3   18.70    3.50
 -13  -1  -3   17.70    3.00
 -13   1  -3   20.00    3.90
 -13   1  -3   16.80    3.00
 -14  -1  -3   17.80    3.70
 -14  -1  -3   18.80    3.10
 -14  -1  -3   15.00    0.90
 -14  -1  -3    8.50    3.30
 -14   1  -3    9.80    2.80
 -14   1  -3   16.90    4.70
 -14  -2   3   -0.50    1.30
 -14  -2   3   -3.20    1.30
 -14  -2   3    0.30    1.80
 -14  -2   3    0.40    1.10
 -14   2   3   -0.10    0.90
 -14   2   3    0.70    1.20
 -14   2   3    2.70    1.70
 -13  -2   3   19.40    2.80
 -13  -2   3   14.40    3.00
  13  -2  -3   24.10    4.10
 -13  -2   3   21.80    3.50
 -13  -2   3   32.00    5.10
 -13   2   3   22.60    3.50
  13   2  -3   17.10    3.30
 -13   2   3   20.40    3.50
 -13   2   3   20.10    3.80
 -12  -2   3   -0.60    1.10
 -12  -2   3    0.70    1.40
  12  -2  -3   -0.20    0.70
 -12  -2   3   -0.80    0.90
 -12  -2   3    0.60    0.90
  12  -2  -3    2.10    1.20
  12   2  -3   -2.70    0.90
 -12   2   3    0.30    1.00
  12   2  -3    0.20    1.20
 -12   2   3    1.40    1.30
 -12   2   3   -1.20    0.90
 -11  -2   3  154.18    8.10
 -11  -2   3  144.09    7.00
  11  -2  -3  139.59    6.80
  11  -2  -3  146.29    8.50
 -11  -2   3  150.48    8.20
 -11  -2   3  150.38    9.00
  11   2  -3  157.88    8.80
 -11   2   3  153.88    8.00
 -11   2   3  149.09    9.10
 -11   2   3  154.48    8.10
 -10  -2   3   86.19    5.60
 -10  -2   3   85.99    4.90
  10  -2  -3   79.59    4.60
 -10  -2   3   76.39    5.70
 -10  -2   3   97.09    6.70
  10  -2  -3   79.99    5.80
 -10   2   3   90.39    5.70
 -10   2   3   79.59    5.40
 -10   2   3   74.09    6.00
  10   2  -3   79.59    5.00
  10   2  -3   80.69    6.00
  -9  -2   3  281.27   12.00
  -9  -2   3  265.17   12.20
  -9  -2   3  279.17   11.40
   9  -2  -3  287.87   10.40
   9  -2  -3  271.77   11.70
  -9  -2   3  287.57   10.70
  -9   2   3  277.27   11.30
   9   2  -3  300.97   12.50
   9   2  -3  291.67   11.20
  -9   2   3  292.27   11.50
  -9   2   3  286.77   12.60
   8  -2  -3  109.79    6.00
   8  -2  -3   97.89    5.00
  -8  -2   3  106.09    5.30
  -8  -2   3  106.49    6.50
  -8  -2   3   98.79    5.50
  -8  -2   3   99.69    6.10
  -8   2   3  103.89    5.80
   8   2  -3   94.19    6.10
  -8   2   3   96.69    5.50
   8   2  -3   95.79    5.50
  -8   2   3   98.69    6.30
  -7  -2   3  664.03   21.40
   7  -2  -3  649.83   19.50
  -7  -2   3  641.64   20.10
  -7  -2   3  620.44   21.00
  -7  -2   3  602.44   19.60
   7  -2  -3  652.53   20.40
  -7   2   3  625.84   20.30
   7   2  -3  614.04   20.10
   7   2  -3  621.34   21.30
  -7   2   3  615.44   21.00
  -7   2   3  660.33   20.20
   6  -2  -3    0.90    0.30
  -6  -2   3    1.80    1.20
   6  -2  -3    0.90    0.30
  -6  -2   3    1.10    0.90
  -6  -2   3    0.50    0.70
   6  -2  -3    2.20    1.00
  -6  -2   3    2.10    1.10
   6  -2  -3    0.60    0.70
  -6   2   3    1.80    0.90
  -6   2   3    1.70    1.10
  -6   2   3    0.90    0.90
   6   2  -3    1.70    1.10
   6   2  -3    0.60    1.00
  -5  -2   3  125.69    5.70
  -5  -2   3  128.69    6.50
  -5  -2   3  134.09    5.70
  -5  -2   3  123.19    6.30
   5  -2  -3  129.19    4.50
   5  -2  -3  124.69    5.60
   5  -2  -3  121.29    5.60
   5  -2  -3  136.39    6.20
   5   2  -3  121.59    5.70
   5   2  -3  121.09    6.50
  -5   2   3  124.19    5.70
  -5   2   3  122.39    6.20
   5   2  -3  121.69    5.90
  -4  -2   3   26.10    2.30
   4  -2  -3   24.90    2.20
  -4  -2   3   22.60    2.20
  -4  -2   3   26.80    2.80
   4  -2  -3   27.90    2.50
   4  -2  -3   26.50    1.80
   4  -2  -3   27.30    2.40
  -4  -2   3   33.20    2.80
  -4   2   3   26.60    2.30
  -4   2   3   27.90    2.60
  -4   2   3   31.80    2.80
   4   2  -3   26.30    2.50
   4   2  -3   25.30    2.30
   4   2  -3   26.20    2.70
   3  -2  -3  156.88    6.20
   3  -2  -3  160.08    6.50
  -3  -2   3  168.88    6.50
  -3  -2   3  162.48    6.60
   3  -2  -3  159.68    5.90
   3  -2  -3  159.48    6.50
  -3  -2   3  163.08    6.70
  -3   2   3  156.98    6.30
   3   2  -3  168.98    7.30
  -3   2   3  163.98    6.80
   3   2  -3  156.58    6.30
   3   2  -3  155.88    6.80
   2  -2  -3   14.30    1.80
   2  -2  -3   18.90    2.00
  -2  -2   3   12.10    1.90
  -2  -2   3   14.90    1.70
  -2  -2   3   16.00    1.70
   2  -2  -3   13.40    1.70
   2  -2  -3   16.90    1.70
  -2  -2   3   16.10    1.80
   2   2  -3   16.60    2.20
  -2   2   3   16.00    2.20
  -2   2   3   14.30    2.00
   2   2  -3   16.60    2.10
   2   2  -3   16.10    1.70
  -1  -2   3    5.70    1.30
   1  -2  -3    6.00    1.20
   1  -2  -3    6.00    1.40
  -1  -2   3    3.90    1.20
  -1  -2   3    4.70    1.40
  -1  -2   3    6.10    1.20
   1  -2  -3    6.60    1.40
   1  -2  -3    4.70    1.00
  -1  -2   3    6.40    1.40
  -1   2   3    4.90    1.20
   1   2  -3    5.70    1.30
   1   2  -3    3.10    1.20
   1   2  -3    6.80    1.60
  -1   2   3    2.70    1.10
   1   2  -3    5.30    1.20
   0  -2   3   73.19    4.10
   0  -2  -3   68.49    3.90
   0  -2   3   71.09    3.80
   0  -2   3   67.69    3.70
   0  -2  -3   70.69    3.80
   0  -2  -3   67.09    3.50
   0  -2   3   66.39    3.80
   0   2  -3   71.69    3.80
   0   2   3   73.19    3.90
   0   2   3   71.79    3.60
   0   2  -3   76.79    4.10
   0   2  -3   67.29    3.90
   0   2  -3   71.19    3.90
   1  -2   3 1369.26   37.80
   1  -2   3 1301.17   36.80
  -1  -2  -3 1348.57   36.80
   1  -2   3 1304.47   36.30
   1  -2   3 1392.26   37.30
  -1  -2  -3 1276.07   36.40
  -1  -2  -3 1300.07   37.50
   1   2   3 1314.57   36.40
  -1   2  -3 1270.57   37.20
  -1   2  -3 1267.47   36.50
  -1   2  -3 1360.36   37.30
  -1   2  -3 1330.47   37.60
   1   2   3 1321.87   35.00
   1   2   3 1266.87   36.70
  -2  -2  -3   75.59    4.00
  -2  -2  -3   85.79    4.10
   2  -2   3   86.69    2.80
   2  -2   3   88.39    4.30
   2  -2   3   87.69    4.30
   2  -2   3   81.79    4.30
  -2   2  -3   82.89    3.90
  -2   2  -3   97.49    4.80
   2   2   3   87.19    4.70
  -2   2  -3   80.09    4.30
   3  -2   3 1308.37   36.50
  -3  -2  -3 1286.87   36.00
  -3  -2  -3 1241.48   35.80
   3  -2   3 1275.57   35.90
  -3  -2  -3 1353.86   37.70
  -3   2  -3 1205.58   36.60
  -3   2  -3 1274.67   36.20
  -3   2  -3 1298.67   35.30
   3   2   3 1284.47   37.10
  -3   2  -3 1318.67   37.90
  -4  -2  -3  371.06   10.20
  -4  -2  -3  377.96   10.20
  -4  -2  -3  371.36   12.10
   4  -2   3  382.06   11.00
   4  -2   3  383.26   12.90
  -4  -2  -3  369.76   13.70
   4  -2   3  382.66   12.10
   4  -2   3  371.26   11.90
  -4   2  -3  360.86   10.80
   4   2   3  385.56   13.50
  -4   2  -3  354.56   13.00
  -4   2  -3  371.66   14.40
  -4   2  -3  372.86   11.30
   5  -2   3  543.55   15.90
  -5  -2  -3  536.85   16.40
  -5  -2  -3  543.85   18.60
   5  -2   3  537.55   16.30
   5  -2   3  542.15   17.50
   5  -2   3  554.34   16.10
  -5  -2  -3  535.85   15.30
  -5   2  -3  513.55   15.50
  -5   2  -3  554.04   18.00
   5   2   3  544.05   18.20
  -5   2  -3  520.25   15.40
  -6  -2  -3    4.80    1.00
   6  -2   3    6.00    1.20
  -6  -2  -3    4.00    1.60
   6  -2   3    5.10    1.10
   6  -2   3    4.80    0.90
   6  -2   3    6.80    1.60
  -6   2  -3    5.60    1.00
  -6   2  -3    5.40    1.60
  -6   2  -3    4.90    0.80
   7  -2   3   76.69    3.40
   7  -2   3   73.09    4.10
  -7  -2  -3   77.29    3.80
   7  -2   3   79.69    3.80
  -7  -2  -3   74.59    5.40
  -7  -2  -3   80.49    5.70
  -7   2  -3   83.19    3.20
  -7   2  -3   81.19    3.90
  -7   2  -3   77.79    3.10
  -7   2  -3   79.89    5.40
   8  -2   3   10.70    1.40
  -8  -2  -3   13.20    2.70
  -8  -2  -3    7.50    2.20
  -8  -2  -3    9.80    1.40
   8  -2   3    7.50    1.00
   8  -2   3    7.50    1.60
  -8   2  -3    8.30    0.70
  -8   2  -3    6.60    1.50
  -8   2  -3    7.80    0.60
  -8   2  -3    7.80    1.50
  -8   2  -3    7.10    2.10
   9  -2   3  553.64   15.50
   9  -2   3  544.75   15.80
  -9  -2  -3  566.74   20.40
  -9  -2  -3  553.64   16.40
  -9  -2  -3  561.94   20.50
  -9   2  -3  529.35   17.60
  -9   2  -3  553.74   20.20
  -9   2  -3  568.94   17.80
 -10  -2  -3  102.49    5.70
 -10  -2  -3  115.69    4.70
 -10  -2  -3  113.69    7.40
 -10  -2  -3  117.39    7.60
 -10   2  -3  128.89    7.90
 -10   2  -3  113.19    5.90
 -11  -2  -3   58.49    5.50
 -11  -2  -3   52.19    5.10
 -11  -2  -3   64.09    3.10
 -11  -2  -3   62.19    4.50
 -11   2  -3   49.50    5.20
 -11   2  -3   58.79    4.20
 -12  -2  -3   27.20    3.50
 -12  -2  -3   26.40    2.90
 -12  -2  -3   26.60    4.40
 -12  -2  -3   23.50    3.90
 -12   2  -3   18.60    3.80
 -12   2  -3   27.60    3.00
 -13  -2  -3  231.78    8.00
 -13  -2  -3  241.98   12.10
 -13  -2  -3  242.98   10.90
 -13  -2  -3  265.17   13.20
 -13   2  -3  246.68   10.70
 -13   2  -3  225.08   12.70
 -14  -3   3   82.69    5.50
 -14  -3   3   81.69    6.70
 -14  -3   3   76.59    7.40
  14  -3  -3   70.19    5.70
 -14   3   3   84.19    7.80
 -14   3   3   85.89    6.40
  14   3  -3   65.89    8.50
 -14   3   3   76.29    6.20
 -13  -3   3   -0.30    1.20
 -13  -3   3    2.00    1.60
 -13  -3   3    1.20    1.00
  13  -3  -3    2.90    1.70
 -13  -3   3    0.20    1.80
  13   3  -3   -1.40    1.60
 -13   3   3    3.50    1.80
 -13   3   3    1.60    1.60
 -13   3   3    1.80    1.90
 -12  -3   3   11.00    3.10
 -12  -3   3   11.20    2.30
  12  -3  -3   10.00    3.60
 -12  -3   3   13.20    2.40
 -12  -3   3   13.30    3.20
 -12   3   3   13.20    3.40
 -12   3   3   12.00    2.80
 -12   3   3    9.60    2.50
  12   3  -3   13.70    3.30
 -11  -3   3   16.30    2.80
 -11  -3   3   19.30    3.50
  11  -3  -3   11.20    2.10
  11  -3  -3   12.10    2.60
 -11   3   3   17.80    3.00
  11   3  -3   12.50    2.50
  11   3  -3   15.00    3.00
 -10  -3   3  147.99    9.00
 -10  -3   3  146.19    8.70
 -10  -3   3  133.89    8.20
  10  -3  -3  153.08    8.20
 -10  -3   3  151.08    7.40
 -10   3   3  140.79    8.90
  10   3  -3  143.69    9.00
 -10   3   3  139.69    8.10
 -10   3   3  152.18    7.80
  -9  -3   3  156.58    8.90
  -9  -3   3  133.49    6.90
  -9  -3   3  140.69    8.30
  -9  -3   3  139.09    6.90
   9  -3  -3  134.89    6.60
   9  -3  -3  137.99    7.50
  -9   3   3  135.99    7.80
   9   3  -3  138.99    8.60
  -9   3   3  137.89    8.50
   9   3  -3  130.89    7.30
  -9   3   3  133.09    7.10
  -8  -3   3   75.99    4.70
  -8  -3   3   79.19    6.00
   8  -3  -3   81.39    5.30
  -8  -3   3   82.29    6.00
   8  -3  -3   77.69    4.70
  -8  -3   3   82.89    5.10
  -8   3   3   78.69    6.00
   8   3  -3   83.99    6.30
   8   3  -3   74.39    5.20
  -8   3   3   83.89    5.20
  -8   3   3   86.09    5.80
  -7  -3   3  206.68    9.90
   7  -3  -3  202.08    9.40
   7  -3  -3  207.18    8.50
  -7  -3   3  196.78    8.70
  -7  -3   3  186.98    9.60
  -7  -3   3  186.78    8.10
   7   3  -3  206.38    9.30
  -7   3   3  189.98    9.60
  -7   3   3  190.18    9.20
  -7   3   3  202.48    8.60
   7   3  -3  197.88   10.10
  -6  -3   3  205.88    8.50
  -6  -3   3  216.48    9.90
   6  -3  -3  214.98    7.00
  -6  -3   3  212.18   10.10
   6  -3  -3  225.68    9.70
  -6  -3   3  222.98    9.30
   6  -3  -3  229.38    9.00
   6  -3  -3  222.28    9.00
   6   3  -3  206.18    9.40
  -6   3   3  216.88   10.10
  -6   3   3  225.38    9.00
   6   3  -3  219.58    8.80
   6   3  -3  231.48   10.60
  -6   3   3  215.48    9.70
  -5  -3   3  154.88    7.30
   5  -3  -3  148.79    6.70
  -5  -3   3  155.28    6.70
   5  -3  -3  161.28    7.20
  -5  -3   3  163.48    8.20
   5  -3  -3  160.88    7.50
  -5  -3   3  153.18    7.70
   5  -3  -3  162.48    6.00
  -5   3   3  159.38    7.90
   5   3  -3  148.69    7.50
   5   3  -3  157.78    8.30
  -5   3   3  153.78    6.90
  -5   3   3  170.08    8.00
   5   3  -3  152.78    6.80
   4  -3  -3  148.59    6.90
   4  -3  -3  146.99    6.00
  -4  -3   3  149.69    7.20
  -4  -3   3  141.79    7.50
   4  -3  -3  145.89    6.40
  -4  -3   3  158.78    7.20
  -4  -3   3  138.69    7.30
   4  -3  -3  159.08    7.20
  -4  -3   3  152.48    6.50
   4   3  -3  155.08    7.90
  -4   3   3  149.79    7.40
  -4   3   3  144.59    7.30
   4   3  -3  131.89    7.00
   4   3  -3  147.59    6.40
   3  -3  -3    8.10    1.70
   3  -3  -3   11.00    1.90
  -3  -3   3    8.60    1.50
   3  -3  -3    9.80    1.60
  -3  -3   3    9.60    2.00
  -3   3   3   11.10    2.10
   3   3  -3    8.70    2.00
  -3   3   3   14.70    3.50
   3   3  -3   10.00    2.00
   3   3  -3    8.50    1.50
   2  -3  -3  592.74   18.60
   2  -3  -3  577.14   18.30
  -2  -3   3  601.54   18.70
  -2  -3   3  583.74   19.10
   2  -3  -3  622.14   19.20
  -2  -3   3  596.64   19.50
   2  -3  -3  601.94   18.90
   2   3  -3  584.34   19.60
  -2   3   3  586.44   19.20
   2   3  -3  601.24   18.50
  -2   3   3  583.04   19.40
   2   3  -3  574.54   19.40
  -1  -3   3  192.18    8.20
   1  -3  -3  196.38    8.00
  -1  -3   3  194.78    8.10
  -1  -3   3  194.98    8.30
   1  -3  -3  191.68    8.10
  -1  -3   3  195.08    8.40
   1  -3  -3  191.98    8.10
   1   3  -3  167.98    8.00
  -1   3   3  195.78    8.40
   1   3  -3  196.18    8.50
  -1   3   3  184.38    8.00
   1   3  -3  194.78    7.90
   1   3  -3  193.08    8.40
   0  -3   3   66.59    4.40
   0  -3   3   64.09    4.10
   0  -3   3   73.49    4.60
   0  -3  -3   70.59    4.60
   0  -3   3   65.49    4.40
   0  -3  -3   66.99    4.30
   0  -3  -3   69.19    4.20
   0   3   3   65.19    4.20
   0   3  -3   64.79    4.20
   0   3   3   62.49    4.30
   0   3  -3   78.19    4.70
   0   3   3   63.79    4.10
   0   3  -3   68.99    4.30
   0   3  -3   64.59    4.50
  -1  -3  -3  423.56   14.30
   1  -3   3  416.96   14.80
  -1  -3  -3  436.66   14.70
  -1  -3  -3  441.66   15.40
   1  -3   3  441.26   14.80
   1  -3   3  409.16   14.00
   1   3   3  431.96   14.90
  -1   3  -3  429.96   15.10
  -1   3  -3  404.56   14.90
   1   3   3  444.56   14.50
  -1   3  -3  422.36   14.90
  -1   3  -3  435.06   14.40
   2  -3   3  315.37   11.70
  -2  -3  -3  308.97   11.60
   2  -3   3  283.27    9.20
   2  -3   3  313.77   10.50
   2  -3   3  328.47   11.60
  -2  -3  -3  307.17   11.20
  -2  -3  -3  299.97   11.40
   2  -3   3  298.17   11.30
   2   3   3  303.57    8.40
   2   3   3  310.97   11.90
  -2   3  -3  304.57   11.60
  -2   3  -3  298.27   12.30
  -2   3  -3  290.07   10.70
  -2   3  -3  304.27   12.10
  -3  -3  -3  366.66   13.00
   3  -3   3  377.86   11.70
   3  -3   3  368.46   13.00
  -3  -3  -3  347.87   12.70
   3  -3   3  357.36   13.20
   3  -3   3  365.86   10.70
   3  -3   3  380.06   13.00
  -3  -3  -3  337.37   12.70
  -3   3  -3  385.36   13.90
  -3   3  -3  356.16   12.10
  -3   3  -3  344.27   13.90
   3   3   3  359.56   13.70
   4  -3   3  755.82   24.10
   4  -3   3  753.52   24.60
  -4  -3  -3  810.82   24.30
  -4  -3  -3  802.92   24.50
   4  -3   3  779.62   21.90
  -4  -3  -3  800.92   24.30
   4  -3   3  816.42   24.20
  -4  -3  -3  782.02   25.80
  -4   3  -3  738.03   25.00
   4   3   3  800.02   25.60
  -4   3  -3  806.32   26.30
  -4   3  -3  798.52   23.00
  -5  -3  -3  241.38    9.60
  -5  -3  -3  237.28   11.20
   5  -3   3  256.77    8.20
  -5  -3  -3  235.48    9.60
   5  -3   3  246.78    9.40
   5  -3   3  239.58   11.20
  -5  -3  -3  247.18   10.20
   5  -3   3  240.38    9.60
  -5   3  -3  243.98   10.80
  -5   3  -3  255.97   11.70
   5   3   3  256.37   11.00
  -5   3  -3  252.17    8.40
   6  -3   3   46.20    3.60
   6  -3   3   43.70    2.70
  -6  -3  -3   41.10    4.40
   6  -3   3   49.60    4.10
   6  -3   3   37.60    3.00
  -6  -3  -3   49.20    3.50
   6   3   3   45.80    4.30
  -6   3  -3   49.30    2.50
  -6   3  -3   43.70    4.20
  -6   3  -3   47.70    2.70
  -7  -3  -3   57.39    3.90
   7  -3   3   55.09    4.50
  -7  -3  -3   61.89    2.40
   7  -3   3   57.29    3.40
   7  -3   3   57.79    3.90
  -7  -3  -3   61.89    5.50
   7  -3   3   59.99    3.60
   7   3   3   59.79    5.10
  -7   3  -3   52.49    4.80
  -7   3  -3   59.59    3.30
  -7   3  -3   55.79    2.20
  -8  -3  -3   13.90    1.40
  -8  -3  -3   13.50    1.20
   8  -3   3   14.30    2.20
  -8  -3  -3   18.40    3.50
   8  -3   3   14.80    2.70
  -8  -3  -3    7.20    2.40
   8  -3   3   12.60    1.70
  -8  -3  -3   15.50    2.20
   8  -3   3   11.40    1.90
  -8   3  -3   12.80    1.90
   8   3   3   13.60    3.00
  -8   3  -3   11.40    2.80
   9  -3   3  125.19    5.20
  -9  -3  -3  118.79    8.10
   9  -3   3  118.39    5.70
  -9  -3  -3  123.69    8.20
   9  -3   3  132.49    6.40
  -9  -3  -3  120.29    4.90
  -9  -3  -3  128.59    5.90
  -9   3  -3  121.89    8.10
  -9   3  -3  119.89    5.70
 -10  -3  -3    4.20    2.10
 -10  -3  -3    6.20    1.40
  10  -3   3    8.50    1.60
 -10  -3  -3    7.50    2.60
 -10  -3  -3    4.40    1.10
  10  -3   3    6.80    1.80
  10  -3   3    6.40    1.10
 -10   3  -3    8.40    1.70
 -10   3  -3    7.50    2.20
 -11  -3  -3   19.00    3.90
 -11  -3  -3   22.50    2.20
 -11  -3  -3   22.00    2.20
 -11  -3  -3   16.80    2.40
  11  -3   3   22.60    1.80
 -11  -3  -3   20.50    3.90
  11  -3   3   21.60    1.60
 -11   3  -3   21.50    2.80
 -11   3  -3   19.60    4.20
 -12  -3  -3    6.40    2.30
 -12  -3  -3    4.80    1.20
 -12  -3  -3   10.80    3.40
 -12  -3  -3    3.70    1.20
 -12   3  -3    5.60    2.40
 -12   3  -3    7.20    1.70
 -13  -3  -3    9.10    2.60
 -13  -3  -3   11.20    2.10
 -13  -3  -3   12.70    2.30
 -13  -3  -3    8.20    1.90
 -13  -3  -3    8.40    2.80
 -13  -3  -3   10.40    1.50
 -13   3  -3   14.40    3.90
 -13   3  -3   12.00    3.10
 -13   3  -3   12.10    2.40
 -13  -4   3    1.60    1.70
 -13  -4   3    0.30    1.40
 -13  -4   3    0.60    2.00
  13  -4  -3   -0.80    1.70
 -13  -4   3    2.30    1.20
 -13   4   3    3.00    2.00
 -13   4   3    1.10    1.40
 -13   4   3    2.90    2.10
 -12  -4   3    1.50    0.90
 -12  -4   3   -0.30    0.90
  12  -4  -3    0.40    1.50
 -12  -4   3   -0.40    1.60
 -12  -4   3    0.50    1.50
 -12   4   3    2.90    1.90
 -12   4   3    1.20    1.80
 -12   4   3    2.90    1.40
  11  -4  -3   13.90    3.10
 -11  -4   3   19.30    4.10
 -11  -4   3   11.30    2.20
 -11  -4   3    9.10    2.70
 -11  -4   3   14.40    2.70
 -11   4   3   19.70    3.30
 -11   4   3   17.70    3.50
  11   4  -3   16.00    3.60
 -11   4   3   16.90    4.00
 -10  -4   3  127.39    8.70
 -10  -4   3  150.98    9.50
  10  -4  -3  151.68    8.20
 -10  -4   3  139.09    7.20
  10  -4  -3  139.29    7.50
 -10  -4   3  146.99   10.70
 -10   4   3  140.09    9.90
  10   4  -3  150.68    9.60
  10   4  -3  139.59    8.20
 -10   4   3  133.19   12.70
 -10   4   3  161.78    8.20
   9  -4  -3    7.00    2.00
  -9  -4   3   11.10    2.10
  -9  -4   3   10.70    2.80
   9  -4  -3    8.60    2.00
  -9  -4   3    9.40    2.70
  -9  -4   3   10.00    2.30
  -9   4   3    7.90    2.50
   9   4  -3    5.20    2.20
  -9   4   3   11.90    3.10
   9   4  -3    7.40    2.30
  -9   4   3    9.20    2.10
   8  -4  -3  248.98   11.60
  -8  -4   3  263.77   11.10
  -8  -4   3  247.78   12.40
  -8  -4   3  234.48    9.80
   8  -4  -3  245.88   10.40
  -8  -4   3  231.08   11.90
   8  -4  -3  249.58   10.60
   8   4  -3  237.18   11.30
  -8   4   3  230.28   12.10
  -8   4   3  247.48   11.80
  -8   4   3  253.77   10.70
   8   4  -3  238.68   12.50
  -7  -4   3  130.89    7.90
   7  -4  -3  133.79    6.80
  -7  -4   3  113.49    7.80
  -7  -4   3  129.89    6.40
   7  -4  -3  135.39    4.50
  -7  -4   3  125.39    7.90
  -7  -4   3  129.99    7.20
   7  -4  -3  120.99    7.30
   7  -4  -3  135.19    7.00
  -7   4   3  128.69    6.90
  -7   4   3  133.89    8.20
  -7   4   3  118.09    7.60
   7   4  -3  120.09    8.10
   7   4  -3  115.49    7.20
  -6  -4   3   36.50    3.70
  -6  -4   3   36.10    4.00
   6  -4  -3   31.10    2.30
   6  -4  -3   27.10    3.00
  -6  -4   3   28.20    4.00
   6  -4  -3   33.80    3.70
  -6  -4   3   30.80    2.80
   6  -4  -3   25.60    2.80
  -6  -4   3   30.10    4.30
   6   4  -3   29.10    2.80
   6   4  -3   31.70    4.70
   6   4  -3   32.00    4.20
  -6   4   3   26.70    4.00
  -6   4   3   26.30    3.90
  -5  -4   3   32.00    2.90
  -5  -4   3   36.10    4.70
  -5  -4   3   32.90    4.40
   5  -4  -3   32.60    3.50
   5  -4  -3   34.40    2.80
   5  -4  -3   39.50    3.60
  -5  -4   3   36.80    3.80
  -5  -4   3   34.60    3.80
  -5   4   3   38.90    4.20
   5   4  -3   34.90    3.00
   5   4  -3   34.30    4.60
  -5   4   3   32.00    4.20
   5   4  -3   37.30    3.90
  -4  -4   3   58.09    4.90
   4  -4  -3   47.80    4.20
  -4  -4   3   56.69    4.60
  -4  -4   3   61.79    5.00
   4  -4  -3   56.19    3.90
   4  -4  -3   54.49    3.80
  -4  -4   3   57.19    4.60
  -4  -4   3   51.39    3.80
  -4   4   3   58.19    4.80
   4   4  -3   58.29    3.70
   4   4  -3   53.79    4.60
   4   4  -3   48.60    4.70
  -4   4   3   61.09    5.00
   3  -4  -3   27.00    3.10
   3  -4  -3   25.10    2.60
  -3  -4   3   25.50    3.60
  -3  -4   3   24.40    3.50
  -3  -4   3   28.00    4.00
  -3  -4   3   28.10    2.80
   3  -4  -3   30.30    3.20
   3  -4  -3   27.00    2.80
   3   4  -3   23.20    3.70
  -3   4   3   26.80    3.80
   3   4  -3   30.40    3.90
   3   4  -3   24.60    2.60
  -3   4   3   29.30    4.10
   2  -4  -3   34.70    3.50
  -2  -4   3   32.50    3.10
  -2  -4   3   32.50    3.60
   2  -4  -3   32.20    3.00
   2  -4  -3   29.50    4.20
  -2  -4   3   31.00    3.50
   2  -4  -3   32.00    3.30
  -2  -4   3   33.00    3.60
   2   4  -3   30.30    3.00
   2   4  -3   31.70    4.10
  -2   4   3   37.00    3.60
  -2   4   3   33.20    3.60
   1  -4  -3  121.19    6.50
  -1  -4   3  125.49    6.90
  -1  -4   3  108.59    7.70
   1  -4  -3  123.89    6.70
  -1  -4   3  115.89    6.70
   1  -4  -3  110.89    6.50
  -1  -4   3  114.59    6.40
   1  -4  -3  123.79    7.40
   1   4  -3  113.39    6.80
   1   4  -3  126.89    7.10
  -1   4   3  117.99    6.70
   1   4  -3  115.29    6.80
  -1   4   3  118.59    6.30
   0  -4   3  196.48    9.00
   0  -4  -3  194.48    8.90
   0  -4  -3  192.98    9.40
   0  -4  -3  189.58    9.00
   0  -4  -3  195.88    9.40
   0  -4   3  198.58    9.20
   0   4  -3  195.98    8.90
   0   4  -3  218.88    9.80
   0   4  -3  213.48    9.40
   0   4  -3  181.48    9.20
   0   4   3  205.38    9.10
   0   4   3  197.78    9.10
   1  -4   3  268.57   11.10
   1  -4   3  231.88   11.00
  -1  -4  -3  259.57   11.40
  -1  -4  -3  258.87   11.20
   1  -4   3  257.27   10.30
  -1  -4  -3  249.28   10.60
   1  -4   3  256.67   11.00
  -1  -4  -3  262.17   10.90
  -1   4  -3  239.58   11.00
   1   4   3  241.58   10.50
  -1   4  -3  257.07   10.60
   1   4   3  249.18    8.70
  -1   4  -3  273.07   11.20
  -1   4  -3  258.47   11.20
   1   4   3  269.57   11.20
   2  -4   3   96.69    5.90
  -2  -4  -3  104.39    6.00
   2  -4   3   94.49    6.00
  -2  -4  -3  107.49    6.70
   2  -4   3   91.89    4.20
  -2  -4  -3   92.09    5.70
  -2  -4  -3  101.99    6.30
   2  -4   3  104.89    5.50
  -2   4  -3   91.19    5.40
   2   4   3   92.79    6.10
   2   4   3   94.19    3.70
  -2   4  -3   86.39    6.00
  -2   4  -3   86.69    6.00
   3  -4   3   16.40    2.80
   3  -4   3   24.90    3.60
  -3  -4  -3   23.10    3.30
   3  -4   3   21.90    2.30
  -3  -4  -3   12.70    2.50
   3  -4   3   19.20    1.70
  -3  -4  -3   20.40    3.60
  -3  -4  -3   23.10    3.20
   3  -4   3   18.00    3.00
   3   4   3   23.70    3.60
  -3   4  -3   22.50    3.60
  -3   4  -3   22.60    2.50
  -3   4  -3   21.20    3.40
   4  -4   3  311.77   12.70
   4  -4   3  335.87   13.20
  -4  -4  -3  317.87   12.80
   4  -4   3  324.67   10.20
   4  -4   3  326.27   10.90
   4  -4   3  323.87   12.60
  -4  -4  -3  270.47   13.70
  -4  -4  -3  298.17   14.10
  -4  -4  -3  337.57   14.20
  -4   4  -3  313.47   11.40
  -4   4  -3  329.17   14.20
   4   4   3  329.07   13.70
  -4   4  -3  306.17   13.40
  -5  -4  -3  137.69    7.40
  -5  -4  -3  136.39    8.50
   5  -4   3  145.49    7.90
   5  -4   3  134.69    7.10
  -5  -4  -3  138.09    7.60
   5  -4   3  143.89    5.50
   5  -4   3  137.19    7.40
  -5  -4  -3  129.89    7.30
  -5   4  -3  143.79    8.40
  -5   4  -3  151.48    9.10
  -5   4  -3  138.19    6.10
   5   4   3  130.79    8.10
   6  -4   3  154.38    6.20
   6  -4   3  146.99    7.40
   6  -4   3  167.98    8.70
  -6  -4  -3  168.88    9.70
  -6  -4  -3  163.78    8.00
  -6  -4  -3  152.18    8.40
  -6  -4  -3  155.38    8.00
  -6   4  -3  159.68    9.80
  -6   4  -3  161.28    6.20
  -6   4  -3  162.18    9.20
   6   4   3  150.78    8.90
   7  -4   3   52.79    4.00
  -7  -4  -3   63.49    4.80
  -7  -4  -3   64.69    6.00
   7  -4   3   60.69    3.60
  -7  -4  -3   61.19    5.10
  -7  -4  -3   54.89    4.60
   7  -4   3   67.29    4.90
   7  -4   3   64.09    5.20
  -7   4  -3   55.59    5.80
  -7   4  -3   67.99    5.90
  -7   4  -3   63.99    2.80
   7   4   3   66.79    5.70
  -8  -4  -3    3.00    1.90
   8  -4   3    3.00    1.10
  -8  -4  -3    6.10    1.70
  -8  -4  -3    1.90    1.60
  -8  -4  -3    5.30    1.50
  -8  -4  -3    4.40    1.90
   8  -4   3    3.50    1.40
   8  -4   3    6.40    2.00
  -8   4  -3    5.00    2.10
   8   4   3    8.90    2.40
  -8   4  -3   -0.70    1.60
  -9  -4  -3   39.30    5.70
   9  -4   3   43.00    3.50
  -9  -4  -3   41.80    4.10
   9  -4   3   51.99    5.00
   9  -4   3   47.60    4.00
   9  -4   3   48.10    3.50
  -9  -4  -3   54.49    5.90
  -9  -4  -3   56.19    4.20
  -9   4  -3   53.39    5.50
  -9   4  -3   48.00    8.00
 -10  -4  -3   26.70    2.80
 -10  -4  -3   26.60    5.10
  10  -4   3   23.80    3.10
 -10  -4  -3   20.20    3.10
  10  -4   3   16.30    2.60
 -10  -4  -3   27.40    4.70
 -10   4  -3   14.60    4.00
 -10   4  -3   25.00    2.50
 -10   4  -3   22.10    4.30
 -11  -4  -3    3.40    1.70
  11  -4   3    0.00    1.10
 -11  -4  -3    0.80    1.00
 -11  -4  -3    1.40    1.60
  11  -4   3    1.10    1.10
 -11  -4  -3    1.40    1.40
 -11   4  -3    2.30    1.10
 -11   4  -3    2.90    1.60
 -11   4  -3   -0.50    1.20
 -12  -4  -3   37.90    6.00
 -12  -4  -3   36.70    3.20
 -12  -4  -3   34.50    5.40
 -12  -4  -3   45.70    7.20
  12  -4   3   36.30    3.00
 -12   4  -3   49.90    5.80
 -12   4  -3   36.00    6.60
 -12   4  -3   40.30    3.40
 -12  -5   3   35.40    4.00
 -12  -5   3   38.10    4.00
 -12  -5   3   36.00    5.90
 -12  -5   3   46.00    6.50
 -12   5   3   33.30    5.50
 -12   5   3   29.30    4.90
 -11  -5   3   10.00    3.40
  11  -5  -3    6.00    2.40
 -11  -5   3    5.10    1.70
 -11  -5   3    3.40    2.20
  11  -5  -3    5.80    2.30
 -11  -5   3    4.90    2.30
 -11   5   3    2.20    2.30
 -11   5   3    6.80    2.60
 -10  -5   3  116.79    7.50
  10  -5  -3  122.69    7.40
  10  -5  -3  132.89    8.80
 -10  -5   3  120.79    8.90
 -10  -5   3  118.19    6.50
 -10  -5   3  118.39    9.00
 -10   5   3  116.69    8.50
 -10   5   3  114.49    9.10
  -9  -5   3   56.49    5.00
  -9  -5   3   38.70    3.50
  -9  -5   3   45.00    5.90
  -9  -5   3   48.40    6.50
   9  -5  -3   40.40    4.10
   9  -5  -3   46.70    5.10
  -9   5   3   38.60    6.00
  -9   5   3   45.60    6.00
  -8  -5   3   11.40    3.10
   8  -5  -3    9.50    2.20
   8  -5  -3    7.50    2.50
   8  -5  -3    8.90    2.50
  -8  -5   3    6.90    2.20
  -8  -5   3    8.60    2.80
  -8  -5   3    6.60    1.80
  -8  -5   3    9.50    2.80
   8  -5  -3    7.00    1.90
   8   5  -3   11.10    2.90
  -8   5   3    2.20    2.20
  -8   5   3    9.50    2.70
   8   5  -3   12.40    3.00
  -7  -5   3   -1.30    0.60
  -7  -5   3   -0.20    0.90
  -7  -5   3   -1.00    1.00
   7  -5  -3    2.90    1.70
   7  -5  -3    0.00    0.90
   7  -5  -3    0.50    1.00
   7  -5  -3    0.00    1.30
  -7  -5   3   -1.20    1.20
   7  -5  -3   -0.10    0.60
  -7  -5   3    2.70    1.60
  -7   5   3   -0.20    1.20
  -7   5   3    2.50    1.70
   7   5  -3   -1.30    0.80
   7   5  -3   -0.50    1.50
  -6  -5   3   22.60    3.80
  -6  -5   3   25.50    4.60
  -6  -5   3   27.20    4.30
   6  -5  -3   27.30    2.60
   6  -5  -3   28.20    3.10
   6  -5  -3   25.70    4.30
   6  -5  -3   29.20    4.20
   6  -5  -3   27.10    3.80
  -6  -5   3   20.40    3.60
  -6  -5   3   24.80    2.80
   6   5  -3   29.90    3.30
  -6   5   3   26.70    4.60
  -6   5   3   26.90    4.60
   6   5  -3   21.60    3.90
   6   5  -3   25.40    4.40
  -5  -5   3   -1.10    0.70
   5  -5  -3   -0.10    0.80
  -5  -5   3   -2.00    1.10
  -5  -5   3   -1.70    0.80
  -5  -5   3    0.90    1.40
   5  -5  -3    1.90    1.00
   5  -5  -3   -2.00    1.00
   5  -5  -3   -0.80    1.00
   5  -5  -3    0.10    1.30
  -5  -5   3    1.30    1.40
   5   5  -3    1.50    1.40
   5   5  -3    0.20    0.80
   5   5  -3   -1.90    0.70
  -5   5   3    1.00    1.20
  -5   5   3    1.00    1.50
  -4  -5   3  155.28    9.20
  -4  -5   3  148.59    8.60
   4  -5  -3  160.38   10.90
  -4  -5   3  147.09    7.50
   4  -5  -3  155.28    8.50
   4  -5  -3  156.78    7.70
   4  -5  -3  151.88    8.40
   4  -5  -3  146.59    7.40
  -4  -5   3  150.08    8.90
   4   5  -3  147.89    7.10
   4   5  -3  144.79    9.00
  -4   5   3  158.18    9.20
  -4   5   3  150.28    8.80
   4   5  -3  145.89    8.80
  -3  -5   3    2.50    1.40
   3  -5  -3    3.10    1.40
  -3  -5   3    4.30    1.70
   3  -5  -3    4.40    1.80
  -3  -5   3    5.80    2.20
   3  -5  -3    4.30    1.80
   3  -5  -3    2.50    1.70
   3  -5  -3    2.40    1.60
  -3  -5   3    3.40    1.30
   3   5  -3    2.70    1.30
   3   5  -3    3.00    1.80
   3   5  -3    7.20    2.20
  -3   5   3    3.90    1.70
   2  -5  -3   30.00    3.50
  -2  -5   3   38.20    4.20
  -2  -5   3   34.40    4.80
  -2  -5   3   31.20    4.50
   2  -5  -3   28.10    4.10
   2  -5  -3   37.70    3.90
   2  -5  -3   31.40    3.20
   2  -5  -3   29.70    4.30
   2   5  -3   38.00    3.60
   2   5  -3   35.60    4.70
   2   5  -3   28.30    4.40
  -2   5   3   33.10    4.60
  -1  -5   3  209.98   10.40
  -1  -5   3  226.78   10.90
  -1  -5   3  212.88   10.80
   1  -5  -3  205.98   10.20
   1  -5  -3  219.28   11.20
   1  -5  -3  236.18   10.80
   1  -5  -3  222.38   10.70
   1   5  -3  224.28   10.90
   1   5  -3  225.58    9.90
  -1   5   3  218.28   10.60
  -1   5   3  217.08    9.60
   1   5  -3  205.48   10.80
  -1   5   3  211.98   10.00
   1   5  -3  212.38   10.70
   0  -5   3   38.80    4.30
   0  -5  -3   46.00    4.30
   0  -5   3   38.20    4.30
   0  -5   3   44.40    4.60
   0  -5   3   48.10    4.60
   0  -5  -3   45.10    4.50
   0  -5  -3   35.00    4.70
   0  -5  -3   46.10    4.30
   0   5   3   42.60    4.20
   0   5   3   49.00    3.70
   0   5  -3   38.80    4.00
   0   5   3   48.90    4.60
   0   5  -3   41.50    4.40
   0   5  -3   40.00    4.10
  -1  -5  -3   56.49    5.30
  -1  -5  -3   55.19    4.80
   1  -5   3   56.39    4.70
   1  -5   3   52.29    4.90
   1  -5   3   52.69    4.90
  -1  -5  -3   50.69    4.70
  -1  -5  -3   60.69    5.40
   1  -5   3   59.39    5.20
   1   5   3   54.79    4.90
   1   5   3   58.39    3.60
  -1   5  -3   54.19    4.80
   1   5   3   54.19    4.80
  -1   5  -3   53.49    4.60
  -1   5  -3   49.50    4.90
   2  -5   3   59.89    3.60
  -2  -5  -3   63.09    5.60
   2  -5   3   58.79    5.20
   2  -5   3   56.89    4.40
  -2  -5  -3   50.09    5.00
  -2  -5  -3   53.69    4.80
   2  -5   3   59.59    5.10
  -2  -5  -3   65.99    5.30
   2  -5   3   47.00    4.70
  -2   5  -3   54.39    5.20
  -2   5  -3   50.69    4.40
   2   5   3   61.59    5.30
   2   5   3   55.49    3.00
  -2   5  -3   60.19    5.30
  -3  -5  -3   12.70    2.90
  -3  -5  -3    9.50    2.60
   3  -5   3   11.30    2.80
   3  -5   3   12.80    2.80
  -3  -5  -3    7.40    2.30
  -3  -5  -3   14.20    2.80
   3  -5   3   10.10    1.60
   3  -5   3   11.60    2.50
   3  -5   3   11.20    2.10
   3   5   3    9.40    0.80
  -3   5  -3   11.10    2.30
  -3   5  -3   12.60    2.90
  -3   5  -3    6.80    2.40
   3   5   3   11.30    2.70
  -4  -5  -3  542.95   20.00
  -4  -5  -3  534.65   19.80
  -4  -5  -3  506.85   20.90
   4  -5   3  551.04   20.00
   4  -5   3  536.05   16.40
   4  -5   3  516.85   19.40
  -4  -5  -3  546.45   19.90
   4  -5   3  545.45   17.60
   4  -5   3  543.05   20.10
  -4   5  -3  526.55   20.60
  -4   5  -3  522.15   18.10
   4   5   3  525.45   20.60
  -4   5  -3  512.25   20.70
  -5  -5  -3    5.90    1.90
   5  -5   3    4.80    2.00
  -5  -5  -3    1.50    1.60
  -5  -5  -3    3.40    2.40
   5  -5   3    2.70    0.90
   5  -5   3    1.80    1.30
   5  -5   3    1.50    1.80
  -5  -5  -3    2.50    1.50
  -5   5  -3    3.40    2.10
   5   5   3    3.60    2.00
  -5   5  -3    2.00    1.10
  -5   5  -3    1.10    1.60
   6  -5   3   -0.20    0.60
   6  -5   3   -2.30    0.90
  -6  -5  -3    0.80    1.80
  -6  -5  -3    1.30    1.30
   6  -5   3    0.50    1.30
  -6  -5  -3    1.80    1.60
  -6  -5  -3   -0.60    1.00
  -6   5  -3    2.30    1.70
  -6   5  -3    0.30    0.70
  -6   5  -3    3.10    1.80
  -7  -5  -3   36.70    5.00
   7  -5   3   43.10    4.30
  -7  -5  -3   28.30    4.10
   7  -5   3   33.60    4.90
   7  -5   3   33.70    3.50
  -7  -5  -3   30.10    5.20
   7  -5   3   35.60    2.80
  -7  -5  -3   24.60    3.90
   7   5   3   38.70    5.30
  -7   5  -3   36.70    5.60
  -7   5  -3   37.00    2.50
  -7   5  -3   35.50    5.20
   8  -5   3   73.79    7.10
  -8  -5  -3   72.59    5.80
   8  -5   3   71.79    4.20
  -8  -5  -3   54.99    7.60
   8  -5   3   59.39    5.10
  -8  -5  -3   72.99    5.60
  -8  -5  -3   71.89    7.10
  -8   5  -3   62.09    6.80
   8   5   3   66.89    7.30
  -8   5  -3   72.09    6.90
   9  -5   3   13.00    2.10
  -9  -5  -3    5.80    2.40
  -9  -5  -3    8.40    2.80
   9  -5   3    6.80    2.30
  -9  -5  -3    8.10    2.40
  -9  -5  -3    7.00    3.00
  -9  -5  -3    9.50    2.70
  -9   5  -3    6.80    2.90
  -9   5  -3    7.80    2.90
 -10  -5  -3   15.50    3.80
  10  -5   3   16.90    2.60
 -10  -5  -3   12.80    3.50
 -10  -5  -3   14.40    2.70
 -10  -5  -3   13.10    3.10
  10  -5   3   17.10    3.10
 -10   5  -3   26.90    5.30
  11  -5   3    2.90    1.60
 -11  -5  -3    9.40    3.30
 -11  -5  -3    6.00    3.00
 -11  -5  -3    4.00    1.70
 -11  -5  -3    9.00    2.40
  11  -5   3    7.10    1.90
 -11   5  -3    8.30    3.60
 -11   5  -3   10.20    3.50
 -10  -6   3  256.67   10.20
 -10  -6   3  253.57   14.70
  10  -6  -3  254.27   13.90
  10  -6  -3  243.38   11.90
 -10  -6   3  261.87   14.40
 -10   6   3  241.78   14.70
  -9  -6   3   38.60    6.20
  -9  -6   3   26.80    5.10
   9  -6  -3   41.00    6.10
  -9  -6   3   31.40    3.10
   9  -6  -3   34.50    3.90
  -9   6   3   35.00    6.00
   8  -6  -3   44.10    4.10
  -8  -6   3   42.70    6.60
   8  -6  -3   44.40    2.40
   8  -6  -3   46.80    6.20
  -8  -6   3   43.70    5.90
  -8  -6   3   48.00    4.00
  -8  -6   3   35.70    5.10
  -8   6   3   53.59    6.20
  -7  -6   3    4.30    1.90
   7  -6  -3    6.30    1.50
  -7  -6   3    2.90    1.90
  -7  -6   3    5.40    2.60
   7  -6  -3    5.10    1.70
  -7  -6   3    5.10    1.70
   7   6  -3    6.20    1.70
  -7   6   3    6.20    2.40
   6  -6  -3   46.40    5.10
  -6  -6   3   59.59    6.20
   6  -6  -3   47.20    4.80
  -6  -6   3   58.99    6.30
   6  -6  -3   59.59    4.60
   6  -6  -3   55.99    6.00
  -6  -6   3   53.59    5.60
  -6  -6   3   45.60    4.90
   6  -6  -3   61.69    4.30
   6   6  -3   64.79    4.40
   6   6  -3   57.19    5.60
  -6   6   3   38.30    6.90
  -5  -6   3    0.10    1.20
  -5  -6   3    1.00    1.50
  -5  -6   3    5.90    2.50
   5  -6  -3    1.10    1.50
   5  -6  -3    1.80    1.40
   5  -6  -3    5.90    2.70
   5  -6  -3    3.80    1.60
   5  -6  -3    2.00    1.10
  -5  -6   3    1.60    1.70
  -5   6   3    4.90    2.20
   5   6  -3    3.40    1.30
   5   6  -3   -2.90    1.70
   5   6  -3    2.70    1.60
  -4  -6   3   16.40    3.50
   4  -6  -3   19.20    4.40
   4  -6  -3   18.40    3.00
  -4  -6   3   17.00    3.80
   4  -6  -3   16.60    3.40
  -4  -6   3   15.30    3.20
   4  -6  -3   17.00    3.80
   4  -6  -3   15.60    2.90
  -4   6   3   13.30    3.40
   4   6  -3   16.20    2.70
   4   6  -3   13.00    2.90
  -3  -6   3   25.80    5.50
   3  -6  -3   37.20    3.70
   3  -6  -3   25.70    4.20
   3  -6  -3   56.49    4.90
   3  -6  -3   51.69    5.40
   3  -6  -3   38.40    4.30
   3   6  -3   37.50    3.60
  -3   6   3   30.70    4.40
  -3   6   3   44.20    5.00
   3   6  -3   25.60    4.30
  -2  -6   3   33.00    5.20
  -2  -6   3   43.30    5.50
  -2  -6   3   39.30    6.10
   2  -6  -3   43.30    5.60
   2  -6  -3   35.30    5.50
   2  -6  -3   32.60    3.60
   2  -6  -3   43.20    4.50
  -2  -6   3   44.50    4.90
   2  -6  -3   38.30    5.00
   2   6  -3   37.10    3.90
   2   6  -3   42.20    4.70
  -2   6   3   35.40    5.20
  -2   6   3   37.80    4.80
   1  -6  -3    8.70    2.60
   1  -6  -3   10.00    2.50
  -1  -6   3    5.80    2.50
  -1  -6   3    4.00    2.80
   1  -6  -3    0.60    1.90
   1  -6  -3    6.70    2.90
   1  -6  -3    6.00    2.40
  -1  -6   3    7.70    2.70
  -1  -6   3    5.30    2.40
   1   6  -3    5.70    2.20
   1   6  -3    4.30    1.90
  -1   6   3    6.20    2.50
   1   6  -3    6.40    2.20
  -1   6   3    4.60    1.90
  -1   6   3    0.60    1.40
   0  -6   3  291.17   13.10
   0  -6   3  296.57   13.80
   0  -6   3  266.97   13.40
   0  -6  -3  259.47   13.20
   0  -6  -3  271.87   12.90
   0  -6  -3  298.97   14.10
   0  -6  -3  272.67   15.00
   0  -6   3  271.77   13.40
   0   6   3  277.97   11.20
   0   6  -3  265.17   12.30
   0   6  -3  262.97   13.40
   0   6  -3  250.27   12.70
   0   6   3  258.47   12.60
   0   6   3  281.27   13.40
   1  -6   3    4.30    2.00
  -1  -6  -3   -0.60    1.40
  -1  -6  -3   -0.40    1.30
  -1  -6  -3    0.90    1.20
   1  -6   3    1.20    1.70
   1  -6   3    1.10    1.50
  -1  -6  -3    0.10    1.20
   1  -6   3   -0.90    1.00
   1   6   3   -0.80    1.40
  -1   6  -3    2.00    1.70
  -1   6  -3    2.70    1.90
  -1   6  -3    0.70    1.20
   1   6   3    0.60    0.70
   1   6   3    2.00    1.50
  -2  -6  -3  140.19    8.70
   2  -6   3  137.59    6.60
  -2  -6  -3  141.99    9.20
   2  -6   3  156.58    8.30
   2  -6   3  138.79    8.90
  -2  -6  -3  148.09    9.10
   2  -6   3  147.29    9.00
  -2  -6  -3  154.98    9.90
  -2   6  -3  135.69    9.10
  -2   6  -3  130.69    8.60
   2   6   3  127.59    8.50
   2   6   3  136.39    5.80
  -2   6  -3  136.29    8.20
   3  -6   3   39.40    4.50
  -3  -6  -3   48.20    5.00
   3  -6   3   53.69    3.60
   3  -6   3   55.49    5.40
   3  -6   3   55.89    4.60
   3  -6   3   51.69    5.10
  -3  -6  -3   54.39    5.90
  -3  -6  -3   54.29    5.50
  -3  -6  -3   46.40    4.90
  -3   6  -3   49.40    4.60
  -3   6  -3   50.09    5.40
   3   6   3   40.70    5.50
   3   6   3   47.20    2.30
  -3   6  -3   49.99    5.50
  -4  -6  -3  118.79    7.80
  -4  -6  -3  108.09    7.70
   4  -6   3  118.39    7.80
   4  -6   3   99.39    7.50
  -4  -6  -3   99.99    8.30
   4  -6   3  106.69    7.70
  -4  -6  -3  109.09    7.80
   4  -6   3  105.09    6.20
   4  -6   3  114.29    5.50
  -4   6  -3   92.69    7.70
   4   6   3  110.99    8.20
  -4   6  -3  115.89    6.80
  -4   6  -3  104.99    8.10
   5  -6   3    3.60    1.90
  -5  -6  -3    1.80    2.10
   5  -6   3    4.00    1.10
   5  -6   3    5.10    1.50
   5  -6   3    3.00    1.70
  -5  -6  -3    1.50    1.80
  -5  -6  -3    2.50    1.80
   5  -6   3    4.00    2.00
   5   6   3    4.30    2.10
  -5   6  -3    0.60    1.30
  -5   6  -3    5.70    1.70
  -5   6  -3    4.70    3.50
  -6  -6  -3  129.49    9.60
  -6  -6  -3  108.19    8.00
  -6  -6  -3  110.19    7.90
   6  -6   3  103.79    7.60
  -6  -6  -3  121.29    8.20
   6  -6   3  113.99    5.50
  -6   6  -3  127.79    9.20
  -6   6  -3  111.39    6.10
  -6   6  -3  119.89    9.30
  -7  -6  -3    4.00    2.50
  -7  -6  -3    5.70    2.20
   7  -6   3    6.30    1.50
  -7  -6  -3    3.00    1.80
   7  -6   3    1.40    1.90
  -7  -6  -3    2.70    2.00
  -7   6  -3    3.90    2.30
  -7   6  -3    0.20    1.60
  -7   6  -3    2.30    1.10
  -8  -6  -3   16.10    4.40
   8  -6   3   14.30    3.30
   8  -6   3   16.90    2.40
  -8  -6  -3   27.00    4.30
  -8   6  -3   26.40    6.40
   9  -6   3    1.30    1.30
   9  -6   3    1.90    1.70
  -9  -6  -3    2.40    1.70
  -9  -6  -3   -0.10    1.40
  -9  -6  -3    2.90    2.20
  -9  -6  -3    4.70    2.50
  -9   6  -3    1.40    2.20
  -9   6  -3    3.80    2.40
  -8  -7   3   16.80    3.70
   8  -7  -3    7.90    1.50
   8  -7  -3    9.20    3.00
   8  -7  -3   16.70    4.30
  -8  -7   3    6.60    3.10
  -8  -7   3    7.00    3.30
  -8   7   3   19.00    4.40
   7  -7  -3   10.70    2.10
   7  -7  -3    8.90    2.50
  -7  -7   3   21.20    4.30
   7  -7  -3   22.10    4.70
  -7  -7   3   12.00    3.50
  -7   7   3    8.10    3.30
   7   7  -3   11.20    2.20
  -7   7   3   13.40    3.40
  -6  -7   3   -0.40    1.70
  -6  -7   3    0.50    1.40
  -6  -7   3    3.10    1.80
   6  -7  -3   -2.20    1.10
   6  -7  -3   -1.50    1.20
   6  -7  -3   -1.70    1.90
  -6   7   3    2.90    2.20
  -6   7   3    1.90    1.80
   6   7  -3   -0.40    0.90
  -5  -7   3   48.90    5.30
   5  -7  -3   51.69    7.20
  -5  -7   3   42.80    6.60
   5  -7  -3   52.79    4.70
   5  -7  -3   48.70    4.40
  -5  -7   3   61.59    6.50
  -5  -7   3   51.39    5.60
   5   7  -3   46.60    4.10
  -5   7   3   58.29    6.20
  -5   7   3   52.79    6.10
  -4  -7   3   65.29    6.00
  -4  -7   3   51.39    7.30
   4  -7  -3   47.90    5.20
   4  -7  -3   53.49    7.20
   4  -7  -3   60.29    5.50
  -4  -7   3   56.29    6.10
  -4  -7   3   65.09    6.10
   4  -7  -3   58.89    4.80
  -4   7   3   66.39    6.60
  -4   7   3   53.69    5.70
   4   7  -3   62.69    4.70
   3  -7  -3    3.00    1.60
   3  -7  -3    0.20    1.50
  -3  -7   3    1.40    1.40
   3  -7  -3    1.40    1.90
  -3  -7   3    2.50    1.70
  -3   7   3    0.30    1.50
  -3   7   3    1.00    1.50
   3   7  -3    3.80    1.80
  -2  -7   3   30.60    5.40
   2  -7  -3   35.90    5.00
   2  -7  -3   34.80    3.70
   2  -7  -3   25.30    4.60
  -2  -7   3   27.40    5.40
  -2  -7   3   29.70    5.10
   2  -7  -3   39.50    5.40
   2   7  -3   40.70    4.10
   2   7  -3   41.10    5.80
  -2   7   3   28.10    4.30
  -2   7   3   30.70    5.20
   1  -7  -3    3.20    1.40
   1  -7  -3    0.80    1.20
   1  -7  -3    3.10    1.30
  -1  -7   3   -0.30    2.10
   1  -7  -3    0.20    1.70
  -1  -7   3    1.40    1.80
   1  -7  -3   -3.20    1.20
  -1   7   3    0.70    1.70
   1   7  -3   -2.30    0.90
  -1   7   3   -0.20    1.10
   1   7  -3   -0.20    1.50
   0  -7  -3    4.40    2.70
   0  -7  -3   11.60    3.10
   0  -7   3    4.90    2.10
   0  -7   3   12.60    3.50
   0  -7  -3    8.40    2.90
   0  -7  -3    8.90    2.70
   0  -7   3    6.70    2.70
   0   7   3    6.60    2.50
   0   7   3    4.40    3.10
   0   7  -3    9.30    2.60
   0   7  -3    5.30    1.90
   0   7   3   10.00    2.20
   0   7  -3   12.30    3.20
   1  -7   3    4.60    2.60
  -1  -7  -3    3.20    2.00
   1  -7   3    4.20    2.10
  -1  -7  -3    4.70    2.60
   1  -7   3    2.40    1.90
  -1  -7  -3    7.70    4.60
  -1  -7  -3    0.20    1.40
   1  -7   3    6.20    1.80
  -1   7  -3    3.30    2.50
  -1   7  -3    4.30    2.20
   1   7   3    2.60    1.60
  -1   7  -3    4.80    2.10
   1   7   3    3.20    1.20
  -2  -7  -3   35.40    5.50
   2  -7   3   42.30    6.00
  -2  -7  -3   32.70    5.40
   2  -7   3   40.30    5.20
  -2  -7  -3   28.20    4.90
  -2  -7  -3   42.80    6.30
   2  -7   3   19.80    4.20
   2  -7   3   36.00    3.40
   2   7   3   32.20    2.70
  -2   7  -3   34.90    5.20
  -2   7  -3   32.80    5.50
  -2   7  -3   31.70    4.60
  -3  -7  -3   10.00    3.40
   3  -7   3   14.30    3.00
  -3  -7  -3   13.60    3.60
   3  -7   3   13.40    3.30
   3  -7   3    9.30    2.00
  -3   7  -3   11.00    2.70
  -3   7  -3    9.50    3.20
   3   7   3    9.40    1.10
  -3   7  -3   13.50    3.40
   4  -7   3   79.99    4.80
  -4  -7  -3   83.69    7.30
   4  -7   3   90.99    7.50
   4  -7   3   81.29    5.70
  -4  -7  -3   84.79    8.00
  -4  -7  -3   70.79    6.90
  -4   7  -3   74.19    6.00
  -4   7  -3   84.99    7.60
  -4   7  -3   72.79    7.20
   5  -7   3   28.70    3.00
  -5  -7  -3   35.00    5.50
   5  -7   3   40.90    5.70
   5  -7   3   39.10    3.90
  -5  -7  -3   44.10    6.20
  -5  -7  -3   26.20    5.30
  -5   7  -3   36.80    6.00
  -5   7  -3   27.90    3.80
  -5   7  -3   28.10    5.10
   6  -7   3    2.20    1.10
  -6  -7  -3    2.00    2.20
  -6  -7  -3    3.10    1.80
   6  -7   3   -0.30    1.70
  -6  -7  -3    0.40    1.40
  -6   7  -3    1.20    1.90
  -6   7  -3    0.30    1.60
   7  -7   3   -2.60    1.40
  -7  -7  -3   -3.10    1.60
   7  -7   3    1.60    1.80
  -7  -7  -3   -1.20    2.10
  -7  -7  -3    2.60    2.20
  -7   7  -3   -1.00    1.70
  -7   7  -3    2.00    2.20
   4  -8  -3   16.30    3.70
  -4  -8   3   18.60    4.00
  -4  -8   3   13.30    4.10
  -4  -8   3   21.40    4.70
   4  -8  -3   16.80    3.50
  -4  -8   3    7.60    4.00
  -4   8   3   15.50    3.70
   4   8  -3   15.70    2.90
  -4   8   3   26.20    5.20
  -3  -8   3   22.40    4.90
  -3  -8   3   18.50    4.30
  -3  -8   3   19.30    4.30
   3  -8  -3   21.90    4.90
  -3   8   3   17.60    3.60
   3   8  -3   19.00    3.40
  -3   8   3   16.80    4.60
  -2  -8   3    4.80    2.40
   2  -8  -3    1.00    1.80
  -2  -8   3   -6.10    1.90
   2  -8  -3   -2.50    2.20
  -2   8   3   -2.10    1.20
  -2   8   3    0.30    1.80
   2   8  -3   -2.20    1.20
   1  -8  -3   -0.10    2.00
  -1  -8   3   -0.60    1.60
  -1  -8   3   -1.40    2.00
   1  -8  -3   -3.90    1.90
  -1   8   3   -0.40    1.00
   1   8  -3   -0.50    1.40
  -1   8   3    2.50    2.30
   0  -8   3   39.70    6.00
   0  -8  -3   40.00    6.40
   0  -8   3   53.19    5.90
   0  -8  -3   47.80    8.00
   0  -8  -3   45.80    6.50
   0  -8   3   57.09    4.70
   0   8  -3   48.60    5.30
   0   8   3   49.40    4.40
   0   8   3   50.89    5.80
   1  -8   3    2.70    1.40
   1  -8   3    2.50    1.20
  -1  -8  -3   -1.90    1.50
  -1  -8  -3   -0.80    1.80
   1  -8   3    0.20    1.70
  -1  -8  -3   -1.20    2.30
   1   8   3    0.40    1.00
  -1   8  -3    1.10    2.00
  -1   8  -3    1.50    1.50
   2  -8   3    3.80    2.50
   2  -8   3   -0.60    1.20
   2  -8   3   -2.00    1.20
  -2  -8  -3   -5.30    1.80
  -2  -8  -3    0.20    1.90
  -2   8  -3    2.30    2.30
  -2   8  -3    0.60    1.70
   2   8   3    1.00    0.80
   3  -8   3   32.40    5.00
  -3  -8  -3   32.10    5.90
  -3  -8  -3   23.50    4.70
   3  -8   3   39.70    6.40
   3  -8   3   30.10    3.40
  -3  -8  -3   25.60    5.10
  -3   8  -3   25.30    5.50
  -3   8  -3   24.50    4.30
  -3   8  -3   27.30    4.90
 -15   0   4    0.00    1.00
 -15   0   4   -0.10    1.70
 -15   0   4    1.00    1.70
 -14   0   4   34.40    5.20
 -14   0   4   42.40    4.70
 -14   0   4   48.50    5.10
 -13   0   4    0.30    0.80
  13   0  -4   -0.90    0.80
 -13   0   4   -0.40    1.20
 -13   0   4   -0.60    0.90
 -13   0   4   -2.60    1.00
  12   0  -4   21.00    2.70
 -12   0   4   21.70    3.70
  12   0  -4   20.10    2.80
 -12   0   4   23.40    3.90
 -12   0   4   20.30    3.50
  12   0  -4   21.50    4.10
 -12   0   4   19.70    2.80
  11   0  -4    0.60    0.70
 -11   0   4   -0.80    0.60
 -11   0   4    0.90    1.10
  11   0  -4   -0.20    0.80
 -11   0   4   -1.50    0.70
 -11   0   4   -0.20    0.80
 -10   0   4  257.67   10.00
 -10   0   4  242.18   11.60
  10   0  -4  264.47   10.00
 -10   0   4  250.17   11.20
  10   0  -4  260.07   12.00
  10   0  -4  265.47    9.90
   9   0  -4    1.00    1.10
   9   0  -4    0.40    0.70
   9   0  -4   -1.30    0.60
  -9   0   4   -0.10    1.00
  -9   0   4    0.10    0.50
  -9   0   4    0.50    0.70
  -9   0   4    1.20    1.10
   8   0  -4  138.39    6.20
  -8   0   4  125.39    6.80
   8   0  -4  149.19    7.50
   8   0  -4  138.59    6.10
  -8   0   4  136.99    5.70
  -8   0   4  134.19    6.10
  -7   0   4   -0.30    0.90
  -7   0   4   -0.50    0.60
   7   0  -4   -0.20    0.40
   7   0  -4   -0.80    0.70
  -7   0   4    0.40    0.50
  -7   0   4    0.00    0.80
   7   0  -4    0.50    0.70
   6   0  -4  754.22   21.90
   6   0  -4  727.43   22.90
  -6   0   4  741.13   22.70
  -6   0   4  718.23   21.70
   6   0  -4  760.72   21.80
  -6   0   4  734.43   23.20
   5   0  -4    0.00    0.60
  -5   0   4   -0.50    0.80
   5   0  -4    0.50    0.50
  -5   0   4    0.90    0.80
   5   0  -4    0.90    0.90
  -5   0   4   -0.60    0.70
   4   0  -4  589.34   17.20
   4   0  -4  585.04   17.70
  -4   0   4  553.64   18.00
  -4   0   4  569.54   17.50
   4   0  -4  605.14   17.20
  -4   0   4  582.64   17.10
   3   0  -4    0.70    0.80
  -3   0   4    0.60    0.60
  -3   0   4    0.20    0.70
   3   0  -4    0.60    0.70
  -3   0   4   -0.20    0.50
   3   0  -4   -0.10    0.50
   3   0  -4    0.50    0.50
  -2   0   4  122.29    4.50
   2   0  -4  113.29    4.90
   2   0  -4  118.99    4.50
   2   0  -4  111.79    4.40
   1   0  -4   -0.10    0.40
  -1   0   4    0.00    0.50
  -1   0   4    0.00    0.50
   1   0  -4    0.70    0.60
   1   0  -4   -0.60    0.60
  -1   0   4   -0.10    0.60
   0   0  -4 6100.39  210.68
  -1   0  -4    0.00    0.60
   1   0   4    0.20    0.30
  -1   0  -4   -0.10    0.20
  -1   0  -4    0.10    0.40
   1   0   4   -0.20    0.60
   2   0   4  493.75   13.20
  -2   0  -4  476.25   13.60
   2   0   4  484.95   14.80
  -2   0  -4  480.65   14.70
  -2   0  -4  491.75   13.30
  -3   0  -4   -1.00    0.60
  -3   0  -4    0.00    0.20
  -3   0  -4    0.20    0.40
  -4   0  -4 1369.06   37.50
  -4   0  -4 1351.66   35.70
  -4   0  -4 1367.26   38.60
  -5   0  -4   -0.60    0.60
  -5   0  -4    0.20    0.60
  -5   0  -4   -1.20    0.40
  -5   0  -4    0.00    0.50
  -6   0  -4  169.48    7.10
  -6   0  -4  169.88    7.10
  -6   0  -4  164.08    7.00
  -7   0  -4   -0.60    0.40
  -7   0  -4   -0.30    0.70
  -7   0  -4    1.50    1.10
  -8   0  -4    2.30    1.00
  -8   0  -4    1.30    1.00
  -8   0  -4    3.30    1.30
  -8   0  -4    2.50    0.40
  -9   0  -4    0.10    0.80
  -9   0  -4    0.40    0.30
  -9   0  -4    1.00    1.20
  -9   0  -4   -0.10    1.00
 -10   0  -4    7.10    1.80
 -10   0  -4    7.60    2.00
 -10   0  -4    9.70    2.20
 -11   0  -4   -0.70    0.90
 -11   0  -4   -1.50    0.70
 -11   0  -4   -0.30    0.90
 -12   0  -4   33.60    4.00
 -12   0  -4   33.00    4.40
 -12   0  -4   39.90    3.50
 -13   0  -4   -0.10    1.00
 -13   0  -4   -0.80    1.30
 -13   0  -4    0.90    1.30
 -13   0  -4   -1.60    0.70
 -14   0  -4   27.10    2.80
 -14   0  -4   32.80    5.20
 -14   0  -4   33.30    5.10
 -14   0  -4   29.00    4.30
 -15  -1   4    2.00    2.00
 -15  -1   4    1.90    1.80
 -15  -1   4    1.70    1.50
 -15   1   4    5.40    1.80
 -15   1   4    2.70    1.70
 -15   1   4    5.60    2.40
 -14  -1   4  154.88    7.40
 -14  -1   4  143.39    9.50
 -14  -1   4  141.69    7.40
 -14  -1   4  128.09    8.80
 -14   1   4  146.89    9.00
 -14   1   4  152.98    8.20
 -14   1   4  150.48    9.90
  14   1  -4  137.59    7.80
 -13  -1   4   13.00    3.30
  13  -1  -4   17.60    3.60
 -13  -1   4   17.70    2.70
 -13  -1   4   19.20    2.80
 -13   1   4   20.40    4.10
 -13   1   4    8.60    2.90
 -13   1   4   14.90    2.70
  13   1  -4   17.70    3.00
 -12  -1   4   69.09    4.70
  12  -1  -4   73.49    7.20
 -12  -1   4   68.59    4.80
 -12  -1   4   68.09    5.90
 -12  -1   4   59.99    5.40
  12  -1  -4   64.79    4.20
 -12   1   4   72.59    5.60
 -12   1   4   66.69    7.10
  12   1  -4   62.29    5.00
 -12   1   4   58.79    5.40
  12   1  -4   68.59    4.60
  11  -1  -4    4.10    0.80
  11  -1  -4    4.50    1.90
  11  -1  -4    1.20    1.00
 -11  -1   4    1.30    1.00
 -11  -1   4    2.60    1.10
 -11  -1   4    3.20    1.60
 -11  -1   4    2.40    1.50
 -11   1   4    2.60    1.60
  11   1  -4    4.40    2.00
  11   1  -4    3.10    1.70
 -11   1   4    1.60    1.00
 -11   1   4    3.20    1.50
  11   1  -4    2.20    1.10
 -10  -1   4   85.99    5.90
 -10  -1   4   68.79    5.50
  10  -1  -4   78.09    5.80
 -10  -1   4   81.69    5.00
  10  -1  -4   80.59    3.70
  10  -1  -4   76.99    4.50
 -10  -1   4   86.89    4.80
 -10   1   4   70.79    5.20
 -10   1   4   81.89    5.00
  10   1  -4   81.99    4.80
  10   1  -4   77.79    6.00
  10   1  -4   67.99    5.00
  -9  -1   4   33.90    2.90
  -9  -1   4   34.80    3.20
   9  -1  -4   36.10    2.90
   9  -1  -4   33.70    2.20
   9  -1  -4   29.90    3.30
  -9  -1   4   29.40    3.80
  -9  -1   4   37.20    3.80
  -9   1   4   35.10    3.10
   9   1  -4   34.10    3.30
  -9   1   4   37.40    3.60
   9   1  -4   29.40    2.90
  -9   1   4   33.90    3.60
   9   1  -4   33.90    4.40
   8  -1  -4    8.40    1.20
   8  -1  -4    6.40    1.40
  -8  -1   4    6.00    1.30
  -8  -1   4    4.80    1.70
  -8  -1   4    4.60    1.60
   8  -1  -4    5.50    1.70
   8   1  -4    7.20    1.60
   8   1  -4    6.00    1.90
   8   1  -4    9.60    2.10
  -8   1   4    4.50    1.50
  -8   1   4    6.40    1.80
  -8   1   4    5.90    1.60
   7  -1  -4  277.07    9.90
  -7  -1   4  296.77   10.70
   7  -1  -4  293.17   11.10
   7  -1  -4  287.87    9.20
  -7  -1   4  280.17   10.00
  -7  -1   4  288.17   11.30
  -7  -1   4  290.47   11.20
   7   1  -4  283.27   10.30
  -7   1   4  280.27   10.70
  -7   1   4  283.47   10.30
   7   1  -4  261.37   11.30
   7   1  -4  270.67   10.80
  -7   1   4  276.57   11.10
   6  -1  -4 2729.93   75.69
   6  -1  -4 2781.72   73.89
   6   1  -4 2803.82   75.99
  -5  -1   4  391.16   13.10
   5  -1  -4  369.06   11.40
  -5  -1   4  388.46   13.10
  -5  -1   4  424.86   13.00
   5  -1  -4  387.56   12.90
   5  -1  -4  394.36   12.30
  -5  -1   4  382.46   12.30
   5   1  -4  381.76   13.20
  -5   1   4  345.07   12.40
  -5   1   4  356.46   12.70
   5   1  -4  388.36   13.10
   5   1  -4  388.46   12.60
  -5   1   4  364.76   12.40
  -4  -1   4  370.26   12.30
   4  -1  -4  378.46   12.10
  -4  -1   4  369.26   11.80
  -4  -1   4  356.76   12.20
   4  -1  -4  381.46   11.80
  -4  -1   4  360.06   12.10
   4   1  -4  357.26   12.30
  -4   1   4  367.46   12.00
  -4   1   4  374.26   12.10
   4   1  -4  365.46   12.50
  -4   1   4  380.96   12.00
   4   1  -4  369.56   12.40
   4   1  -4  360.76   11.90
  -3  -1   4   43.50    2.90
   3  -1  -4   41.90    2.60
  -3  -1   4   40.20    2.80
   3  -1  -4   42.80    2.60
  -3  -1   4   42.00    2.50
   3   1  -4   47.20    3.00
   3   1  -4   37.80    2.60
   3   1  -4   40.60    2.70
   2  -1  -4   52.79    2.80
  -2  -1   4   59.39    2.90
   2  -1  -4   55.99    2.70
   2  -1  -4   61.49    3.00
  -2  -1   4   55.89    3.20
  -2   1   4   50.99    3.10
   2   1  -4   55.49    3.20
   2   1  -4   53.79    3.00
  -2   1   4   54.59    2.90
   2   1  -4   54.99    2.90
   2   1  -4   63.39    3.30
   1  -1  -4 1656.83   99.59
  -1  -1   4 1619.04   99.59
   1   1  -4 1591.64   96.69
  -1   1   4 1574.64   95.39
   0  -1  -4   64.59    2.40
   0  -1   4   68.29    3.10
   0  -1   4   64.59    3.60
   0  -1   4   66.99    3.00
   0  -1  -4   66.39    2.90
   0  -1  -4   61.39    2.90
   0   1  -4   63.69    3.50
   0   1  -4   61.89    2.30
   0   1   4   67.89    2.90
   0   1  -4   71.99    3.30
   0   1  -4   61.59    3.10
   0   1   4   60.69    2.40
   1  -1   4  441.46   13.60
  -1  -1  -4  417.26   12.20
  -1  -1  -4  395.86   11.60
  -1  -1  -4  412.66   11.90
   1  -1   4  413.96   12.40
  -1   1  -4  404.86   11.00
   1   1   4  410.16   11.90
  -1   1  -4  415.36   13.30
  -1   1  -4  414.06   12.40
  -2  -1  -4   17.80    1.40
   2  -1   4   18.10    2.10
   2  -1   4   16.80    1.30
   2  -1   4   16.60    1.50
  -2  -1  -4   15.60    1.20
  -2   1  -4   15.90    2.00
  -2   1  -4   14.60    1.40
  -2   1  -4   16.50    1.60
  -2   1  -4   17.10    0.80
   2   1   4   18.70    1.40
   2   1   4   17.20    1.30
   3  -1   4  214.18    6.70
  -3  -1  -4  212.68    6.90
  -3  -1  -4  214.78    6.60
   3  -1   4  215.78    6.50
   3  -1   4  210.08    7.40
  -3   1  -4  206.68    7.60
  -3   1  -4  203.58    7.00
  -3   1  -4  213.18    8.60
  -3   1  -4  210.68    6.40
  -4  -1  -4 1351.46   37.10
  -4  -1  -4 1400.36   38.00
   4  -1   4 1424.66   36.80
   4  -1   4 1431.56   36.70
   4  -1   4 1390.86   38.50
  -4  -1  -4 1384.06   39.60
  -4  -1  -4 1343.17   37.00
  -4   1  -4 1350.26   37.50
  -4   1  -4 1388.46   38.80
  -4   1  -4 1361.86   40.10
  -4   1  -4 1390.16   37.40
  -5  -1  -4  372.36   10.70
  -5  -1  -4  367.06   12.10
  -5  -1  -4  356.86   13.20
  -5  -1  -4  369.76   10.70
  -5   1  -4  378.86   14.30
  -5   1  -4  390.46   12.80
  -5   1  -4  371.06   11.50
  -6  -1  -4   26.70    1.40
  -6  -1  -4   26.50    2.40
  -6  -1  -4   25.20    3.20
  -6  -1  -4   27.00    1.50
  -6  -1  -4   27.70    2.90
  -6   1  -4   24.80    2.50
  -6   1  -4   32.10    2.30
  -7  -1  -4   78.09    2.80
  -7  -1  -4   79.79    5.20
  -7  -1  -4   79.69    5.20
  -7   1  -4   82.49    4.10
  -7   1  -4   84.29    4.30
  -7   1  -4   84.59    5.10
  -8  -1  -4   36.90    1.60
  -8  -1  -4   34.90    3.60
  -8  -1  -4   35.00    3.50
  -8   1  -4   35.10    3.50
  -8   1  -4   35.00    3.50
  -8   1  -4   38.00    2.80
  -9  -1  -4   52.69    4.40
  -9  -1  -4   42.00    1.80
  -9  -1  -4   52.79    4.40
  -9   1  -4   45.40    4.20
  -9   1  -4   45.60    3.10
  -9   1  -4   41.30    3.40
 -10  -1  -4  191.08    9.50
 -10  -1  -4  198.78    9.50
 -10  -1  -4  187.28    9.70
 -10  -1  -4  195.28    5.90
 -10   1  -4  209.88    8.90
 -10   1  -4  190.98    7.60
 -10   1  -4  191.58    9.80
 -11  -1  -4    0.10    0.30
 -11  -1  -4    0.50    1.20
 -11  -1  -4    1.20    1.20
 -11   1  -4   -1.00    1.00
 -11   1  -4    1.10    0.70
 -11   1  -4   -1.50    0.70
 -12  -1  -4   41.10    4.20
 -12  -1  -4   37.90    4.10
 -12  -1  -4   29.40    4.00
 -12   1  -4   33.50    2.40
 -12   1  -4   31.40    3.40
 -12   1  -4   34.80    4.90
 -13  -1  -4    4.40    1.60
 -13  -1  -4    6.20    2.10
 -13  -1  -4    5.90    2.00
 -13  -1  -4    6.20    1.90
 -13   1  -4    7.40    2.00
 -13   1  -4    6.50    2.20
 -13   1  -4    5.30    0.80
 -13   1  -4    7.80    2.30
 -14  -2   4   52.99    4.70
 -14  -2   4   69.09    6.50
 -14  -2   4   55.59    4.40
 -14  -2   4   49.30    5.30
 -14   2   4   59.89    5.30
  14   2  -4   50.09    5.20
 -14   2   4   62.49    5.30
 -14   2   4   66.79    6.60
 -13  -2   4   25.20    3.20
  13  -2  -4   16.00    3.30
 -13  -2   4   24.80    4.50
 -13  -2   4   18.80    3.40
 -13  -2   4   26.50    3.80
 -13   2   4   18.10    3.30
  13   2  -4   20.20    3.50
 -13   2   4   16.20    3.30
 -13   2   4   24.20    4.40
 -12  -2   4    0.40    0.90
 -12  -2   4    1.70    1.10
 -12  -2   4    1.50    1.90
  12  -2  -4   -0.90    1.20
 -12  -2   4   -1.60    0.80
 -12   2   4    3.10    1.20
  12   2  -4    1.10    1.60
  12   2  -4    0.40    1.10
 -12   2   4   -0.80    0.80
 -12   2   4   -0.20    1.20
  11  -2  -4   12.70    2.20
 -11  -2   4   17.40    3.00
 -11  -2   4   13.10    3.10
 -11  -2   4   17.60    2.70
 -11  -2   4   11.60    2.60
  11  -2  -4   13.00    2.80
 -11   2   4   14.30    2.70
 -11   2   4   17.20    3.10
  11   2  -4   18.30    2.80
 -11   2   4   14.10    3.20
  11   2  -4   16.60    3.20
  10  -2  -4   -0.40    0.90
 -10  -2   4   -1.30    0.80
 -10  -2   4   -1.60    0.80
  10  -2  -4    0.30    0.80
 -10  -2   4    2.50    1.60
 -10  -2   4   -0.70    0.70
 -10   2   4    1.70    1.30
  10   2  -4   -0.10    0.80
 -10   2   4    0.50    1.20
 -10   2   4   -0.90    0.90
  10   2  -4   -1.70    1.10
   9  -2  -4    1.20    0.90
  -9  -2   4    1.40    1.10
  -9  -2   4    1.70    1.70
  -9  -2   4    2.80    1.70
  -9  -2   4    1.30    1.20
   9  -2  -4    0.40    1.20
   9   2  -4    4.70    1.40
  -9   2   4    1.30    1.10
  -9   2   4    1.20    1.40
  -9   2   4    2.70    1.40
   9   2  -4    4.20    1.60
   8  -2  -4    5.50    0.50
   8  -2  -4    5.50    0.50
  -8  -2   4    4.40    1.70
   8  -2  -4    5.00    1.40
  -8  -2   4    5.60    1.50
  -8  -2   4    4.30    1.30
  -8  -2   4    4.90    1.80
   8  -2  -4    6.80    1.90
  -8   2   4    4.80    1.80
   8   2  -4    5.00    1.60
   8   2  -4    5.30    2.70
  -8   2   4    3.70    1.40
  -8   2   4    6.10    1.70
  -7  -2   4  176.98    7.80
   7  -2  -4  169.08    5.60
   7  -2  -4  167.68    7.10
  -7  -2   4  156.58    7.90
  -7  -2   4  176.28    7.40
   7  -2  -4  164.28    7.80
  -7  -2   4  176.18    8.40
  -7   2   4  182.18    7.80
   7   2  -4  178.88    7.90
  -7   2   4  172.78    8.30
   7   2  -4  158.18    8.20
  -7   2   4  164.08    7.70
  -6  -2   4    1.60    0.90
   6  -2  -4   -0.60    0.50
   6  -2  -4    1.20    0.80
  -6  -2   4    0.50    0.90
  -6  -2   4   -0.40    0.70
  -6  -2   4   -0.50    0.70
  -6   2   4   -1.10    0.60
  -6   2   4    0.00    0.70
   6   2  -4   -0.20    0.80
   6   2  -4    0.40    0.80
  -6   2   4    0.70    1.00
   5  -2  -4    6.70    1.40
  -5  -2   4    6.60    1.60
  -5  -2   4    8.60    1.60
   5  -2  -4    9.80    1.80
   5  -2  -4   10.20    1.80
  -5  -2   4    6.60    1.60
  -5  -2   4    6.00    1.90
  -5   2   4    6.10    1.50
  -5   2   4    9.90    2.00
   5   2  -4    8.00    1.70
  -5   2   4    6.80    2.80
   5   2  -4    5.50    1.50
   5   2  -4    5.60    1.60
  -4  -2   4  483.05   15.50
   4  -2  -4  500.05   15.50
   4  -2  -4  483.55   15.30
   4  -2  -4  492.25   15.60
  -4  -2   4  472.25   15.50
  -4  -2   4  478.05   16.10
  -4  -2   4  484.75   15.80
   4   2  -4  485.65   15.60
  -4   2   4  464.65   15.80
   4   2  -4  481.55   15.80
  -4   2   4  484.95   15.50
   4   2  -4  483.35   16.40
   3  -2  -4  187.18    7.20
  -3  -2   4  180.08    7.30
  -3  -2   4  187.98    7.80
  -3  -2   4  183.68    7.40
   3  -2  -4  191.68    7.20
   3  -2  -4  183.08    7.30
  -3  -2   4  191.08    7.40
  -3   2   4  189.18    7.30
   3   2  -4  174.18    7.20
   3   2  -4  188.88    8.10
   3   2  -4  185.98    7.70
  -3   2   4  183.58    7.60
  -3   2   4  185.98    7.40
   2  -2  -4    0.90    0.70
  -2  -2   4    0.50    0.80
  -2  -2   4    0.40    0.70
   2  -2  -4    0.80    0.70
  -2  -2   4    0.90    0.70
   2  -2  -4    0.90    0.80
  -2  -2   4    0.30    0.80
  -2  -2   4    0.40    0.80
   2   2  -4    0.60    1.00
  -2   2   4    0.40    0.70
   2   2  -4    2.80    1.20
  -2   2   4    1.00    0.90
   2   2  -4    1.50    0.80
   1  -2  -4  115.29    4.80
   1  -2  -4  117.69    5.20
  -1  -2   4  117.29    5.50
  -1  -2   4  103.09    5.10
  -1  -2   4  117.79    5.20
   1  -2  -4  112.79    5.20
  -1  -2   4  115.49    4.50
   1  -2  -4  119.79    5.10
   1   2  -4  106.39    5.10
   1   2  -4  118.59    5.50
  -1   2   4  105.69    4.80
   1   2  -4  111.09    5.30
   1   2  -4  111.79    5.40
   0  -2   4   56.39    3.40
   0  -2   4   55.59    3.30
   0  -2  -4   46.30    2.70
   0  -2  -4   46.60    3.30
   0  -2  -4   46.60    3.00
   0  -2   4   47.20    2.20
   0  -2   4   53.49    3.60
   0  -2   4   46.60    3.00
   0   2  -4   45.30    3.10
   0   2  -4   47.80    3.20
   0   2  -4   43.80    3.30
   0   2   4   44.10    3.00
   0   2  -4   42.90    3.00
   0   2   4   46.40    2.40
   1  -2   4    2.90    1.20
  -1  -2  -4    3.70    0.90
   1  -2   4    2.30    0.90
   1  -2   4    1.90    1.00
  -1  -2  -4    1.50    0.80
   1  -2   4    2.40    0.40
  -1  -2  -4    3.50    1.30
   1   2   4    2.70    0.60
  -1   2  -4    4.10    1.20
   1   2   4    3.80    0.90
  -1   2  -4    0.70    0.90
  -1   2  -4    2.00    0.80
  -1   2  -4    3.10    1.10
   1   2   4    2.00    1.00
  -2  -2  -4   41.90    3.40
  -2  -2  -4   43.10    2.80
   2  -2   4   47.70    3.10
  -2  -2  -4   41.70    2.70
  -2   2  -4   37.80    3.00
  -2   2  -4   43.80    2.80
   2   2   4   44.10    1.50
  -2   2  -4   40.70    3.00
   3  -2   4   85.69    4.00
   3  -2   4   85.79    2.60
   3  -2   4   77.39    4.10
  -3  -2  -4   81.39    4.00
   3  -2   4   82.99    4.40
  -3  -2  -4   81.89    5.10
  -3  -2  -4   78.19    3.90
  -3   2  -4   80.19    5.20
  -3   2  -4   78.69    4.60
  -3   2  -4   84.99    4.40
  -3   2  -4   81.99    3.90
   4  -2   4  632.74   18.60
  -4  -2  -4  615.04   16.80
  -4  -2  -4  616.14   20.70
   4  -2   4  646.14   17.50
  -4  -2  -4  622.94   18.70
  -4  -2  -4  610.84   18.60
   4  -2   4  626.44   19.50
  -4   2  -4  645.34   20.00
  -4   2  -4  616.54   18.20
  -4   2  -4  615.84   17.10
  -5  -2  -4  107.49    4.00
  -5  -2  -4  108.89    4.90
   5  -2   4  113.49    4.70
  -5  -2  -4  116.89    6.70
   5  -2   4  111.49    4.60
   5  -2   4  111.99    5.70
  -5  -2  -4  111.69    4.90
  -5   2  -4  114.09    4.10
  -5   2  -4  121.79    7.00
  -5   2  -4  112.99    4.50
  -5   2  -4  124.19    6.30
  -6  -2  -4    1.30    0.80
   6  -2   4    3.00    1.20
  -6  -2  -4    1.50    0.70
  -6  -2  -4    1.30    0.60
  -6  -2  -4    1.50    1.40
   6  -2   4    1.90    0.80
   6  -2   4    1.70    0.70
  -6   2  -4   -0.40    0.80
  -6   2  -4    1.20    0.50
  -6   2  -4    3.90    1.60
  -6   2  -4    1.00    0.50
  -7  -2  -4    2.60    0.80
   7  -2   4    2.00    0.60
  -7  -2  -4    2.00    0.80
  -7  -2  -4    2.40    1.40
   7  -2   4    2.60    0.70
  -7  -2  -4    2.00    0.80
  -7  -2  -4    2.90    1.50
  -7   2  -4    2.10    1.80
  -7   2  -4    1.50    0.70
  -7   2  -4    1.50    1.40
  -7   2  -4    3.10    0.70
  -8  -2  -4  216.68    8.50
  -8  -2  -4  223.68   10.60
   8  -2   4  221.38    6.80
  -8  -2  -4  210.28    7.40
  -8  -2  -4  217.88   10.60
   8  -2   4  219.58    6.50
  -8   2  -4  214.48   10.20
  -8   2  -4  217.98    7.00
  -8   2  -4  215.68    7.30
  -8   2  -4  227.18    8.20
  -9  -2  -4   40.90    5.10
  -9  -2  -4   44.40    4.60
  -9  -2  -4   43.30    3.40
  -9  -2  -4   42.70    2.40
  -9   2  -4   43.50    2.00
  -9   2  -4   46.20    3.20
  -9   2  -4   43.40    2.20
  -9   2  -4   35.90    4.00
 -10  -2  -4   11.30    3.00
 -10  -2  -4   10.00    1.20
 -10  -2  -4   12.50    2.70
 -10   2  -4   11.60    2.10
 -10   2  -4   10.40    2.70
 -11  -2  -4    2.10    0.60
 -11  -2  -4    1.40    1.20
 -11  -2  -4    1.60    0.90
 -11  -2  -4    0.70    1.50
 -11  -2  -4   -0.80    1.20
 -11   2  -4    3.00    1.30
 -11   2  -4    1.90    1.70
 -12  -2  -4   22.80    1.80
 -12  -2  -4   22.70    4.30
 -12  -2  -4   23.40    3.50
 -12  -2  -4   24.00    1.60
 -12  -2  -4   24.60    3.20
 -12  -2  -4   20.50    3.60
 -12   2  -4   23.00    4.20
 -12   2  -4   26.80    5.00
 -12   2  -4   21.50    3.00
 -13  -2  -4   71.09    2.90
 -13  -2  -4   78.89    5.90
 -13  -2  -4   70.89    6.10
 -13  -2  -4   80.99    6.40
 -13  -2  -4   77.29    5.40
 -13  -2  -4   79.19    6.60
 -13  -2  -4   75.79    2.80
 -13   2  -4   80.09    5.30
 -13   2  -4   71.09    7.10
 -13   2  -4   71.19    6.90
 -14  -3   4  168.98   10.00
 -14  -3   4  144.69   10.10
 -14  -3   4  179.68    8.70
 -14  -3   4  165.38   11.00
 -14   3   4  172.58    9.70
 -14   3   4  167.98   11.30
 -14   3   4  185.68   10.40
 -13  -3   4   80.39    7.10
 -13  -3   4   78.89    6.30
 -13  -3   4   84.29    6.00
 -13  -3   4   82.89    5.50
 -13   3   4   78.99    7.30
 -13   3   4   79.19    6.50
  13   3  -4   64.89    6.40
 -13   3   4   82.19    6.10
 -12  -3   4   14.10    2.60
 -12  -3   4   17.70    3.50
 -12  -3   4   11.30    2.60
  12  -3  -4   16.30    3.50
 -12  -3   4   19.70    4.00
 -12   3   4   13.40    2.70
 -12   3   4   17.70    3.40
 -12   3   4   21.60    4.20
  12   3  -4   19.50    4.30
 -11  -3   4    1.90    1.30
  11  -3  -4   -1.80    1.20
 -11  -3   4    1.90    1.60
  11  -3  -4    1.70    1.10
  11   3  -4    1.00    1.10
 -11   3   4    0.70    2.10
 -11   3   4    1.30    0.90
  11   3  -4    0.30    1.10
 -10  -3   4   80.29    6.20
 -10  -3   4   76.69    5.30
  10  -3  -4   76.29    5.00
 -10  -3   4   81.59    5.20
 -10  -3   4   78.09    6.30
  10  -3  -4   65.69    5.40
  10   3  -4   72.49    6.40
 -10   3   4   72.39    5.30
 -10   3   4   92.69    6.90
 -10   3   4   76.39    5.70
  10   3  -4   75.79    6.30
  -9  -3   4  424.56   15.00
   9  -3  -4  410.46   15.50
  -9  -3   4  406.46   16.50
   9  -3  -4  395.36   14.30
  -9  -3   4  406.96   16.40
  -9  -3   4  402.26   16.50
  -9   3   4  400.66   15.90
   9   3  -4  387.76   15.30
  -9   3   4  407.56   15.10
   9   3  -4  406.46   16.90
  -9   3   4  399.36   16.60
  -8  -3   4  396.26   14.30
   8  -3  -4  377.26   14.50
   8  -3  -4  393.86   14.00
  -8  -3   4  396.76   15.80
  -8  -3   4  393.56   14.20
  -8  -3   4  388.56   15.60
  -8   3   4  413.66   14.70
  -8   3   4  377.16   15.10
   8   3  -4  386.06   16.00
  -8   3   4  399.26   15.90
   8   3  -4  380.76   14.90
   7  -3  -4  171.38    8.60
  -7  -3   4  178.58    8.00
  -7  -3   4  165.98    9.00
  -7  -3   4  182.38    8.30
   7  -3  -4  184.98    8.20
  -7  -3   4  179.38    9.00
   7  -3  -4  192.38    8.10
   7  -3  -4  178.88    5.80
  -7   3   4  157.18    8.40
  -7   3   4  178.28    9.10
   7   3  -4  174.98    8.60
   7   3  -4  176.08    9.40
  -7   3   4  186.88    8.30
  -6  -3   4  599.04   19.40
  -6  -3   4  605.54   21.10
   6  -3  -4  638.34   19.80
  -6  -3   4  616.44   19.90
   6  -3  -4  611.24   17.80
   6  -3  -4  592.14   20.10
  -6  -3   4  607.44   20.70
   6  -3  -4  601.34   19.90
   6   3  -4  612.44   21.40
   6   3  -4  588.64   19.60
  -6   3   4  615.94   20.90
   6   3  -4  585.24   20.40
  -6   3   4  603.64   19.70
  -6   3   4  601.74   20.60
  -5  -3   4  694.33   22.50
   5  -3  -4  683.23   21.80
   5  -3  -4  672.13   20.40
  -5  -3   4  680.93   23.00
  -5  -3   4  694.33   21.60
   5  -3  -4  709.03   21.60
   5  -3  -4  692.93   22.20
  -5  -3   4  710.03   22.20
   5   3  -4  699.03   22.70
   5   3  -4  704.33   21.70
  -5   3   4  668.63   21.60
  -5   3   4  711.83   22.90
  -5   3   4  657.63   22.50
  -4  -3   4  222.68    8.90
  -4  -3   4  211.08    9.10
   4  -3  -4  229.98    8.80
   4  -3  -4  212.48    8.30
  -4  -3   4  216.98    9.20
  -4  -3   4  224.08    9.70
   4  -3  -4  227.38    9.20
   4  -3  -4  217.48    9.10
  -4  -3   4  219.88    9.90
  -4   3   4  229.98    9.70
   4   3  -4  230.78    9.80
  -4   3   4  208.88   10.70
   4   3  -4  232.68    8.90
   4   3  -4  223.18   10.10
   3  -3  -4  224.08    8.70
  -3  -3   4  238.98    9.50
  -3  -3   4  218.58    8.90
  -3  -3   4  223.68    9.00
  -3  -3   4  234.78    9.80
   3  -3  -4  224.78    9.20
   3  -3  -4  222.58    8.80
   3  -3  -4  224.88    9.00
  -3  -3   4  236.98    9.90
   3   3  -4  230.98   10.00
  -3   3   4  227.58    9.60
   3   3  -4  213.18    9.50
   3   3  -4  220.98    8.80
   2  -3  -4  310.07   11.20
   2  -3  -4  284.87   10.80
   2  -3  -4  301.07   11.30
  -2  -3   4  304.37   11.30
  -2  -3   4  301.17   11.40
   2  -3  -4  297.97   11.00
  -2  -3   4  300.07   10.70
  -2  -3   4  316.27   11.80
  -2  -3   4  296.47   11.60
   2   3  -4  296.87   11.80
   2   3  -4  309.57   11.10
  -2   3   4  307.67   11.40
   2   3  -4  307.07   11.80
  -2   3   4  311.77   11.80
   1  -3  -4  144.29    6.60
  -1  -3   4  126.49    6.40
  -1  -3   4  122.69    6.30
  -1  -3   4  140.19    6.80
  -1  -3   4  128.49    6.50
   1  -3  -4  128.99    6.10
   1  -3  -4  126.29    6.40
   1   3  -4  134.09    6.70
   1   3  -4  134.59    6.80
  -1   3   4  138.79    6.80
   1   3  -4  137.29    6.50
  -1   3   4  131.29    6.30
   0  -3  -4   15.60    2.40
   0  -3   4   13.00    2.10
   0  -3  -4   15.20    2.30
   0  -3  -4   15.70    2.30
   0  -3   4   11.50    2.10
   0  -3   4   12.60    2.30
   0  -3   4   14.50    2.20
   0   3  -4   10.50    2.00
   0   3  -4   14.80    2.40
   0   3   4   15.30    2.50
   0   3  -4   14.50    2.60
   0   3  -4   14.50    2.40
   0   3   4   13.20    2.00
   1  -3   4  140.79    7.00
   1  -3   4  148.79    6.90
  -1  -3  -4  138.99    6.40
  -1  -3  -4  156.18    7.60
   1  -3   4  145.19    6.50
  -1  -3  -4  150.28    6.90
  -1   3  -4  161.28    8.90
   1   3   4  152.08    6.60
  -1   3  -4  147.09    7.10
  -1   3  -4  150.78    6.80
   2  -3   4   32.70    1.70
   2  -3   4   28.90    2.90
  -2  -3  -4   38.10    3.70
  -2  -3  -4   31.40    2.80
   2  -3   4   33.50    2.60
   2  -3   4   34.00    3.00
   2  -3   4   33.70    3.10
  -2  -3  -4   31.10    2.80
  -2   3  -4   40.70    3.80
  -2   3  -4   43.70    3.60
  -2   3  -4   35.50    3.20
  -2   3  -4   39.10    3.00
   3  -3   4  834.32   25.60
   3  -3   4  892.21   26.40
  -3  -3  -4  811.52   25.50
   3  -3   4  821.52   22.90
  -3  -3  -4  816.32   25.80
  -3  -3  -4  911.61   25.90
   3  -3   4  853.41   25.80
  -3  -3  -4  796.32   27.00
  -3   3  -4  826.82   27.20
  -3   3  -4  831.62   26.10
  -3   3  -4  930.61   27.10
  -3   3  -4  823.92   25.00
  -4  -3  -4  241.08    9.60
  -4  -3  -4  240.88    9.40
   4  -3   4  238.58    9.30
   4  -3   4  233.08    7.20
   4  -3   4  220.88    9.70
  -4  -3  -4  236.88   10.90
  -4  -3  -4  245.08    9.70
  -4   3  -4  222.08    8.50
  -4   3  -4  247.28   10.50
  -4   3  -4  237.38   11.10
  -5  -3  -4  263.37   11.80
  -5  -3  -4  248.48    9.80
  -5  -3  -4  236.88    9.60
   5  -3   4  253.97   10.60
   5  -3   4  263.57    9.70
   5  -3   4  248.48    9.60
   5  -3   4  258.17    8.00
  -5  -3  -4  253.47   10.20
  -5   3  -4  249.38   11.90
  -5   3  -4  239.28   10.80
  -5   3  -4  244.68    8.80
  -6  -3  -4    7.30    2.30
   6  -3   4    8.20    1.60
   6  -3   4    7.60    1.20
   6  -3   4    9.60    1.70
   6  -3   4   11.00    2.30
  -6  -3  -4   10.60    1.90
  -6  -3  -4    7.50    1.80
  -6   3  -4   12.60    3.10
  -6   3  -4    9.40    1.40
  -6   3  -4    9.70    1.30
  -6   3  -4    8.70    2.40
  -7  -3  -4   91.19    5.20
   7  -3   4   97.69    4.50
   7  -3   4   97.99    5.00
   7  -3   4   92.19    5.90
  -7  -3  -4   97.19    7.00
   7  -3   4   95.09    4.60
  -7  -3  -4   90.09    5.00
  -7   3  -4   94.99    4.20
  -7   3  -4   91.29    7.10
  -7   3  -4   87.19    6.30
  -7   3  -4   93.79    3.90
  -8  -3  -4  103.19    7.40
   8  -3   4  117.59    7.00
  -8  -3  -4  108.79    3.90
  -8  -3  -4  105.49    7.60
   8  -3   4  118.09    5.40
   8  -3   4  109.29    4.80
  -8  -3  -4  108.69    5.70
  -8  -3  -4  112.59    5.50
   8  -3   4  110.79    5.30
  -8   3  -4  108.09    3.40
  -8   3  -4  107.09    7.20
  -8   3  -4  106.69    3.40
  -8   3  -4  104.59    4.80
  -8   3  -4  122.89    8.60
  -9  -3  -4  159.58    9.50
  -9  -3  -4  152.28    9.20
  -9  -3  -4  140.29    6.30
  -9  -3  -4  143.69    5.30
  -9  -3  -4  144.99    5.50
   9  -3   4  153.28    6.20
  -9  -3  -4  142.89    6.90
   9  -3   4  144.49    5.60
  -9   3  -4  163.18   10.40
  -9   3  -4  155.38    9.20
  -9   3  -4  159.18    7.00
 -10  -3  -4   21.60    4.10
  10  -3   4   24.30    1.60
 -10  -3  -4   19.20    2.60
 -10  -3  -4   23.90    2.10
 -10  -3  -4   26.80    2.30
 -10  -3  -4   27.50    4.60
 -10  -3  -4   24.90    2.00
 -10   3  -4   25.20    4.50
 -10   3  -4   19.20    4.40
 -10   3  -4   21.90    2.30
 -11  -3  -4   18.60    2.10
 -11  -3  -4   21.10    2.10
 -11  -3  -4   23.50    4.20
 -11  -3  -4   22.50    4.10
 -11  -3  -4   22.20    2.80
 -11  -3  -4   24.00    2.10
 -11   3  -4   28.00    5.20
 -11   3  -4   23.20    2.50
 -11   3  -4   20.20    3.80
 -12  -3  -4   30.10    2.30
 -12  -3  -4   32.70    5.20
 -12  -3  -4   27.10    2.50
 -12  -3  -4   37.20    6.50
 -12  -3  -4   30.00    2.80
 -12  -3  -4   33.90    2.90
 -12   3  -4   28.70    5.60
 -12   3  -4   33.70    3.00
 -12   3  -4   33.40    5.20
 -13  -3  -4    1.00    0.90
 -13  -3  -4    1.80    0.80
 -13  -3  -4    0.80    1.70
 -13  -3  -4    2.20    1.80
 -13  -3  -4    4.20    1.10
 -13   3  -4    3.40    2.50
 -13   3  -4    8.20    2.00
 -13   3  -4    3.10    1.20
 -13  -4   4   31.80    5.30
 -13  -4   4   26.00    4.70
 -13  -4   4   23.90    3.50
 -13   4   4   32.40    4.60
 -13   4   4   25.70    4.40
 -13   4   4   24.10    4.80
 -12  -4   4    4.30    1.50
 -12  -4   4    5.70    2.10
 -12  -4   4    7.70    2.20
 -12  -4   4    3.90    1.80
  12  -4  -4    4.30    2.10
 -12   4   4    4.80    3.30
 -12   4   4    2.70    1.90
 -12   4   4   -0.80    1.10
 -11  -4   4   25.00    7.30
 -11  -4   4   27.90    4.90
 -11  -4   4   23.20    3.30
 -11  -4   4   32.60    3.50
  11  -4  -4   21.90    3.70
 -11   4   4   34.80    5.50
 -11   4   4   33.60    4.50
  11   4  -4   24.00    4.60
 -11   4   4   22.50    4.10
 -10  -4   4    3.20    2.00
 -10  -4   4    1.90    1.50
 -10  -4   4    1.60    1.40
 -10  -4   4    0.50    1.00
  10  -4  -4    2.70    1.50
  10  -4  -4    0.60    1.40
 -10   4   4    2.60    1.30
  10   4  -4   -1.50    1.10
  10   4  -4    0.60    1.40
 -10   4   4    4.50    2.20
   9  -4  -4   47.70    4.00
   9  -4  -4   46.90    4.30
  -9  -4   4   50.09    4.90
  -9  -4   4   45.70    5.10
  -9  -4   4   47.10    4.20
  -9  -4   4   52.99    5.30
  -9   4   4   45.90    4.80
   9   4  -4   46.80    6.00
  -9   4   4   35.00    5.10
   9   4  -4   36.50    4.10
  -9   4   4   49.50    4.30
   8  -4  -4   29.80    3.30
  -8  -4   4   40.80    4.50
  -8  -4   4   39.00    3.90
   8  -4  -4   33.70    3.50
   8  -4  -4   35.30    4.10
  -8  -4   4   38.10    5.30
  -8  -4   4   36.80    3.40
  -8   4   4   38.30    5.30
  -8   4   4   32.80    4.60
  -8   4   4   37.70    3.70
   8   4  -4   35.40    4.70
   8   4  -4   38.40    5.50
  -7  -4   4   47.80    4.80
  -7  -4   4   55.09    4.10
   7  -4  -4   48.00    2.70
   7  -4  -4   46.90    4.30
  -7  -4   4   44.90    4.20
  -7  -4   4   54.79    5.10
   7  -4  -4   54.99    4.30
   7  -4  -4   46.50    4.00
  -7  -4   4   52.39    4.90
  -7   4   4   45.10    4.80
  -7   4   4   46.00    4.70
   7   4  -4   51.59    4.10
  -7   4   4   51.49    4.30
   7   4  -4   49.00    4.60
   7   4  -4   55.09    5.20
  -6  -4   4    4.90    1.60
  -6  -4   4    0.70    1.20
  -6  -4   4    2.10    1.30
   6  -4  -4    3.60    1.60
   6  -4  -4    2.00    1.30
  -6  -4   4    1.40    1.30
   6  -4  -4   -0.10    1.00
  -6  -4   4    4.40    1.80
   6  -4  -4    2.90    1.00
  -6   4   4    2.90    1.80
   6   4  -4    1.00    1.30
  -6   4   4    2.70    1.50
   6   4  -4    4.10    1.50
   6   4  -4    0.60    1.40
   5  -4  -4    5.10    1.80
  -5  -4   4    2.50    1.00
  -5  -4   4    1.00    1.30
   5  -4  -4    4.20    1.70
  -5  -4   4    3.30    1.80
  -5  -4   4    2.90    1.40
  -5  -4   4    3.10    1.50
   5  -4  -4    2.10    1.00
   5  -4  -4    3.50    1.40
   5   4  -4    2.10    1.60
  -5   4   4    4.50    1.80
  -5   4   4    3.00    1.50
   5   4  -4    3.70    1.40
   5   4  -4    3.20    1.70
  -4  -4   4   75.89    4.80
   4  -4  -4   70.29    5.80
  -4  -4   4   75.19    5.30
  -4  -4   4   71.09    5.00
   4  -4  -4   63.59    4.80
   4  -4  -4   77.39    4.70
  -4  -4   4   79.49    5.80
  -4  -4   4   69.89    5.50
   4  -4  -4   72.89    4.70
  -4   4   4   71.19    5.50
  -4   4   4   69.59    5.40
   4   4  -4   75.89    5.80
   4   4  -4   76.19    5.60
   4   4  -4   76.39    5.40
  -3  -4   4    2.20    1.20
  -3  -4   4    1.10    1.30
  -3  -4   4    1.30    1.30
   3  -4  -4    2.10    1.10
  -3  -4   4    1.60    1.10
   3  -4  -4    1.60    1.60
   3  -4  -4    0.70    0.80
  -3  -4   4    2.20    1.40
   3   4  -4    2.60    1.30
  -3   4   4    2.00    1.40
  -3   4   4    0.60    1.10
   3   4  -4    1.90    1.30
   3   4  -4    2.00    1.30
  -2  -4   4  109.89    6.20
   2  -4  -4  115.49    6.30
   2  -4  -4  121.19    7.10
   2  -4  -4  118.79    6.60
  -2  -4   4  120.79    7.00
  -2  -4   4  112.29    6.70
   2  -4  -4  112.69    6.30
   2   4  -4  105.19    5.90
  -2   4   4  111.69    6.50
   2   4  -4  102.69    6.60
   2   4  -4  117.19    7.10
  -2   4   4  107.09    6.70
  -1  -4   4   58.49    4.50
  -1  -4   4   57.29    4.50
   1  -4  -4   61.19    4.60
   1  -4  -4   61.79    4.80
  -1  -4   4   60.69    4.80
  -1  -4   4   61.79    4.70
   1  -4  -4   56.19    4.30
  -1   4   4   59.79    4.50
   1   4  -4   67.19    4.60
  -1   4   4   60.69    4.90
   1   4  -4   61.59    4.70
   1   4  -4   55.69    4.70
   1   4  -4   58.79    4.80
   0  -4  -4   45.20    3.90
   0  -4  -4   40.40    4.00
   0  -4   4   39.50    3.80
   0  -4  -4   37.70    3.50
   0  -4   4   38.90    3.80
   0  -4   4   42.90    3.70
   0   4  -4   37.60    3.60
   0   4  -4   42.00    4.10
   0   4  -4   40.80    3.90
   0   4   4   41.90    3.80
   0   4  -4   36.70    3.80
   1  -4   4   27.30    3.60
   1  -4   4   26.20    3.80
   1  -4   4   28.40    2.90
  -1  -4  -4   25.40    3.70
  -1  -4  -4   33.50    3.60
  -1  -4  -4   32.50    3.40
  -1  -4  -4   28.90    3.10
   1   4   4   27.20    2.10
  -1   4  -4   36.70    3.70
   1   4   4   25.80    3.00
  -1   4  -4   30.60    3.30
  -1   4  -4   27.90    3.90
  -1   4  -4   29.50    3.40
   1   4   4   23.80    3.50
   2  -4   4   -0.80    0.70
   2  -4   4   -0.40    0.90
  -2  -4  -4    2.20    1.10
  -2  -4  -4    0.30    1.20
  -2  -4  -4    0.30    0.80
   2  -4   4    0.60    0.40
   2  -4   4   -0.80    0.90
  -2  -4  -4   -0.50    1.10
   2  -4   4   -0.70    0.80
   2   4   4    0.20    0.40
  -2   4  -4    1.30    1.10
  -2   4  -4    1.20    1.20
  -2   4  -4    1.60    1.00
  -2   4  -4    0.20    1.10
   2   4   4    0.20    0.80
   2   4   4    0.30    0.30
  -3  -4  -4  361.36   13.90
   3  -4   4  354.36   14.20
  -3  -4  -4  365.76   15.40
   3  -4   4  349.57   13.80
   3  -4   4  372.76   11.10
  -3  -4  -4  352.06   14.10
  -3  -4  -4  351.86   13.70
   3  -4   4  377.96   12.70
   3  -4   4  390.96   14.40
  -3   4  -4  401.66   15.20
  -3   4  -4  357.06   13.20
   3   4   4  355.26   14.60
  -3   4  -4  374.76   15.30
  -4  -4  -4   71.19    6.00
   4  -4   4   65.19    5.00
   4  -4   4   67.19    3.00
   4  -4   4   65.29    4.70
  -4  -4  -4   63.59    4.70
   4  -4   4   59.29    4.50
  -4  -4  -4   61.19    5.50
  -4  -4  -4   58.99    4.70
  -4   4  -4   50.79    5.10
  -4   4  -4   65.19    5.40
   4   4   4   59.49    5.10
  -4   4  -4   65.29    4.20
  -5  -4  -4   50.59    4.30
   5  -4   4   59.69    2.90
  -5  -4  -4   58.59    5.60
  -5  -4  -4   59.19    4.50
  -5  -4  -4   57.79    4.80
   5  -4   4   52.49    4.20
   5  -4   4   56.09    4.70
   5  -4   4   55.09    4.40
  -5   4  -4   67.49    5.60
  -5   4  -4   56.19    3.70
   5   4   4   64.09    5.40
  -5   4  -4   58.89    5.60
  -6  -4  -4    3.60    2.10
  -6  -4  -4   10.10    2.30
   6  -4   4    2.30    1.50
   6  -4   4    4.60    1.60
   6  -4   4    6.10    1.10
  -6  -4  -4    6.20    1.90
   6  -4   4    5.10    1.50
  -6  -4  -4    8.90    2.20
  -6   4  -4    7.20    2.40
   6   4   4    5.30    1.90
  -6   4  -4    7.80    1.40
  -6   4  -4    6.10    2.20
   7  -4   4   31.70    4.30
  -7  -4  -4   31.60    3.30
   7  -4   4   30.50    2.30
   7  -4   4   27.90    4.10
  -7  -4  -4   27.90    4.80
  -7  -4  -4   32.30    3.70
  -7  -4  -4   33.00    3.50
   7  -4   4   27.00    2.80
  -7   4  -4   33.50    4.80
  -7   4  -4   29.00    2.10
  -7   4  -4   35.60    5.30
  -8  -4  -4    9.30    2.30
  -8  -4  -4   12.30    2.40
  -8  -4  -4   11.50    2.40
   8  -4   4   14.20    2.50
   8  -4   4    9.60    2.60
  -8  -4  -4   12.80    3.40
   8  -4   4   15.00    2.20
   8  -4   4   12.80    1.90
  -8   4  -4   13.70    3.20
  -8   4  -4    9.30    3.20
   9  -4   4   72.69    6.00
  -9  -4  -4   66.19    5.00
  -9  -4  -4   67.59    5.70
   9  -4   4   65.29    4.10
   9  -4   4   70.99    4.20
  -9  -4  -4   66.79    6.60
   9  -4   4   73.49    4.70
  -9   4  -4   77.09    7.40
  -9   4  -4   78.89    6.70
 -10  -4  -4    3.70    2.50
  10  -4   4    1.60    0.90
 -10  -4  -4    2.40    1.30
 -10  -4  -4    4.20    1.50
 -10  -4  -4    3.70    2.40
 -10   4  -4    5.80    2.30
 -10   4  -4   -0.50    1.60
 -11  -4  -4   20.50    4.10
 -11  -4  -4   30.90    2.90
  11  -4   4   27.80    2.50
 -11  -4  -4   20.70    3.30
 -11   4  -4   21.90    4.40
 -11   4  -4   24.60    5.30
 -11   4  -4   23.70    2.50
 -12  -4  -4    0.10    2.00
 -12  -4  -4   -2.00    1.50
  12  -4   4   -1.80    0.70
 -12  -4  -4   -0.80    1.10
 -12  -4  -4    1.00    1.00
 -12   4  -4   -0.40    0.80
 -12   4  -4    1.90    1.90
 -12   4  -4    0.10    2.10
 -12  -5   4   -3.20    1.10
 -12  -5   4   -2.60    1.10
  12  -5  -4    0.80    1.70
 -12  -5   4    6.00    2.50
 -12  -5   4   -1.80    1.10
 -12   5   4    0.40    2.10
 -12   5   4    0.50    1.60
 -11  -5   4   -1.60    1.00
 -11  -5   4   -0.10    1.70
  11  -5  -4   -1.70    1.30
 -11  -5   4    0.20    0.90
 -11  -5   4    0.70    1.70
  11  -5  -4    1.10    1.80
 -11   5   4    1.60    1.70
 -11   5   4   -2.00    0.90
 -10  -5   4   13.20    2.50
 -10  -5   4    9.40    3.00
 -10  -5   4   10.20    3.20
 -10  -5   4   14.00    3.10
  10  -5  -4   14.80    2.90
 -10   5   4   13.40    3.70
 -10   5   4   16.30    3.30
  -9  -5   4   24.90    4.60
  -9  -5   4   28.60    4.10
   9  -5  -4   34.70    3.70
  -9  -5   4   35.70    5.40
  -9   5   4   27.90    4.80
  -9   5   4   30.10    5.20
  -8  -5   4   -0.60    0.80
  -8  -5   4    2.30    1.80
  -8  -5   4   -0.50    0.90
  -8  -5   4    0.10    1.30
   8  -5  -4   -0.60    1.20
   8  -5  -4   -0.50    0.40
  -8  -5   4   -0.20    1.20
   8  -5  -4   -0.50    0.80
  -8   5   4   -1.00    1.20
  -8   5   4    1.20    1.50
   8   5  -4   -0.60    1.20
   8   5  -4   -1.50    1.30
  -7  -5   4  229.78   12.50
  -7  -5   4  251.17   11.70
  -7  -5   4  237.38   12.60
   7  -5  -4  241.58   11.30
  -7  -5   4  235.48   10.40
   7  -5  -4  246.28    9.00
  -7  -5   4  247.58   12.20
   7  -5  -4  247.78   10.80
  -7   5   4  242.58   12.70
   7   5  -4  260.27   10.50
   7   5  -4  219.68   12.50
  -7   5   4  247.48   12.60
  -6  -5   4    0.40    1.30
  -6  -5   4    3.60    1.40
  -6  -5   4    3.90    1.60
   6  -5  -4    4.10    1.50
  -6  -5   4    4.60    1.90
  -6  -5   4    1.90    1.80
   6  -5  -4    4.10    1.70
   6  -5  -4    2.10    1.10
   6  -5  -4    0.70    1.40
  -6   5   4    1.30    1.30
   6   5  -4    1.60    1.20
   6   5  -4    1.60    1.40
   6   5  -4    2.00    1.50
  -6   5   4   -0.20    1.60
   5  -5  -4  354.46   13.80
  -5  -5   4  367.36   14.10
  -5  -5   4  362.66   15.10
  -5  -5   4  374.66   16.10
   5  -5  -4  394.46   14.10
   5  -5  -4  375.96   15.20
   5  -5  -4  364.16   14.90
  -5  -5   4  360.56   16.10
  -5  -5   4  362.36   15.20
   5   5  -4  370.96   15.90
  -5   5   4  379.26   16.20
   5   5  -4  371.56   16.50
   5   5  -4  379.26   13.80
  -5   5   4  349.96   15.80
  -4  -5   4    7.70    2.20
  -4  -5   4    3.60    1.60
  -4  -5   4    3.00    1.60
   4  -5  -4    5.20    2.00
   4  -5  -4    7.40    2.00
   4  -5  -4    8.50    2.10
  -4  -5   4    8.90    2.50
  -4  -5   4    5.60    2.00
   4  -5  -4    6.40    2.00
  -4   5   4    5.30    2.00
  -4   5   4    1.30    1.60
   4   5  -4    6.70    2.30
   4   5  -4    3.50    1.30
   4   5  -4   -0.30    1.40
   3  -5  -4    5.00    1.80
   3  -5  -4    1.00    1.30
  -3  -5   4    3.10    1.50
  -3  -5   4    5.50    2.00
   3  -5  -4    2.60    1.30
  -3  -5   4    1.90    1.30
  -3  -5   4    1.40    1.20
   3  -5  -4    1.50    1.40
  -3  -5   4    0.40    1.30
  -3   5   4    0.60    1.50
   3   5  -4    5.30    1.90
  -3   5   4    0.50    1.10
   3   5  -4    5.30    2.00
   3   5  -4    3.40    1.50
   2  -5  -4   19.90    3.90
  -2  -5   4   20.80    3.50
  -2  -5   4   24.80    4.00
  -2  -5   4   23.80    4.00
   2  -5  -4   25.00    3.80
   2  -5  -4   28.50    3.90
   2  -5  -4   22.60    3.20
   2  -5  -4   24.10    3.70
  -2  -5   4   21.00    3.50
   2   5  -4   23.60    4.10
  -2   5   4   26.10    3.90
   2   5  -4   24.00    3.30
   2   5  -4   22.40    3.80
   1  -5  -4  317.17   13.50
  -1  -5   4  310.37   13.40
  -1  -5   4  316.67   13.40
   1  -5  -4  309.77   13.20
  -1  -5   4  284.17   13.40
   1  -5  -4  309.47   13.90
   1  -5  -4  312.87   13.10
  -1   5   4  309.27   13.30
   1   5  -4  290.57   13.60
   1   5  -4  300.97   12.60
   1   5  -4  313.97   13.70
   1   5  -4  312.37   13.60
   0  -5   4   57.19    5.10
   0  -5   4   55.89    4.90
   0  -5  -4   57.89    4.90
   0  -5   4   62.49    6.30
   0  -5  -4   50.99    5.20
   0  -5  -4   64.89    5.50
   0  -5   4   60.69    5.20
   0  -5  -4   57.09    5.00
   0   5  -4   60.69    5.20
   0   5   4   57.69    4.00
   0   5  -4   59.09    5.00
   0   5  -4   56.59    5.30
   0   5  -4   64.79    5.50
   0   5   4   60.59    5.10
  -1  -5  -4  219.78   10.50
   1  -5   4  210.38   10.40
   1  -5   4  209.58    9.70
  -1  -5  -4  199.68   10.50
  -1  -5  -4  209.08   10.10
   1  -5   4  198.18   10.30
   1  -5   4  203.18   10.50
  -1  -5  -4  209.78   10.90
  -1   5  -4  202.58   10.70
   1   5   4  212.08   10.50
   1   5   4  209.68    7.90
   1   5   4  212.78   10.10
  -1   5  -4  208.28   10.40
  -1   5  -4  215.48   10.30
   2  -5   4    8.60    1.50
   2  -5   4    8.20    2.50
  -2  -5  -4    8.60    2.60
   2  -5   4   15.20    2.90
  -2  -5  -4   15.30    3.20
   2  -5   4    9.20    2.60
  -2  -5  -4    7.30    2.40
  -2  -5  -4    6.20    2.00
   2  -5   4    6.20    1.80
   2   5   4    8.20    2.50
  -2   5  -4    6.20    1.80
  -2   5  -4   12.50    3.20
   2   5   4    9.00    1.20
  -2   5  -4   11.00    2.80
   3  -5   4  318.97   10.30
   3  -5   4  298.47   13.20
   3  -5   4  316.47   11.90
  -3  -5  -4  298.77   13.40
  -3  -5  -4  297.87   13.00
   3  -5   4  283.27   13.00
  -3  -5  -4  300.37   13.20
   3  -5   4  311.67   13.60
  -3  -5  -4  342.17   15.10
  -3   5  -4  295.57   13.80
   3   5   4  291.17   13.60
  -3   5  -4  306.27   12.50
  -3   5  -4  303.47   14.10
  -4  -5  -4    5.70    1.90
   4  -5   4    5.10    2.10
   4  -5   4    8.60    2.30
  -4  -5  -4    8.20    2.80
  -4  -5  -4    4.40    2.10
  -4  -5  -4    6.20    2.20
   4  -5   4    7.00    1.20
   4  -5   4    6.90    2.40
  -4   5  -4    5.70    1.70
  -4   5  -4    8.60    2.80
   4   5   4    8.80    2.50
  -4   5  -4    7.40    2.60
  -5  -5  -4  222.38   12.40
  -5  -5  -4  222.98   10.90
  -5  -5  -4  224.18   11.10
   5  -5   4  218.88   10.70
   5  -5   4  225.78   10.70
  -5  -5  -4  221.88   10.90
   5  -5   4  226.18    7.90
   5  -5   4  239.68   11.50
  -5   5  -4  245.08   12.30
  -5   5  -4  226.08   12.40
  -5   5  -4  218.58    9.40
   5   5   4  217.48   11.80
  -6  -5  -4   45.40    4.60
  -6  -5  -4   40.90    5.90
   6  -5   4   40.50    3.80
   6  -5   4   43.20    2.70
  -6  -5  -4   30.30    4.20
   6  -5   4   37.00    4.00
  -6  -5  -4   35.90    4.60
  -6   5  -4   40.40    5.80
  -6   5  -4   33.20    3.00
  -6   5  -4   38.30    5.40
   6   5   4   30.60    4.70
  -7  -5  -4  142.59   10.10
   7  -5   4  154.58    9.10
  -7  -5  -4  147.19    8.40
   7  -5   4  137.99    7.70
   7  -5   4  145.49    6.00
  -7  -5  -4  138.29    8.80
  -7   5  -4  150.78    9.80
  -7   5  -4  149.19    6.20
  -7   5  -4  158.48   12.60
  -8  -5  -4   22.30    3.70
  -8  -5  -4   24.90    5.00
  -8  -5  -4   23.40    3.70
   8  -5   4   19.20    2.10
  -8   5  -4   26.80    4.80
  -8   5  -4   27.40    5.10
   9  -5   4   12.50    1.90
  -9  -5  -4   15.20    4.00
  -9  -5  -4   14.20    2.80
  -9  -5  -4   15.90    3.20
  -9  -5  -4   12.60    3.60
  -9  -5  -4   16.10    3.70
   9  -5   4   16.70    3.00
  -9   5  -4   20.20    4.60
  -9   5  -4   17.20    4.10
  10  -5   4    7.60    2.10
  10  -5   4   11.00    1.70
 -10  -5  -4   11.90    2.50
 -10  -5  -4   11.30    2.70
 -10  -5  -4    9.10    3.10
 -10   5  -4   13.10    3.70
 -10   5  -4   11.10    3.70
 -11  -5  -4   10.70    3.00
  11  -5   4   14.00    2.70
 -11  -5  -4   14.80    3.00
 -11  -5  -4   14.90    3.60
 -11  -5  -4   15.10    2.60
 -11   5  -4    9.40    3.50
 -11   5  -4   12.90    3.60
  10  -6  -4    6.00    2.90
 -10  -6   4    1.10    2.10
 -10  -6   4    0.70    2.10
 -10  -6   4    1.20    1.40
 -10  -6   4    1.90    1.70
 -10   6   4    4.60    2.20
 -10   6   4    7.30    3.00
   9  -6  -4   -0.30    1.30
   9  -6  -4   -1.50    1.70
  -9  -6   4    1.60    1.30
  -9  -6   4   -0.20    1.90
  -9   6   4   -1.20    1.60
  -9   6   4    0.60    1.40
  -8  -6   4   -0.70    1.40
   8  -6  -4   -0.70    2.90
  -8  -6   4    1.90    1.90
  -8  -6   4   -0.60    1.50
   8  -6  -4   -0.80    0.50
  -8  -6   4   -1.90    1.10
   8  -6  -4   -0.70    1.20
  -8   6   4    0.40    1.80
  -8   6   4   -3.70    1.60
   7  -6  -4   -0.10    2.10
  -7  -6   4    3.60    2.10
  -7  -6   4    1.70    2.10
   7  -6  -4    2.20    1.40
  -7  -6   4    0.10    1.90
   7  -6  -4    1.70    1.30
  -7  -6   4   -0.30    1.10
   7   6  -4    0.40    1.10
  -7   6   4    4.20    2.10
  -7   6   4    1.50    1.40
   6  -6  -4    5.40    1.60
  -6  -6   4    7.90    2.60
   6  -6  -4    3.90    2.60
  -6  -6   4    3.10    2.00
   6  -6  -4    7.20    2.00
  -6  -6   4    7.10    2.60
  -6  -6   4    5.00    1.70
   6  -6  -4    4.00    1.60
   6  -6  -4    8.70    2.40
   6   6  -4    3.20    1.80
   6   6  -4    4.40    1.70
  -5  -6   4    1.60    1.70
  -5  -6   4    1.90    1.10
   5  -6  -4   -0.40    1.60
   5  -6  -4   -0.10    0.90
   5  -6  -4    1.30    1.70
   5  -6  -4   -1.70    1.10
   5  -6  -4    0.60    1.10
  -5  -6   4   -0.60    1.10
  -5  -6   4   -0.90    1.30
  -5  -6   4   -0.20    1.40
   5   6  -4   -2.70    1.20
   5   6  -4   -2.10    1.00
   5   6  -4    1.50    1.10
  -5   6   4   -0.70    1.10
   4  -6  -4    0.20    1.60
  -4  -6   4    4.40    1.90
   4  -6  -4    3.90    1.90
  -4  -6   4    4.10    2.20
  -4  -6   4    4.40    1.90
  -4  -6   4    3.30    1.80
   4  -6  -4    3.00    1.70
   4  -6  -4    2.80    1.30
   4   6  -4    3.70    2.00
   4   6  -4    3.90    1.40
  -4   6   4    4.40    2.20
   4   6  -4   -1.10    1.30
  -3  -6   4   38.30    5.20
   3  -6  -4   40.30    4.50
  -3  -6   4   38.90    5.40
   3  -6  -4   45.60    4.90
   3  -6  -4   42.30    3.90
  -3  -6   4   32.00    4.40
   3  -6  -4   38.70    5.80
   3  -6  -4   43.10    4.50
  -3  -6   4   35.60    5.20
   3   6  -4   42.30    4.10
  -3   6   4   45.20    6.00
   3   6  -4   42.10    8.40
   3   6  -4   44.70    6.00
   2  -6  -4    2.70    1.30
   2  -6  -4    0.00    1.00
  -2  -6   4   -1.90    1.10
  -2  -6   4   -0.50    1.10
  -2  -6   4   -0.70    1.10
   2  -6  -4   -0.80    1.70
   2  -6  -4   -2.00    1.00
   2  -6  -4   -1.60    1.20
   2   6  -4    4.20    1.80
  -2   6   4   -1.10    1.00
   2   6  -4   -1.00    0.90
   2   6  -4    1.10    1.30
  -2   6   4    0.50    1.40
  -1  -6   4   56.49    5.50
  -1  -6   4   66.49    5.90
  -1  -6   4   52.59    5.40
   1  -6  -4   65.79    5.80
   1  -6  -4   58.79    6.00
   1  -6  -4   58.99    4.80
  -1  -6   4   57.49    6.60
   1  -6  -4   63.29    5.40
   1  -6  -4   60.39    5.70
   1   6  -4   57.59    5.10
   1   6  -4   55.49    5.70
  -1   6   4   67.39    4.90
  -1   6   4   57.09    5.50
   1   6  -4   63.09    5.90
   0  -6   4   71.99    7.40
   0  -6  -4   74.09    6.00
   0  -6   4   76.49    6.40
   0  -6  -4   69.69    6.60
   0  -6  -4   85.89    8.00
   0  -6  -4   84.39    6.80
   0  -6   4   73.49    6.50
   0  -6   4   82.79    6.40
   0   6   4   73.49    6.20
   0   6  -4   74.89    5.90
   0   6   4   90.29    6.10
   0   6  -4   71.29    6.20
   0   6  -4   75.99    6.60
   1  -6   4   30.10    4.20
   1  -6   4   30.60    4.40
   1  -6   4   27.00    4.40
  -1  -6  -4   24.90    4.50
  -1  -6  -4   26.70    4.40
  -1  -6  -4   25.00    4.50
  -1  -6  -4   30.90    4.40
  -1   6  -4   26.60    4.50
  -1   6  -4   27.60    4.30
  -1   6  -4   33.90    4.70
   1   6   4   26.20    2.50
   1   6   4   33.90    4.70
  -2  -6  -4   10.20    2.70
  -2  -6  -4   11.00    3.00
   2  -6   4    9.00    2.20
  -2  -6  -4   14.10    3.20
   2  -6   4    9.40    2.60
  -2  -6  -4   11.60    3.00
   2  -6   4    7.80    2.50
   2  -6   4   10.00    1.90
   2   6   4   15.70    3.40
  -2   6  -4    8.10    2.70
  -2   6  -4   11.40    3.00
   2   6   4    9.40    1.40
  -2   6  -4   13.00    3.00
   3  -6   4   64.39    6.00
   3  -6   4   62.79    4.90
  -3  -6  -4   66.29    6.10
   3  -6   4   71.99    4.00
  -3  -6  -4   60.39    5.60
   3  -6   4   60.49    5.70
  -3  -6  -4   75.89    6.10
  -3   6  -4   72.99    6.60
  -3   6  -4   69.09    6.50
   3   6   4   69.39    6.20
  -3   6  -4   59.49    5.10
   4  -6   4    2.00    1.90
   4  -6   4    3.90    1.40
  -4  -6  -4    1.80    1.70
  -4  -6  -4    1.50    1.90
   4  -6   4    5.70    2.20
  -4  -6  -4    5.10    2.50
  -4  -6  -4    4.70    1.90
   4  -6   4    5.80    2.10
   4  -6   4    5.30    1.20
  -4   6  -4    5.00    1.90
  -4   6  -4    0.70    1.70
  -4   6  -4    3.10    1.90
  -5  -6  -4   49.60    5.20
   5  -6   4   52.89    6.20
  -5  -6  -4   44.30    4.90
   5  -6   4   48.30    3.10
  -5  -6  -4   49.80    6.90
   5  -6   4   49.30    5.10
  -5   6  -4   42.50    6.20
  -5   6  -4   49.10    4.80
  -6  -6  -4    1.90    2.30
  -6  -6  -4    1.90    1.90
  -6  -6  -4    4.30    1.80
   6  -6   4    2.90    1.00
  -6  -6  -4    1.60    1.30
   6  -6   4    1.80    1.80
  -6   6  -4    2.30    1.20
  -6   6  -4    0.60    2.00
  -6   6  -4    3.50    2.00
  -7  -6  -4    3.80    1.90
  -7  -6  -4    3.20    2.30
   7  -6   4    4.30    1.30
  -7  -6  -4    1.20    2.10
  -7  -6  -4    1.80    1.90
   7  -6   4    3.50    1.90
  -7   6  -4    1.50    1.10
  -7   6  -4    2.00    1.70
  -7   6  -4    2.30    2.00
  -8  -6  -4   24.10    5.10
  -8  -6  -4   26.50    4.20
   8  -6   4   24.80    2.40
  -8  -6  -4   26.30    4.20
  -8   6  -4   18.10    4.20
  -8   6  -4   19.40    4.50
  -9  -6  -4    0.10    2.30
  -9  -6  -4    3.50    1.80
  -9  -6  -4    4.10    2.10
   9  -6   4    3.70    1.30
  -9  -6  -4    6.70    3.10
   9  -6   4    5.50    2.30
  -9   6  -4    7.90    2.80
  -9   6  -4    4.90    2.80
   8  -7  -4   12.00    1.90
  -8  -7   4   22.40    4.30
  -8  -7   4   13.20    4.10
   8  -7  -4   10.90    3.90
  -8  -7   4   13.10    3.60
  -8   7   4   10.00    3.00
   7  -7  -4   62.29    4.50
  -7  -7   4   66.99    7.20
  -7  -7   4   58.09    8.10
   7  -7  -4   50.09    7.60
   7   7  -4   57.69    4.60
  -7   7   4   71.89    7.20
  -6  -7   4   38.80    5.50
   6  -7  -4   31.80    4.30
   6  -7  -4   35.70    3.90
   6  -7  -4   44.80    6.90
  -6  -7   4   57.49    5.90
  -6  -7   4   34.90    5.50
   6   7  -4   37.40    3.70
  -6   7   4   31.20    6.90
   5  -7  -4  136.29    8.00
  -5  -7   4  134.19    9.40
   5  -7  -4  148.49   10.50
  -5  -7   4  135.79    9.50
  -5  -7   4  144.99   10.60
   5  -7  -4  125.89    8.00
  -5   7   4  145.59   10.10
  -5   7   4  132.59    9.40
   5   7  -4  133.69    7.50
   4  -7  -4   29.70    4.50
  -4  -7   4   19.10    4.20
  -4  -7   4   23.10    5.00
   4  -7  -4   24.60    4.80
  -4  -7   4   21.90    4.30
  -4  -7   4   26.00    4.40
   4  -7  -4   22.70    3.40
   4  -7  -4   19.80    4.40
   4   7  -4   21.40    3.30
  -4   7   4   17.70    3.90
  -4   7   4   24.70    4.80
   3  -7  -4    3.20    1.50
  -3  -7   4    2.70    2.40
  -3  -7   4    6.00    2.60
  -3  -7   4    4.70    2.00
   3  -7  -4    1.60    1.90
  -3  -7   4    1.40    1.30
   3  -7  -4    6.90    1.80
  -3   7   4    3.20    1.90
  -3   7   4    6.30    2.40
   3   7  -4    3.30    1.60
   2  -7  -4   -2.40    1.20
  -2  -7   4   -1.00    1.40
   2  -7  -4    0.20    1.60
   2  -7  -4    0.50    1.70
   2  -7  -4    0.70    1.30
  -2  -7   4    0.40    2.00
  -2  -7   4   -1.50    1.10
   2   7  -4    1.00    1.30
  -2   7   4   -0.10    1.60
  -2   7   4   -0.20    1.30
  -1  -7   4  111.59    8.20
  -1  -7   4  123.69    8.90
   1  -7  -4  119.99    8.70
   1  -7  -4  110.89    7.30
  -1  -7   4  124.39    9.30
   1  -7  -4  116.39    9.10
   1  -7  -4  119.19    8.50
   1  -7  -4  123.99    8.60
   1   7  -4  129.69    8.00
   1   7  -4  115.99    8.80
  -1   7   4  107.09    9.70
  -1   7   4  115.69    7.10
   0  -7  -4    6.20    2.10
   0  -7  -4   13.70    3.40
   0  -7  -4   13.10    3.30
   0  -7   4   14.40    3.40
   0  -7   4   12.00    3.20
   0  -7  -4    5.70    2.20
   0  -7   4    9.20    2.90
   0   7  -4   13.30    3.10
   0   7   4   12.60    2.40
   0   7  -4    8.30    2.80
   0   7  -4   17.40    3.90
   1  -7   4    6.70    1.70
   1  -7   4    5.10    2.40
   1  -7   4    8.00    2.70
  -1  -7  -4    9.60    3.10
  -1  -7  -4    5.40    2.10
  -1  -7  -4    8.20    2.70
  -1  -7  -4    7.50    2.60
   1  -7   4    9.20    2.80
   1   7   4    7.60    2.30
  -1   7  -4    7.50    2.70
  -1   7  -4    2.70    1.90
   2  -7   4   21.40    3.70
   2  -7   4   22.10    4.40
  -2  -7  -4   17.60    3.70
  -2  -7  -4   23.00    4.70
  -2  -7  -4   23.80    4.60
  -2  -7  -4   19.10    4.60
   2  -7   4   19.00    2.70
  -2   7  -4   21.40    3.60
  -2   7  -4   19.00    4.00
   2   7   4   20.10    1.80
  -2   7  -4   20.90    4.40
  -3  -7  -4  228.98   13.20
  -3  -7  -4  211.58   12.20
  -3  -7  -4  186.58   11.30
   3  -7   4  192.78   11.50
   3  -7   4  217.88   10.50
   3  -7   4  193.78    8.30
  -3   7  -4  185.38   10.50
  -3   7  -4  192.88   11.70
  -3   7  -4  188.08   12.10
   4  -7   4  105.79    7.30
  -4  -7  -4  122.59    9.00
  -4  -7  -4  102.99    9.30
   4  -7   4  135.59    9.30
   4  -7   4  108.99    6.80
  -4  -7  -4  124.09    9.00
  -4   7  -4  112.59    7.50
  -4   7  -4  116.99    9.00
  -4   7  -4  106.89   10.80
  -5  -7  -4   74.89    7.60
   5  -7   4   59.69    3.90
  -5  -7  -4   71.99    7.00
  -5  -7  -4   63.19    6.20
   5  -7   4   82.59    6.90
  -5   7  -4   64.79    6.90
  -5   7  -4   67.59    7.10
  -5   7  -4   56.29    5.10
  -6  -7  -4    1.30    1.60
   6  -7   4    0.20    2.20
  -6  -7  -4    6.90    2.80
   6  -7   4    1.30    1.10
  -6  -7  -4   -2.60    1.80
  -6   7  -4    1.70    2.10
  -6   7  -4    3.00    1.90
  -6   7  -4   -0.40    1.30
  -7  -7  -4    5.10    2.20
  -7  -7  -4    5.00    2.70
   7  -7   4    4.70    1.30
  -7  -7  -4    4.10    3.00
   7  -7   4    8.60    2.70
  -7   7  -4    4.60    2.20
  -7   7  -4    0.20    1.20
  -7   7  -4    4.80    2.60
  -3  -8   4    3.60    1.80
   3  -8  -4    0.60    1.70
  -3  -8   4   -1.80    1.40
   3  -8  -4    2.40    2.40
  -3  -8   4   -1.10    1.80
  -3  -8   4    0.50    1.30
   3   8  -4   -0.50    1.00
  -3   8   4    0.70    1.70
  -3   8   4    3.70    1.80
   2  -8  -4    2.20    1.70
  -2  -8   4    0.00    2.20
   2  -8  -4    0.70    2.30
  -2  -8   4   -1.40    1.70
  -2   8   4    1.60    1.70
  -2   8   4    1.90    2.10
   2   8  -4    0.20    1.80
  -1  -8   4    2.40    2.10
  -1  -8   4    1.40    3.20
   1  -8  -4    4.30    2.40
   1  -8  -4    2.80    2.00
   1  -8  -4    3.40    2.20
  -1   8   4    6.50    2.30
   1   8  -4    0.80    1.20
  -1   8   4   -1.00    1.10
   0  -8   4    4.90    2.40
   0  -8  -4    1.80    2.00
   0  -8   4    4.90    2.50
   0  -8   4    3.70    1.60
   0  -8  -4   -0.10    1.80
   0   8  -4    0.80    1.70
   0   8   4    0.90    1.30
   1  -8   4   20.50    4.70
  -1  -8  -4   14.80    3.80
   1  -8   4   13.30    2.80
   1  -8   4   17.10    3.90
  -1  -8  -4   19.70    4.70
  -1  -8  -4   17.20    4.30
   1   8   4   19.90    2.70
  -1   8  -4   13.90    3.10
  -1   8  -4   23.40    5.10
  -2  -8  -4   18.60    4.10
   2  -8   4   16.70    2.50
  -2  -8  -4   21.20    4.70
   2  -8   4   15.80    3.90
  -2  -8  -4   21.50    5.00
   2  -8   4   23.30    4.20
  -2   8  -4   23.50    4.30
  -2   8  -4   22.60    4.60
   2   8   4   19.30    1.70
 -15   0   5  262.57   11.80
 -15   0   5  264.37   14.20
 -15   0   5  257.07   13.30
 -14   0   5    0.10    1.30
 -14   0   5    0.90    1.20
 -14   0   5    0.30    1.10
  14   0  -5   -0.60    0.80
 -13   0   5  103.09    6.20
  13   0  -5  101.59    5.60
 -13   0   5  103.79    7.70
 -13   0   5   89.89    6.80
 -13   0   5   93.39    7.20
  12   0  -5   -2.00    0.70
  12   0  -5   -2.20    1.20
  12   0  -5    0.30    0.80
 -12   0   5   -0.60    1.10
 -12   0   5   -0.10    0.70
 -12   0   5   -0.30    1.10
 -12   0   5    1.80    1.20
  11   0  -5   50.39    4.00
 -11   0   5   63.29    5.20
 -11   0   5   66.09    4.40
 -11   0   5   66.99    5.50
 -11   0   5   47.90    4.80
  11   0  -5   65.79    4.30
  11   0  -5   50.39    5.00
  10   0  -5    0.00    0.80
  10   0  -5   -1.50    0.80
  10   0  -5    1.40    0.90
 -10   0   5    0.10    1.30
 -10   0   5   -1.40    0.60
 -10   0   5    0.90    1.20
   9   0  -5   29.80    2.90
  -9   0   5   25.80    2.70
   9   0  -5   34.70    2.90
   9   0  -5   29.20    3.90
  -9   0   5   33.00    3.30
  -9   0   5   32.30    3.70
   8   0  -5    0.00    0.70
  -8   0   5    1.30    1.00
   8   0  -5   -1.10    0.50
  -8   0   5   -0.40    0.90
   8   0  -5    0.20    0.90
  -8   0   5    0.80    1.10
  -7   0   5 1044.60   30.10
  -7   0   5 1071.19   31.90
   7   0  -5 1044.20   31.50
  -7   0   5 1018.00   30.90
   7   0  -5 1060.99   30.10
   7   0  -5  975.10   30.00
   6   0  -5   -0.60    0.60
  -6   0   5   -0.20    0.70
  -6   0   5    1.70    1.00
   6   0  -5    0.00    0.60
  -6   0   5    0.50    0.60
   6   0  -5    0.50    0.90
  -5   0   5   26.50    2.30
  -5   0   5   27.90    2.50
   5   0  -5   26.40    2.50
  -5   0   5   24.40    2.70
   5   0  -5   21.90    2.10
   5   0  -5   28.90    2.30
   4   0  -5   -0.90    0.60
  -4   0   5   -0.10    0.70
  -4   0   5    0.00    0.60
   4   0  -5   -0.40    0.60
  -4   0   5   -0.10    0.60
   4   0  -5    0.30    0.60
   3   0  -5  215.48    7.50
  -3   0   5  197.98    7.80
  -3   0   5  203.28    7.20
  -3   0   5  198.18    7.20
   3   0  -5  206.38    7.30
   2   0  -5   -0.60    0.30
   2   0  -5   -0.30    0.70
  -2   0   5   -0.20    0.70
  -2   0   5    0.30    0.60
  -2   0   5    0.50    0.60
   2   0  -5    1.10    0.70
  -1   0   5 5857.91  224.98
   1   0  -5 5830.82  224.18
   0   0   5    3.50    0.90
   0   0  -5    3.50    0.70
  -1   0  -5 1414.06   39.00
  -2   0  -5   -0.20    0.30
  -2   0  -5    0.70    0.70
   2   0   5    0.00    0.30
   2   0   5    0.20    0.50
  -2   0  -5   -0.10    0.30
  -3   0  -5   59.09    2.70
  -3   0  -5   51.19    3.30
  -3   0  -5   58.09    2.20
  -4   0  -5    0.70    0.80
  -4   0  -5    0.10    0.20
  -4   0  -5   -0.60    0.30
  -5   0  -5  294.97    9.90
  -5   0  -5  272.77   10.70
  -5   0  -5  290.77   10.10
  -6   0  -5    0.10    0.60
  -6   0  -5   -0.30    0.80
  -6   0  -5   -0.30    0.60
  -6   0  -5    0.40    0.80
  -7   0  -5    0.10    0.60
  -7   0  -5    0.50    0.60
  -7   0  -5   -1.10    0.60
  -7   0  -5   -0.20    0.50
  -8   0  -5   -1.00    0.60
  -8   0  -5   -0.20    0.90
  -8   0  -5    0.00    0.70
  -9   0  -5    7.50    2.20
  -9   0  -5    4.40    1.50
  -9   0  -5    8.30    2.10
  -9   0  -5    7.40    1.90
 -10   0  -5   -1.80    0.90
 -10   0  -5   -0.50    1.00
 -10   0  -5   -0.40    0.70
 -10   0  -5    0.30    0.90
 -11   0  -5    2.90    1.40
 -11   0  -5    3.20    1.60
 -11   0  -5    4.00    1.50
 -11   0  -5    1.60    1.10
 -12   0  -5   -2.10    0.90
 -12   0  -5    2.60    1.60
 -12   0  -5    1.30    1.30
 -12   0  -5   -1.80    0.80
 -13   0  -5   63.79    4.60
 -13   0  -5   64.09    5.40
 -13   0  -5   56.79    5.90
 -13   0  -5   71.49    6.00
 -15  -1   5   98.69    7.80
 -15  -1   5   94.79    6.30
 -15  -1   5   97.79    8.10
 -15   1   5  107.69    8.60
  15   1  -5   89.29    6.40
 -15   1   5  103.19    6.90
 -15   1   5  101.19    7.40
 -14  -1   5    5.30    1.90
 -14  -1   5    3.10    1.40
 -14  -1   5    1.40    1.70
  14   1  -5    1.60    1.50
 -14   1   5    3.30    1.70
 -14   1   5    4.00    1.80
 -14   1   5    1.70    1.40
 -13  -1   5  140.19    7.30
 -13  -1   5  142.19    9.10
 -13  -1   5  137.09    8.80
 -13  -1   5  151.98    7.70
 -13   1   5  153.38    8.90
  13   1  -5  151.48    8.20
 -13   1   5  151.98    8.10
 -13   1   5  150.98    9.60
 -12  -1   5    6.30    2.00
  12  -1  -5   12.80    3.10
 -12  -1   5    9.50    2.70
 -12  -1   5    9.60    2.10
  12  -1  -5    6.10    1.70
  12  -1  -5   12.50    1.30
 -12   1   5    9.90    2.70
  12   1  -5    9.90    2.40
  12   1  -5   10.50    2.30
  12   1  -5   11.50    3.00
 -11  -1   5   18.80    3.60
 -11  -1   5   14.70    3.20
  11  -1  -5   13.00    2.90
 -11  -1   5   14.80    2.40
 -11  -1   5   14.30    2.60
  11  -1  -5   14.60    1.60
  11  -1  -5   18.80    3.20
 -11   1   5   15.60    3.10
  11   1  -5   19.00    3.60
 -11   1   5   15.40    3.10
 -11   1   5   15.00    2.70
  11   1  -5   12.90    2.70
 -10  -1   5   18.20    3.30
  10  -1  -5   20.50    2.20
 -10  -1   5    9.90    2.00
 -10  -1   5   12.20    2.30
  10  -1  -5   13.80    1.80
 -10  -1   5   14.20    2.90
  10  -1  -5   17.20    3.20
 -10   1   5   16.60    3.10
  10   1  -5   17.80    3.40
 -10   1   5   16.00    3.10
 -10   1   5   15.60    2.50
  10   1  -5   14.30    2.80
  10   1  -5   12.90    2.20
  -9  -1   5  564.94   18.10
  -9  -1   5  532.95   19.40
   9  -1  -5  570.84   18.00
  -9  -1   5  561.14   19.70
   9  -1  -5  568.94   17.00
   9  -1  -5  548.35   19.50
  -9  -1   5  533.75   18.20
   9   1  -5  556.74   19.10
  -9   1   5  545.25   19.50
  -9   1   5  541.15   18.30
  -9   1   5  570.04   19.20
   9   1  -5  539.75   18.30
   9   1  -5  537.65   20.00
   8  -1  -5  124.39    5.30
  -8  -1   5  133.49    7.10
   8  -1  -5  116.49    5.80
  -8  -1   5  127.99    6.10
  -8  -1   5  129.89    6.30
   8  -1  -5  139.29    7.20
  -8   1   5  123.89    6.90
   8   1  -5  125.69    6.30
   8   1  -5  127.19    6.80
   8   1  -5  145.79    7.70
  -8   1   5  122.49    6.60
  -8   1   5  126.19    6.30
   7  -1  -5  814.52   23.20
  -7  -1   5  799.82   25.30
  -7  -1   5  817.72   25.30
  -7  -1   5  767.42   24.60
  -7  -1   5  807.92   24.10
   7  -1  -5  811.02   25.40
   7   1  -5  785.92   25.00
  -7   1   5  783.72   24.30
   7   1  -5  781.12   27.40
  -7   1   5  823.02   24.80
  -7   1   5  820.72   25.30
   6  -1  -5   93.59    4.70
  -6  -1   5  100.59    5.50
  -6  -1   5   97.99    5.40
   6  -1  -5   95.89    5.30
  -6  -1   5   91.49    4.90
   6  -1  -5   93.49    4.20
  -6  -1   5   88.79    4.60
   6   1  -5   98.09    5.00
  -6   1   5   96.19    5.20
  -6   1   5   91.59    5.00
  -6   1   5   93.09    4.90
   6   1  -5   92.99    5.20
   6   1  -5   91.19    5.40
   5  -1  -5  835.72   24.40
   5  -1  -5  877.51   23.80
  -5  -1   5  793.32   24.70
  -5  -1   5  819.52   25.30
   5  -1  -5  815.52   24.90
  -5  -1   5  812.52   24.50
  -5  -1   5  819.72   25.00
  -5   1   5  850.91   25.00
  -5   1   5  834.62   24.70
   5   1  -5  840.12   25.50
   5   1  -5  813.02   25.50
  -5   1   5  963.90   26.80
   5   1  -5  847.42   24.80
   5   1  -5  800.42   25.10
  -4  -1   5    1.40    1.00
   4  -1  -5    2.20    0.90
   4  -1  -5    1.70    0.90
  -4  -1   5    3.60    1.30
  -4  -1   5    1.60    0.80
  -4  -1   5    1.20    0.80
  -4   1   5    2.40    0.90
   4   1  -5    1.60    0.90
   4   1  -5    1.70    1.00
  -4   1   5    1.70    1.10
  -4   1   5    1.80    1.00
  -4   1   5    0.50    0.70
   4   1  -5    2.90    1.20
   4   1  -5    1.10    1.10
  -3  -1   5 1364.56   38.50
  -3  -1   5 1346.47   37.80
  -3  -1   5 1294.27   38.00
   3  -1  -5 1385.96   37.80
   3  -1  -5 1317.77   37.90
  -3   1   5 1354.56   38.00
   3   1  -5 1408.96   38.50
   3   1  -5 1360.36   38.50
   3   1  -5 1400.36   38.00
  -3   1   5 1326.27   38.40
   3   1  -5 1395.26   38.10
  -3   1   5 1407.76   38.00
   2  -1  -5  990.20   28.20
  -2  -1   5  972.10   27.80
  -2  -1   5 1019.90   28.90
   2  -1  -5 1021.50   28.20
  -2  -1   5 1026.60   28.20
   2   1  -5  992.00   28.80
   2   1  -5 1019.10   28.80
   2   1  -5 1019.40   28.00
  -2   1   5 1000.50   27.70
  -2   1   5  926.51   28.20
  -2   1   5 1021.90   28.70
  -2   1   5  998.40   28.30
   2   1  -5 1008.60   28.40
   1  -1  -5   63.59    3.40
   1  -1  -5   61.59    2.50
  -1  -1   5   59.89    3.10
   1  -1  -5   57.49    3.10
  -1  -1   5   57.49    3.50
   1  -1  -5   65.29    3.20
  -1  -1   5   72.29    3.30
   1   1  -5   63.59    3.50
   1   1  -5   60.69    2.80
   1   1  -5   57.49    3.20
   1   1  -5   68.29    3.70
  -1   1   5   64.39    3.30
  -1   1   5   59.49    2.60
  -1   1   5   64.69    3.30
   0  -1   5  665.33   19.60
   0  -1   5  724.93   18.50
   0  -1  -5  638.54   18.70
   0  -1  -5  620.64   18.30
   0  -1  -5  636.14   18.40
   0  -1   5  633.44   18.30
   0  -1   5  637.24   17.40
   0  -1  -5  625.14   17.30
   0   1  -5  661.53   18.60
   0   1  -5  629.64   19.30
   0   1  -5  633.74   18.30
   0   1   5  619.64   17.30
   0   1  -5  599.04   17.80
   0   1   5  612.44   18.40
   0   1   5  638.04   18.40
   1  -1   5  307.57    9.60
   1  -1   5  312.77   10.90
  -1  -1  -5  321.77    9.60
  -1  -1  -5  291.37    8.70
  -1  -1  -5  314.27    9.50
  -1   1  -5  310.57    9.80
  -1   1  -5  300.37    8.50
   1   1   5  312.17    9.80
   1   1   5  305.47    9.50
  -1   1  -5  316.47   10.90
  -1   1  -5  286.77    9.60
  -2  -1  -5   13.20    1.20
   2  -1   5   12.40    1.30
  -2  -1  -5   10.70    1.20
   2  -1   5   12.50    1.20
   2  -1   5   13.90    2.10
  -2   1  -5   15.30    1.60
  -2   1  -5   11.90    1.30
   2   1   5   12.10    1.30
  -2   1  -5   11.10    1.90
  -2   1  -5   12.50    0.70
   3  -1   5 1057.89   28.90
  -3  -1  -5 1007.30   28.50
  -3  -1  -5 1053.29   28.00
   3  -1   5 1039.90   27.80
  -3   1  -5 1016.20   30.60
  -3   1  -5 1039.00   28.50
  -3   1  -5  994.30   29.10
  -3   1  -5 1027.50   27.70
  -4  -1  -5    4.50    0.70
  -4  -1  -5    4.30    1.40
   4  -1   5    4.70    0.60
   4  -1   5    5.10    1.10
   4  -1   5    4.90    0.60
  -4  -1  -5    5.10    1.00
  -4   1  -5    1.70    1.20
  -4   1  -5    5.60    0.90
  -4   1  -5    4.30    0.90
  -4   1  -5    5.10    1.30
  -5  -1  -5  130.69    4.80
  -5  -1  -5  134.99    7.40
  -5  -1  -5  126.49    4.20
  -5  -1  -5  129.19    5.60
  -5   1  -5  126.79    4.90
  -5   1  -5  130.49    6.00
  -5   1  -5  125.79    6.90
  -6  -1  -5  193.78    5.80
  -6  -1  -5  200.98    5.90
  -6  -1  -5  194.18    8.90
  -6  -1  -5  198.08    8.00
  -6   1  -5  207.58    8.50
  -6   1  -5  200.18    9.50
  -6   1  -5  197.58    7.30
  -7  -1  -5  189.68    8.10
  -7  -1  -5  183.08    5.20
  -7  -1  -5  206.28    9.00
  -7  -1  -5  192.48    8.90
  -7   1  -5  181.68    7.40
  -7   1  -5  185.78    7.30
  -7   1  -5  183.78    9.50
  -7   1  -5  180.08    8.30
  -8  -1  -5   29.90    3.90
  -8  -1  -5   31.60    3.40
  -8  -1  -5   36.30    4.00
  -8   1  -5   31.00    2.70
  -8   1  -5   38.00    4.20
  -8   1  -5   31.10    3.30
  -8   1  -5   36.10    3.70
  -9  -1  -5   39.30    4.10
  -9  -1  -5   37.70    3.60
  -9  -1  -5   43.80    4.10
  -9  -1  -5   39.50    3.80
  -9   1  -5   46.10    4.80
  -9   1  -5   41.10    3.40
  -9   1  -5   49.40    4.40
  -9   1  -5   41.80    3.20
 -10  -1  -5   96.79    6.30
 -10  -1  -5   83.39    6.00
 -10  -1  -5   95.89    6.10
 -10  -1  -5  107.69    6.70
 -10   1  -5   92.39    5.40
 -10   1  -5   80.99    6.00
 -10   1  -5   86.29    4.80
 -10   1  -5   85.09    6.80
 -11  -1  -5  105.09    6.70
 -11  -1  -5   95.79    6.70
 -11  -1  -5  107.19    6.90
 -11  -1  -5   99.09    6.60
 -11   1  -5  103.09    6.00
 -11   1  -5   95.79    6.70
 -11   1  -5  112.09    5.30
 -11   1  -5   92.79    7.40
 -12  -1  -5    3.90    1.70
 -12  -1  -5    2.40    1.60
 -12  -1  -5    0.10    1.20
 -12  -1  -5   -0.70    0.70
 -12   1  -5    0.20    0.70
 -12   1  -5   -0.40    0.90
 -12   1  -5    2.00    2.00
 -12   1  -5    0.00    1.10
 -13  -1  -5    4.50    1.80
 -13  -1  -5    4.90    2.10
 -13  -1  -5    8.60    2.30
 -13  -1  -5    4.50    2.20
 -13   1  -5    7.00    1.20
 -13   1  -5    5.20    2.40
 -13   1  -5    5.00    3.10
 -13   1  -5    2.50    1.20
 -14  -2   5   28.30    4.30
 -14  -2   5   31.00    5.30
 -14  -2   5   34.80    3.60
 -14  -2   5   30.70    4.20
 -14   2   5   45.50    4.60
  14   2  -5   23.30    4.10
 -14   2   5   39.80    4.20
 -14   2   5   31.20    5.40
 -13  -2   5   82.49    5.50
 -13  -2   5   91.19    7.40
 -13  -2   5   85.59    6.10
 -13   2   5   76.89    6.90
  13   2  -5   74.79    6.30
 -13   2   5   81.89    6.30
 -13   2   5   80.19    6.00
  12  -2  -5   13.00    3.00
 -12  -2   5   12.00    3.20
 -12  -2   5   12.10    2.70
 -12  -2   5    9.30    2.50
 -12  -2   5   13.80    2.40
 -12   2   5    8.70    2.40
  12   2  -5    7.50    2.10
 -12   2   5   11.70    2.60
 -12   2   5   11.20    3.00
 -11  -2   5    1.80    1.20
 -11  -2   5   -0.40    0.90
 -11  -2   5   -1.30    1.20
  11  -2  -5   -1.20    0.70
  11  -2  -5   -0.50    1.30
 -11  -2   5   -0.50    1.00
  11   2  -5    2.40    1.70
 -11   2   5   -0.60    1.00
 -11   2   5    0.60    1.20
  11   2  -5    0.90    1.00
 -11   2   5    1.50    1.20
  10  -2  -5   30.00    4.20
 -10  -2   5   33.40    3.70
 -10  -2   5   35.00    3.30
  10  -2  -5   38.40    3.20
 -10  -2   5   34.90    3.80
 -10  -2   5   35.10    5.00
 -10   2   5   34.10    3.50
 -10   2   5   27.20    3.70
  10   2  -5   35.70    4.70
  10   2  -5   27.50    3.10
 -10   2   5   36.10    4.10
  -9  -2   5   12.00    2.60
  -9  -2   5    9.60    2.00
   9  -2  -5    6.90    1.70
  -9  -2   5    8.50    2.20
  -9  -2   5    6.30    2.00
   9  -2  -5    9.30    2.40
   9   2  -5    7.00    1.70
  -9   2   5    8.40    2.20
   9   2  -5    7.70    2.20
  -9   2   5    9.90    2.20
  -9   2   5   10.60    2.40
  -8  -2   5  104.29    6.60
  -8  -2   5  108.49    5.80
  -8  -2   5  115.49    6.60
   8  -2  -5  107.79    4.20
   8  -2  -5  105.19    6.20
   8  -2  -5  108.59    5.60
  -8  -2   5  112.69    6.30
   8   2  -5  106.89    6.70
  -8   2   5  110.19    6.20
   8   2  -5  105.09    6.00
  -8   2   5  116.39    6.40
  -8   2   5  112.29    6.80
  -7  -2   5   14.00    2.60
  -7  -2   5   19.40    2.60
   7  -2  -5   19.90    2.60
  -7  -2   5   20.50    2.80
   7  -2  -5   18.80    2.80
  -7  -2   5   18.60    3.00
   7  -2  -5   19.10    1.50
   7   2  -5   22.90    3.50
   7   2  -5   18.00    2.60
  -7   2   5   16.60    2.60
  -7   2   5   17.80    2.70
  -7   2   5   19.80    3.10
   7   2  -5   16.00    2.90
  -6  -2   5    5.20    1.50
  -6  -2   5    3.60    1.50
  -6  -2   5    2.50    1.40
   6  -2  -5    5.80    1.50
   6  -2  -5    3.10    1.20
  -6  -2   5    6.00    1.50
  -6   2   5    5.70    1.60
   6   2  -5    3.60    1.60
   6   2  -5    4.80    1.50
   6   2  -5    3.70    1.40
  -6   2   5    6.20    1.60
   6   2  -5    3.70    1.60
  -6   2   5    4.00    1.50
  -5  -2   5    4.30    1.40
  -5  -2   5    4.40    1.30
   5  -2  -5    3.00    1.20
  -5  -2   5    3.50    1.40
   5  -2  -5    4.50    1.40
  -5  -2   5    6.60    1.70
  -5   2   5    5.40    1.40
  -5   2   5    4.70    1.30
   5   2  -5    4.90    1.40
   5   2  -5    4.50    1.50
   5   2  -5    6.00    1.60
   5   2  -5    4.90    1.50
  -4  -2   5    0.00    0.60
  -4  -2   5    1.20    1.00
  -4  -2   5    1.50    1.00
   4  -2  -5    0.00    0.70
   4  -2  -5    0.10    0.70
   4  -2  -5    1.00    0.80
   4   2  -5    0.80    1.00
  -4   2   5   -0.30    0.60
   4   2  -5   -0.40    0.70
   4   2  -5   -0.90    0.60
   4   2  -5    1.60    1.20
  -4   2   5    1.30    1.10
  -3  -2   5  184.08    7.20
  -3  -2   5  190.28    7.50
  -3  -2   5  169.68    7.60
   3  -2  -5  187.18    7.30
   3  -2  -5  182.88    7.00
  -3  -2   5  196.08    7.80
   3  -2  -5  176.58    7.20
  -3   2   5  185.28    7.70
   3   2  -5  176.88    7.90
   3   2  -5  183.38    7.60
   3   2  -5  182.18    7.70
  -3   2   5  179.88    7.40
  -3   2   5  174.48    7.20
   3   2  -5  180.68    7.30
  -2  -2   5   28.50    2.20
  -2  -2   5   34.60    2.80
   2  -2  -5   35.00    2.60
  -2  -2   5   28.70    2.60
  -2  -2   5   29.00    2.70
   2  -2  -5   27.70    2.40
   2  -2  -5   30.80    2.20
  -2  -2   5   28.80    2.70
  -2   2   5   28.90    2.30
   2   2  -5   26.80    2.60
   2   2  -5   29.10    2.80
  -2   2   5   31.30    2.60
   2   2  -5   31.70    2.80
   1  -2  -5  267.97    9.20
  -1  -2   5  243.68    9.60
   1  -2  -5  246.48    8.40
  -1  -2   5  231.68    8.90
  -1  -2   5  258.47    9.30
   1  -2  -5  249.68    9.00
  -1  -2   5  253.17    8.10
   1   2  -5  249.28    9.50
   1   2  -5  243.18    9.40
  -1   2   5  243.28    9.20
  -1   2   5  248.58    8.60
   1   2  -5  263.37    9.50
   0  -2  -5   -0.10    0.60
   0  -2  -5   -0.30    0.70
   0  -2  -5    1.40    1.00
   0  -2   5    0.70    0.40
   0  -2   5   -0.10    0.90
   0  -2   5    0.60    0.80
   0  -2   5    0.80    0.70
   0   2  -5    0.80    1.00
   0   2  -5    0.90    0.90
   0   2  -5   -0.20    0.80
   0   2   5    0.70    0.50
   0   2   5    0.80    0.70
   0   2  -5    0.30    0.70
  -1  -2  -5   51.39    3.00
   1  -2   5   42.10    1.40
   1  -2   5   41.70    3.00
   1  -2   5   40.10    2.90
  -1  -2  -5   43.30    2.50
  -1  -2  -5   47.10    3.50
   1  -2   5   42.40    3.50
   1   2   5   46.40    2.20
  -1   2  -5   39.70    3.40
  -1   2  -5   39.40    3.00
   1   2   5   44.40    3.00
  -1   2  -5   41.70    3.00
  -1   2  -5   45.20    3.20
  -2  -2  -5  185.78    8.30
  -2  -2  -5  183.18    7.10
   2  -2   5  192.28    8.70
   2  -2   5  183.58    7.40
  -2  -2  -5  203.08    7.00
  -2   2  -5  175.98    7.40
   2   2   5  190.48    5.80
  -2   2  -5  187.78    7.20
  -2   2  -5  192.78    7.70
   3  -2   5    5.90    1.50
   3  -2   5    4.00    1.00
  -3  -2  -5    3.50    0.50
   3  -2   5    4.30    1.10
  -3  -2  -5    4.30    1.10
  -3  -2  -5    3.60    1.00
  -3  -2  -5    3.30    1.40
  -3   2  -5    5.20    1.20
  -3   2  -5    2.80    1.20
  -3   2  -5    2.90    1.10
  -3   2  -5    1.70    1.20
  -4  -2  -5   68.79    2.60
   4  -2   5   63.79    3.50
  -4  -2  -5   68.19    3.60
   4  -2   5   74.99    3.50
  -4  -2  -5   63.79    4.80
  -4  -2  -5   70.59    3.80
   4  -2   5   84.49    4.50
  -4   2  -5   69.69    2.30
  -4   2  -5   64.09    5.00
  -4   2  -5   66.59    3.90
  -4   2  -5   69.49    3.60
  -4   2  -5   78.59    4.70
   5  -2   5   36.50    2.30
  -5  -2  -5   39.70    2.60
  -5  -2  -5   43.50    4.00
  -5  -2  -5   40.10    2.70
  -5  -2  -5   39.70    2.00
   5  -2   5   45.30    3.40
   5  -2   5   41.00    2.40
  -5   2  -5   39.80    1.90
  -5   2  -5   42.00    4.10
  -5   2  -5   36.50    3.30
  -5   2  -5   40.90    2.60
  -6  -2  -5    6.90    1.10
  -6  -2  -5    8.80    1.40
   6  -2   5    7.90    1.10
   6  -2   5    9.60    1.90
  -6  -2  -5    7.90    1.30
  -6  -2  -5    6.50    2.00
   6  -2   5    8.50    1.10
  -6   2  -5   10.30    2.70
  -6   2  -5    9.10    1.00
  -6   2  -5    4.90    1.60
  -6   2  -5    8.60    1.30
   7  -2   5   75.59    2.80
  -7  -2  -5   82.69    3.80
  -7  -2  -5   76.69    5.70
   7  -2   5   79.89    3.00
  -7  -2  -5   79.29    4.00
  -7  -2  -5   76.39    3.60
  -7   2  -5   75.29    3.60
  -7   2  -5   81.39    5.50
  -7   2  -5   75.09    3.60
  -7   2  -5   83.19    6.40
  -8  -2  -5  188.28    6.60
  -8  -2  -5  202.28    7.80
  -8  -2  -5  196.88   10.00
  -8  -2  -5  195.78    7.00
  -8  -2  -5  199.38   10.20
  -8   2  -5  197.88   10.80
  -8   2  -5  222.28   10.10
  -8   2  -5  190.18    7.30
  -8   2  -5  184.78    6.80
  -8   2  -5  198.98    7.30
  -9  -2  -5   14.40    1.30
  -9  -2  -5   15.40    3.00
  -9  -2  -5   14.60    1.50
  -9  -2  -5   15.50    2.20
  -9  -2  -5   17.10    3.30
  -9   2  -5   14.90    1.40
  -9   2  -5   10.80    2.70
  -9   2  -5    9.00    3.00
  -9   2  -5   13.60    1.70
 -10  -2  -5    9.60    1.30
 -10  -2  -5   13.90    2.90
 -10  -2  -5   12.40    2.80
 -10  -2  -5   10.40    1.00
 -10   2  -5   12.40    3.20
 -10   2  -5    9.90    1.30
 -10   2  -5   10.30    1.20
 -10   2  -5    7.90    2.50
 -10   2  -5   10.80    1.90
 -11  -2  -5    0.00    1.30
 -11  -2  -5   -0.40    1.20
 -11  -2  -5    0.00    0.20
 -11  -2  -5    0.00    0.40
 -11  -2  -5   -0.30    0.80
 -11   2  -5    2.00    1.60
 -11   2  -5   -0.10    0.80
 -11   2  -5    0.70    1.10
 -12  -2  -5   -2.30    0.90
 -12  -2  -5   -2.30    0.90
 -12  -2  -5   -0.60    1.10
 -12  -2  -5   -1.30    1.10
 -12   2  -5   -0.80    0.80
 -12   2  -5    2.20    1.40
 -12   2  -5    1.30    1.80
 -13  -2  -5   50.39    4.30
 -13  -2  -5   58.99    5.60
 -13  -2  -5   55.79    4.80
 -13  -2  -5   55.49    5.70
 -13  -2  -5   54.59    5.40
 -13   2  -5   50.39    4.10
 -13   2  -5   54.29    8.10
 -14  -3   5   72.19    7.00
 -14  -3   5   89.49    6.70
 -14  -3   5   91.09    6.00
 -14  -3   5   59.39    5.70
 -14   3   5   79.89    6.70
 -14   3   5   75.79    7.30
 -13  -3   5   48.50    6.40
 -13  -3   5   48.10    4.30
 -13  -3   5   46.30    4.90
 -13  -3   5   49.50    4.80
 -13   3   5   53.39    5.90
 -13   3   5   47.70    5.00
 -13   3   5   50.49    4.80
  13   3  -5   41.10    5.70
 -12  -3   5   23.50    3.30
 -12  -3   5   27.40    5.00
 -12  -3   5   25.20    4.20
  12  -3  -5   20.30    3.80
 -12  -3   5   19.40    3.20
 -12   3   5   20.70    4.00
 -12   3   5   21.30    3.40
 -12   3   5   21.10    4.30
 -11  -3   5   42.00    5.70
 -11  -3   5   42.90    4.60
  11  -3  -5   29.80    3.40
  11  -3  -5   39.50    5.80
 -11  -3   5   37.00    3.80
 -11  -3   5   40.80    4.00
  11   3  -5   35.60    5.10
 -11   3   5   35.70    6.40
 -11   3   5   41.60    4.20
  11   3  -5   35.00    4.60
 -10  -3   5    0.20    1.20
 -10  -3   5   -1.20    1.30
  10  -3  -5   -2.10    1.00
 -10  -3   5    2.60    1.00
 -10  -3   5    1.00    1.00
  10  -3  -5    1.20    0.80
 -10   3   5    0.40    1.00
 -10   3   5    0.90    1.40
 -10   3   5    0.60    1.40
  10   3  -5   -0.90    1.20
  10   3  -5   -1.00    1.00
  -9  -3   5  651.13   22.30
  -9  -3   5  705.73   22.30
  -9  -3   5  734.63   24.00
   9  -3  -5  666.63   22.80
  -9  -3   5  665.73   23.70
   9  -3  -5  686.33   21.80
   9   3  -5  635.24   22.70
  -9   3   5  635.14   23.70
  -9   3   5  662.73   23.20
   9   3  -5  633.44   24.00
  -9   3   5  659.63   22.40
   8  -3  -5    1.00    0.40
   8  -3  -5    1.60    0.70
  -8  -3   5    1.10    1.30
   8  -3  -5    1.10    1.00
  -8  -3   5    0.70    1.10
   8  -3  -5    2.50    1.40
  -8  -3   5    2.70    1.60
  -8  -3   5    1.20    1.10
  -8   3   5    1.80    1.40
   8   3  -5    0.00    1.10
   8   3  -5    1.00    1.30
  -8   3   5    0.10    1.10
  -8   3   5    0.30    1.00
   7  -3  -5  232.58   10.00
  -7  -3   5  235.48   10.00
  -7  -3   5  235.78   10.00
   7  -3  -5  240.28    9.80
  -7  -3   5  231.48   10.90
   7  -3  -5  250.87    8.20
  -7  -3   5  233.68   10.70
  -7   3   5  243.68   10.20
   7   3  -5  240.88   10.30
   7   3  -5  231.28   10.50
  -7   3   5  247.88   11.00
   7   3  -5  204.98   10.80
  -7   3   5  251.97   11.00
  -6  -3   5 1058.39   32.50
   6  -3  -5 1099.89   30.80
  -6  -3   5 1099.59   33.80
   6  -3  -5 1079.19   32.30
   6  -3  -5 1082.39   32.40
  -6  -3   5 1094.79   33.20
  -6  -3   5 1073.19   32.40
   6  -3  -5 1077.99   32.80
  -6   3   5 1107.19   33.60
   6   3  -5 1047.20   33.20
   6   3  -5 1124.69   32.80
   6   3  -5 1063.29   34.30
  -6   3   5 1070.39   33.40
  -6   3   5 1061.99   32.50
   5  -3  -5  194.78    8.40
   5  -3  -5  191.88    7.50
  -5  -3   5  185.18    9.00
  -5  -3   5  174.28    8.10
  -5  -3   5  187.88    8.40
  -5  -3   5  183.08    8.50
   5  -3  -5  192.28    8.30
   5  -3  -5  190.28    8.40
  -5   3   5  194.58    9.00
  -5   3   5  184.98    8.70
   5   3  -5  176.18    8.60
  -5   3   5  187.58    8.30
   5   3  -5  188.18    8.30
   5   3  -5  182.78    9.30
   4  -3  -5   35.20    3.10
  -4  -3   5   41.70    3.30
  -4  -3   5   40.20    3.60
   4  -3  -5   48.10    3.50
   4  -3  -5   37.60    3.10
   4  -3  -5   38.40    3.00
  -4  -3   5   36.30    3.20
  -4  -3   5   43.30    3.50
  -4  -3   5   40.80    3.80
   4   3  -5   38.50    3.90
   4   3  -5   40.10    3.70
   4   3  -5   38.60    3.80
  -4   3   5   38.40    3.40
  -3  -3   5  820.02   25.20
  -3  -3   5  785.82   25.60
   3  -3  -5  858.81   24.90
  -3  -3   5  811.32   25.20
   3  -3  -5  812.12   24.70
  -3  -3   5  830.32   24.60
  -3  -3   5  809.92   25.60
   3  -3  -5  801.12   24.90
   3  -3  -5  815.22   24.60
   3   3  -5  819.62   26.20
   3   3  -5  777.72   24.80
  -3   3   5  821.02   25.70
   3   3  -5  805.72   25.70
  -3   3   5  789.02   26.60
   2  -3  -5   37.40    3.10
   2  -3  -5   44.00    3.40
   2  -3  -5   38.70    3.20
  -2  -3   5   48.50    3.80
   2  -3  -5   38.10    3.00
  -2  -3   5   38.10    3.30
  -2  -3   5   41.30    3.60
  -2  -3   5   45.20    3.00
  -2  -3   5   49.30    3.70
   2   3  -5   44.90    3.80
  -2   3   5   42.00    3.40
  -2   3   5   42.80    3.70
   2   3  -5   38.20    3.60
   2   3  -5   40.20    3.40
  -1  -3   5    9.90    1.90
  -1  -3   5   11.60    2.20
  -1  -3   5    9.90    1.90
  -1  -3   5    7.40    1.30
   1  -3  -5    9.30    1.80
  -1  -3   5   13.30    2.10
   1  -3  -5    9.10    1.80
   1  -3  -5    7.00    1.70
   1  -3  -5    9.00    1.70
  -1   3   5   10.50    2.10
   1   3  -5    9.90    2.00
   1   3  -5   10.40    2.10
   1   3  -5   10.10    2.00
  -1   3   5    9.00    1.70
   0  -3  -5  103.09    6.00
   0  -3   5  100.59    5.50
   0  -3   5  110.69    5.70
   0  -3   5  104.19    4.30
   0  -3  -5  104.69    5.50
   0  -3   5  105.69    5.80
   0  -3  -5  108.09    5.30
   0  -3   5  107.29    6.10
   0   3  -5  126.09    7.50
   0   3   5  111.29    5.40
   0   3   5  106.19    4.50
   0   3  -5  111.19    6.10
   0   3  -5  106.79    5.80
   0   3   5   99.29    5.70
   0   3  -5  110.49    6.00
   1  -3   5   69.59    4.60
   1  -3   5   67.19    4.10
  -1  -3  -5   68.99    4.10
  -1  -3  -5   77.89    4.50
   1  -3   5   70.89    2.90
   1  -3   5   70.19    4.40
   1  -3   5   72.79    5.10
  -1  -3  -5   78.49    5.20
  -1   3  -5   68.59    4.70
  -1   3  -5   69.49    4.70
   1   3   5   68.29    4.00
   1   3   5   59.89    4.20
   1   3   5   73.79    3.00
  -1   3  -5   71.79    5.00
  -1   3  -5   65.39    4.30
   2  -3   5   92.99    5.00
  -2  -3  -5   82.69    5.70
   2  -3   5   92.79    2.90
   2  -3   5   90.19    5.30
  -2  -3  -5   93.69    5.10
   2  -3   5   87.59    3.10
  -2  -3  -5   89.49    4.80
  -2   3  -5   92.29    6.00
  -2   3  -5   97.19    5.20
  -2   3  -5   86.69    5.30
  -2   3  -5   90.59    5.50
   3  -3   5  387.26   13.30
  -3  -3  -5  378.56   13.20
  -3  -3  -5  362.56   13.50
  -3  -3  -5  377.26   14.90
   3  -3   5  396.76   14.00
  -3  -3  -5  360.06   13.10
  -3   3  -5  389.06   13.10
  -3   3  -5  352.56   13.90
  -3   3  -5  390.76   13.90
  -3   3  -5  403.16   15.30
  -4  -3  -5  261.17   10.00
   4  -3   5  234.78    9.60
   4  -3   5  251.97   10.30
   4  -3   5  253.27    9.60
  -4  -3  -5  233.28    9.70
  -4  -3  -5  255.07   11.60
  -4  -3  -5  250.47    9.70
  -4   3  -5  249.48   10.80
  -4   3  -5  251.67   11.60
  -4   3  -5  248.48   10.20
  -4   3  -5  243.08    9.20
   5  -3   5   30.80    3.10
  -5  -3  -5   27.00    2.80
  -5  -3  -5   24.70    2.50
   5  -3   5   26.20    2.60
  -5  -3  -5   27.60    2.80
  -5  -3  -5   28.50    4.20
  -5   3  -5   28.50    2.40
  -5   3  -5   23.80    3.90
  -5   3  -5   22.80    3.60
   6  -3   5    1.90    1.20
   6  -3   5    0.70    0.70
  -6  -3  -5    1.70    1.10
  -6  -3  -5    0.50    0.70
   6  -3   5    1.60    0.90
  -6  -3  -5    0.00    1.30
  -6   3  -5    1.20    1.60
  -6   3  -5    1.30    0.80
  -6   3  -5   -1.10    1.00
   7  -3   5    0.00    1.10
  -7  -3  -5   -1.20    0.60
  -7  -3  -5    0.30    0.90
   7  -3   5    1.10    0.70
  -7  -3  -5    0.00    1.20
   7  -3   5   -0.70    0.70
  -7   3  -5    0.00    1.30
  -7   3  -5    1.00    0.50
  -7   3  -5   -0.10    0.50
  -7   3  -5   -0.20    0.70
  -8  -3  -5  151.68    6.90
  -8  -3  -5  155.88    9.40
  -8  -3  -5  152.68    6.60
   8  -3   5  152.58    5.80
   8  -3   5  152.78    8.30
   8  -3   5  153.98    6.20
  -8   3  -5  158.18    9.00
  -8   3  -5  151.08    5.90
  -8   3  -5  149.79    5.60
  -8   3  -5  160.28   10.10
   9  -3   5   30.00    1.90
  -9  -3  -5   33.00    1.80
  -9  -3  -5   29.40    4.80
  -9  -3  -5   33.10    2.90
   9  -3   5   31.80    2.20
  -9  -3  -5   29.40    4.60
  -9  -3  -5   33.10    1.70
  -9  -3  -5   33.00    2.60
  -9   3  -5   30.10    5.00
  -9   3  -5   37.20    2.60
  -9   3  -5   39.90    4.50
 -10  -3  -5   60.29    5.60
 -10  -3  -5   55.69    2.80
  10  -3   5   54.49    1.80
 -10  -3  -5   63.79    6.10
 -10  -3  -5   61.19    3.40
 -10  -3  -5   69.69    4.00
 -10  -3  -5   58.69    3.00
 -10   3  -5   45.00    8.00
 -10   3  -5   58.89    3.60
 -10   3  -5   61.09    5.70
 -11  -3  -5   39.10    5.50
 -11  -3  -5   26.80    4.80
 -11  -3  -5   31.60    2.20
 -11  -3  -5   28.30    2.60
 -11  -3  -5   35.20    2.30
 -11  -3  -5   30.30    2.30
 -11   3  -5   29.60    5.00
 -11   3  -5   35.60    2.90
 -11   3  -5   37.00    6.20
 -12  -3  -5    1.40    2.50
 -12  -3  -5   -0.30    0.60
 -12  -3  -5   -0.90    0.60
 -12  -3  -5    0.70    1.70
 -12  -3  -5   -0.40    0.50
 -12  -3  -5   -1.30    0.70
 -12   3  -5   -0.20    1.30
 -12   3  -5   -1.20    1.20
 -12   3  -5   -0.70    0.70
 -13  -4   5   23.10    4.60
 -13  -4   5   21.30    4.10
 -13  -4   5   17.40    3.40
 -13  -4   5   15.30    2.90
 -13   4   5   22.20    3.80
 -13   4   5   15.00    3.60
 -13   4   5   16.30    4.30
 -12  -4   5   22.30    3.40
 -12  -4   5   33.40    5.30
 -12  -4   5   26.80    3.80
 -12  -4   5   28.70    4.50
 -12   4   5   18.20    3.80
 -12   4   5   25.90    4.70
 -12   4   5   29.80    4.40
 -11  -4   5   20.90    3.30
 -11  -4   5   20.50    5.70
  11  -4  -5   22.40    3.90
 -11  -4   5   23.60    3.60
 -11  -4   5   27.90    4.90
 -11   4   5   27.80    4.00
  11   4  -5   25.40    4.40
 -11   4   5   23.70    4.30
 -11   4   5   18.60    3.90
 -10  -4   5   19.10    3.80
 -10  -4   5   10.30    3.10
  10  -4  -5   11.20    2.90
 -10  -4   5   10.90    2.40
 -10  -4   5   12.30    2.70
  10  -4  -5   17.40    3.30
 -10   4   5   11.90    2.70
 -10   4   5   17.80    4.00
  10   4  -5   10.80    3.20
   9  -4  -5   51.89    4.60
   9  -4  -5   52.29    4.30
  -9  -4   5   53.19    5.40
  -9  -4   5   62.69    5.70
  -9  -4   5   55.99    4.60
  -9  -4   5   56.69    4.70
   9   4  -5   45.10    6.10
  -9   4   5   55.19    4.80
  -9   4   5   56.69    5.40
   9   4  -5   54.49    5.00
  -9   4   5   54.99    5.50
  -8  -4   5   53.99    5.30
  -8  -4   5   49.20    4.40
   8  -4  -5   50.29    4.70
  -8  -4   5   48.70    4.80
   8  -4  -5   52.09    4.20
   8  -4  -5   49.20    2.50
   8  -4  -5   42.10    4.00
  -8  -4   5   52.09    4.30
   8   4  -5   51.79    5.30
  -8   4   5   51.29    4.40
  -8   4   5   46.10    4.80
   8   4  -5   46.90    4.70
  -8   4   5   55.09    5.30
  -7  -4   5   35.60    3.70
   7  -4  -5   30.40    2.50
   7  -4  -5   34.00    3.70
  -7  -4   5   30.70    4.40
   7  -4  -5   30.90    3.30
  -7  -4   5   35.40    3.50
  -7  -4   5   36.70    4.10
   7  -4  -5   35.90    3.50
  -7  -4   5   27.80    4.20
  -7   4   5   37.20    4.30
   7   4  -5   34.60    3.50
   7   4  -5   33.00    4.40
  -7   4   5   33.60    4.70
   7   4  -5   33.10    4.80
  -7   4   5   33.00    3.50
   6  -4  -5   19.60    3.10
   6  -4  -5   21.10    3.20
  -6  -4   5   19.60    3.40
   6  -4  -5   19.80    3.00
   6  -4  -5   20.20    2.30
  -6  -4   5   14.30    2.90
  -6  -4   5   22.70    3.30
  -6  -4   5   16.90    3.00
  -6  -4   5   22.50    3.20
   6   4  -5   18.80    3.50
  -6   4   5   17.80    3.40
   6   4  -5   20.60    3.50
   6   4  -5   23.50    3.20
  -6   4   5   22.00    3.70
   5  -4  -5   19.60    2.90
  -5  -4   5   17.60    3.00
   5  -4  -5   12.90    2.10
  -5  -4   5   19.20    3.60
  -5  -4   5   18.40    3.00
   5  -4  -5   18.40    3.10
  -5  -4   5   14.10    2.80
   5  -4  -5   17.40    2.90
  -5  -4   5   17.30    2.80
   5   4  -5   13.00    2.40
   5   4  -5   14.30    3.20
  -5   4   5   12.60    2.90
  -5   4   5   14.10    2.80
   5   4  -5   15.50    2.90
   4  -4  -5  122.69    6.40
   4  -4  -5  114.89    6.60
   4  -4  -5  111.59    6.60
  -4  -4   5  134.89    6.90
  -4  -4   5  118.79    6.90
  -4  -4   5  129.09    7.60
   4  -4  -5  117.39    6.30
  -4  -4   5  117.19    6.60
  -4   4   5  128.59    7.30
   4   4  -5  122.49    7.70
  -4   4   5  112.29    7.10
   4   4  -5  120.79    7.30
   4   4  -5  113.19    6.20
  -3  -4   5   95.79    6.10
   3  -4  -5   94.59    5.80
   3  -4  -5   94.89    5.50
  -3  -4   5   85.39    6.00
  -3  -4   5   94.19    5.50
   3  -4  -5   95.59    5.70
  -3  -4   5   90.89    5.70
  -3  -4   5   90.69    6.10
   3   4  -5   98.09    5.60
   3   4  -5   92.19    6.30
   3   4  -5   85.89    6.30
  -3   4   5   90.69    6.20
  -3   4   5   88.69    5.90
  -2  -4   5   48.80    4.30
  -2  -4   5   37.20    3.60
  -2  -4   5   46.70    4.00
  -2  -4   5   48.50    4.40
   2  -4  -5   45.60    3.70
   2  -4  -5   40.00    3.90
   2  -4  -5   42.60    3.90
  -2  -4   5   45.40    3.50
   2  -4  -5   49.80    3.90
   2   4  -5   35.40    4.00
  -2   4   5   44.60    3.90
  -2   4   5   36.80    3.90
   2   4  -5   45.80    3.90
   2   4  -5   42.00    4.10
   1  -4  -5   64.89    4.60
   1  -4  -5   70.29    4.70
   1  -4  -5   69.29    5.10
  -1  -4   5   71.79    5.20
  -1  -4   5   73.89    5.10
  -1  -4   5   67.99    4.90
  -1  -4   5   64.99    5.00
  -1  -4   5   63.69    4.00
   1  -4  -5   60.09    4.60
   1   4  -5   71.79    5.00
   1   4  -5   73.69    5.20
  -1   4   5   66.29    5.10
   1   4  -5   68.89    6.20
  -1   4   5   68.49    4.90
   1   4  -5   69.69    5.30
   0  -4   5  120.29    6.60
   0  -4  -5  113.59    7.00
   0  -4  -5  120.49    6.70
   0  -4  -5  118.49    6.30
   0  -4   5  126.29    6.90
   0  -4   5  122.29    7.10
   0  -4   5  124.19    7.40
   0   4  -5  112.19    6.90
   0   4  -5  104.79    6.80
   0   4   5  132.89    6.80
   0   4  -5  118.99    6.90
   0   4  -5  122.19    7.00
   1  -4   5  175.28    8.00
  -1  -4  -5  176.58    8.10
  -1  -4  -5  161.68    8.20
  -1  -4  -5  168.28    9.00
   1  -4   5  174.88    8.50
   1  -4   5  172.38    8.70
  -1   4  -5  183.28    9.00
  -1   4  -5  167.58    8.70
  -1   4  -5  178.88    9.00
   1   4   5  168.48    6.10
  -1   4  -5  178.58    8.50
   1   4   5  176.48    8.10
  -2  -4  -5   54.79    4.60
   2  -4   5   50.19    3.80
   2  -4   5   48.10    4.20
   2  -4   5   52.49    2.50
  -2  -4  -5   53.99    4.10
   2  -4   5   48.40    4.20
   2  -4   5   44.10    4.20
  -2  -4  -5   55.39    4.30
  -2  -4  -5   43.60    4.50
  -2   4  -5   49.99    4.60
   2   4   5   51.09    1.80
  -2   4  -5   49.99    4.10
  -2   4  -5   43.60    4.10
  -2   4  -5   56.49    5.10
   2   4   5   49.20    1.80
  -3  -4  -5   28.00    4.40
  -3  -4  -5   21.40    3.20
   3  -4   5   27.10    1.50
  -3  -4  -5   25.60    3.60
   3  -4   5   26.10    3.70
  -3  -4  -5   25.90    3.00
   3  -4   5   27.00    3.60
   3  -4   5   23.40    3.20
  -3   4  -5   26.10    2.70
  -3   4  -5   27.50    3.80
  -3   4  -5   26.70    3.80
  -3   4  -5   22.70    3.80
  -4  -4  -5   83.09    5.60
   4  -4   5   77.39    5.20
   4  -4   5   67.89    5.20
  -4  -4  -5   75.39    6.10
   4  -4   5   76.79    2.90
  -4  -4  -5   71.29    5.00
  -4  -4  -5   80.49    5.20
   4  -4   5   76.09    5.10
  -4   4  -5   66.09    4.50
  -4   4  -5   77.59    5.90
  -4   4  -5   80.99    6.40
  -5  -4  -5   -0.90    0.70
  -5  -4  -5    0.50    1.30
   5  -4   5    1.00    1.20
  -5  -4  -5    1.00    1.00
   5  -4   5    0.60    0.40
   5  -4   5    3.00    1.10
  -5  -4  -5    0.90    1.50
  -5   4  -5   -0.80    0.70
  -5   4  -5    1.40    1.30
  -5   4  -5   -0.10    1.20
   6  -4   5   84.79    3.40
   6  -4   5   81.39    5.00
   6  -4   5   85.39    6.00
  -6  -4  -5   79.29    5.30
  -6  -4  -5   89.39    7.10
  -6  -4  -5   78.79    5.70
   6  -4   5   85.49    5.30
  -6  -4  -5   86.49    5.60
  -6   4  -5   82.99    6.40
  -6   4  -5   88.69    7.20
  -6   4  -5   82.79    4.60
  -7  -4  -5    6.90    2.60
   7  -4   5    6.10    1.70
  -7  -4  -5    7.70    1.90
   7  -4   5    8.00    1.20
   7  -4   5    5.70    1.60
  -7  -4  -5   11.00    2.50
   7  -4   5   10.20    2.50
  -7  -4  -5    6.40    1.80
  -7   4  -5    7.50    1.40
  -7   4  -5    9.50    2.80
  -7   4  -5   13.60    3.40
  -8  -4  -5   51.99    5.70
   8  -4   5   43.40    3.60
  -8  -4  -5   38.30    3.70
   8  -4   5   36.40    5.40
  -8  -4  -5   39.30    4.20
   8  -4   5   50.29    3.50
  -8  -4  -5   48.30    3.90
  -8   4  -5   40.60    5.60
  -8   4  -5   53.09    5.80
  -8   4  -5   43.20    2.40
   9  -4   5  120.79    5.80
  -9  -4  -5  135.09    8.40
  -9  -4  -5  138.39    6.90
   9  -4   5  138.69    8.40
  -9  -4  -5  134.69    9.40
   9  -4   5  135.19    6.50
  -9  -4  -5  138.89    9.70
  -9  -4  -5  144.69    7.30
  -9   4  -5  144.39   10.40
  -9   4  -5  134.39    9.20
 -10  -4  -5   41.10    3.40
 -10  -4  -5   32.50    4.70
 -10  -4  -5   37.70    3.60
 -10  -4  -5   40.70    6.00
 -10  -4  -5   29.80    5.10
 -10   4  -5   31.90    5.30
 -10   4  -5   29.10    5.40
 -11  -4  -5    6.40    1.80
 -11  -4  -5    9.20    3.10
 -11  -4  -5    4.80    2.40
  11  -4   5    6.90    1.20
 -11   4  -5    5.60    2.40
 -11   4  -5    5.80    2.70
 -12  -5   5   12.80    4.00
 -12  -5   5   15.90    2.60
 -12  -5   5   15.40    3.60
 -12  -5   5   16.90    3.30
 -12   5   5   12.50    3.60
 -12   5   5   11.50    3.60
 -11  -5   5   -2.90    2.30
 -11  -5   5   -2.30    1.30
 -11  -5   5   -1.40    1.10
 -11  -5   5    1.20    1.50
 -11   5   5   -0.30    1.30
 -10  -5   5  106.39    7.20
 -10  -5   5  105.89    8.40
  10  -5  -5  104.59    7.10
 -10  -5   5  105.49    8.10
 -10  -5   5   93.49    6.40
 -10   5   5  111.49    8.70
 -10   5   5   90.69    7.80
  -9  -5   5    3.00    2.00
  -9  -5   5    7.90    2.60
   9  -5  -5    6.50    3.20
  -9  -5   5    9.30    2.20
  -9  -5   5    5.40    2.10
  -9   5   5    7.20    2.80
  -9   5   5    5.60    2.50
   8  -5  -5   17.60    3.20
   8  -5  -5   17.00    1.70
  -8  -5   5   21.80    3.60
  -8  -5   5   15.90    3.00
  -8  -5   5   17.30    4.10
   8  -5  -5   14.20    2.90
   8  -5  -5   16.80    3.20
  -8  -5   5   16.80    3.60
  -8  -5   5   11.50    3.20
  -8   5   5   17.10    3.70
   8   5  -5   19.90    4.00
  -8   5   5   19.00    4.00
   8   5  -5   19.30    3.80
  -7  -5   5   26.90    4.10
   7  -5  -5   23.50    3.40
  -7  -5   5   24.60    4.20
  -7  -5   5   25.20    3.70
   7  -5  -5   20.70    4.60
  -7  -5   5   27.30    4.40
   7  -5  -5   26.50    3.80
   7  -5  -5   23.10    2.50
  -7  -5   5   26.90    4.80
   7   5  -5   28.50    4.80
  -7   5   5   26.60    4.60
  -7   5   5   23.40    4.50
   7   5  -5   23.60    3.30
  -6  -5   5  952.00   30.50
   6  -5  -5  902.11   30.90
   6  -5  -5  973.80   31.20
  -6  -5   5  947.41   32.90
  -6  -5   5  985.90   31.70
  -6  -5   5  959.10   32.90
  -6  -5   5  979.70   31.80
   6  -5  -5  988.20   30.50
   6  -5  -5  944.01   31.40
  -6   5   5  985.10   33.00
   6   5  -5 1023.20   30.40
   6   5  -5  961.20   33.70
   6   5  -5  909.01   32.30
  -6   5   5  952.00   32.70
   5  -5  -5    7.30    2.20
  -5  -5   5    6.10    2.00
  -5  -5   5    7.20    2.30
  -5  -5   5    5.50    2.00
   5  -5  -5    7.90    2.00
   5  -5  -5    7.00    2.10
  -5  -5   5    4.00    1.70
   5  -5  -5    3.90    1.50
  -5  -5   5    8.90    2.70
   5   5  -5    4.80    1.80
   5   5  -5    7.30    2.20
  -5   5   5    5.80    2.40
  -5   5   5    5.40    2.20
   5   5  -5    1.70    1.90
  -4  -5   5   17.90    3.10
  -4  -5   5   16.50    3.20
  -4  -5   5   16.80    3.60
   4  -5  -5   15.30    3.00
   4  -5  -5   16.10    2.90
  -4  -5   5   14.40    2.90
   4  -5  -5   10.30    2.50
  -4  -5   5   15.40    3.40
   4  -5  -5   15.60    2.80
   4   5  -5   14.10    3.30
   4   5  -5   18.00    3.60
  -4   5   5   13.50    2.90
  -4   5   5   14.80    3.20
   4   5  -5   16.80    2.70
  -3  -5   5    0.10    1.00
   3  -5  -5    1.00    1.10
  -3  -5   5   -0.40    1.20
   3  -5  -5   -1.40    0.70
  -3  -5   5    0.30    1.00
   3  -5  -5   -0.10    1.10
  -3  -5   5    0.70    1.00
   3  -5  -5    0.40    1.20
   3   5  -5    2.00    1.50
   3   5  -5    0.10    1.00
   3   5  -5   -0.10    1.10
  -3   5   5   -1.20    0.70
  -3   5   5   -0.80    1.20
   2  -5  -5  113.79    6.80
   2  -5  -5  105.29    6.90
   2  -5  -5  103.69    6.40
  -2  -5   5  113.99    7.30
   2  -5  -5  103.79    6.90
  -2  -5   5  113.09    7.50
  -2  -5   5  104.49    6.90
  -2  -5   5  130.39    7.70
  -2  -5   5  114.99    6.40
  -2   5   5  104.49    7.30
   2   5  -5  112.59    6.70
  -2   5   5   99.29    6.80
   2   5  -5  106.69    7.40
   2   5  -5  111.49    7.60
   1  -5  -5    0.90    1.10
  -1  -5   5    2.60    1.70
   1  -5  -5   -1.60    1.40
   1  -5  -5    1.70    1.40
  -1  -5   5   -0.60    1.10
  -1  -5   5    3.60    1.50
   1  -5  -5    0.80    1.30
   1  -5  -5   -0.40    1.30
   1   5  -5    1.90    1.60
  -1   5   5   -1.00    1.00
   1   5  -5   -0.10    1.10
   1   5  -5   -1.30    1.10
   1   5  -5    0.50    1.40
   0  -5  -5  198.78   10.00
   0  -5  -5  186.98    9.40
   0  -5   5  204.68    9.80
   0  -5   5  201.68   10.40
   0  -5   5  189.18    9.80
   0  -5  -5  199.98   10.60
   0  -5  -5  206.18   10.60
   0   5  -5  200.38   10.50
   0   5  -5  198.48    9.90
   0   5  -5  187.28    9.90
   0   5  -5  186.08   10.30
   0   5   5  191.38    9.70
   0   5   5  195.48    8.20
  -1  -5  -5    0.00    1.30
  -1  -5  -5    2.90    1.70
   1  -5   5    1.90    1.50
   1  -5   5    4.70    2.00
  -1  -5  -5    2.20    1.60
   1  -5   5    1.20    1.60
   1  -5   5    2.90    1.60
  -1  -5  -5    3.40    1.60
  -1   5  -5    1.10    1.40
  -1   5  -5    1.40    1.50
   1   5   5    1.00    1.20
   1   5   5    1.80    0.80
  -1   5  -5   -1.30    1.30
  -1   5  -5    0.80    1.00
   2  -5   5    8.70    2.40
   2  -5   5    5.60    1.80
  -2  -5  -5    5.90    2.10
   2  -5   5    7.10    2.00
   2  -5   5    6.90    2.20
  -2  -5  -5    6.80    2.50
  -2  -5  -5    9.90    2.50
  -2  -5  -5    8.30    2.40
   2  -5   5    6.20    1.20
  -2   5  -5   10.00    2.30
  -2   5  -5    7.80    2.50
  -2   5  -5    5.50    2.20
   2   5   5    7.70    0.80
   3  -5   5    9.20    1.90
  -3  -5  -5    6.00    2.00
  -3  -5  -5    7.80    2.20
   3  -5   5    8.50    1.20
   3  -5   5   11.00    2.60
  -3  -5  -5    8.40    2.90
   3  -5   5    6.90    2.30
   3  -5   5   10.30    2.70
  -3  -5  -5    7.90    2.40
  -3   5  -5    9.60    2.80
  -3   5  -5    5.10    2.30
  -4  -5  -5   92.09    6.40
  -4  -5  -5   97.39    6.50
  -4  -5  -5  101.19    6.90
   4  -5   5   96.79    4.00
  -4  -5  -5  100.09    7.80
   4  -5   5   98.09    6.60
   4  -5   5  105.99    7.10
   4  -5   5   85.89    6.20
  -4   5  -5   85.09    6.80
  -4   5  -5   95.89    7.50
  -4   5  -5   95.39    5.90
  -5  -5  -5   -1.30    1.20
   5  -5   5   -0.50    1.10
   5  -5   5   -1.20    0.40
  -5  -5  -5   -1.00    1.30
  -5  -5  -5    1.00    1.10
   5  -5   5    1.30    1.20
  -5   5  -5    1.60    1.10
  -5   5  -5   -0.70    1.20
  -5   5  -5   -0.10    1.10
  -6  -5  -5   12.90    2.90
  -6  -5  -5    9.70    2.50
   6  -5   5   10.00    2.80
   6  -5   5   10.40    1.30
  -6  -5  -5   14.40    3.00
  -6  -5  -5    6.10    2.60
   6  -5   5    8.60    2.20
   6  -5   5   14.30    3.20
  -6   5  -5   12.10    2.10
  -6   5  -5   13.10    3.50
  -6   5  -5    9.80    2.90
  -7  -5  -5    8.50    2.20
  -7  -5  -5    9.90    3.10
   7  -5   5    6.10    1.80
  -7  -5  -5    6.70    2.10
   7  -5   5    4.10    1.80
  -7  -5  -5    4.90    2.00
   7  -5   5    5.90    0.90
  -7   5  -5    6.10    2.90
  -7   5  -5    4.40    1.20
  -7   5  -5    7.10    2.70
  -8  -5  -5   23.10    4.70
   8  -5   5   25.50    3.70
  -8  -5  -5   28.90    5.20
  -8  -5  -5   26.60    3.60
   8  -5   5   19.90    1.70
  -8  -5  -5   16.10    3.00
  -8   5  -5   19.90    4.30
  -8   5  -5   19.50    4.70
  -8   5  -5   23.00    1.80
  -9  -5  -5   17.30    4.00
  -9  -5  -5   10.10    3.90
  -9  -5  -5   10.50    2.40
  -9  -5  -5    8.50    2.70
   9  -5   5    7.30    2.10
  -9   5  -5    8.00    4.00
  -9   5  -5   10.70    3.50
  10  -5   5   69.29    4.90
 -10  -5  -5   75.99    7.60
 -10  -5  -5   77.79    5.30
 -10  -5  -5   70.79    7.20
 -10  -5  -5   70.99    5.60
 -10   5  -5   65.89    7.40
 -10   5  -5   69.29    7.20
 -10  -6   5    1.60    1.40
  10  -6  -5    4.80    2.00
 -10  -6   5    2.80    2.40
 -10  -6   5    5.50    1.90
 -10  -6   5    5.60    2.10
 -10   6   5   -0.60    1.70
 -10   6   5    1.30    2.10
  -9  -6   5    5.50    2.50
   9  -6  -5    6.00    2.80
  -9   6   5    1.50    2.30
  -9   6   5    2.70    2.10
   8  -6  -5    8.80    1.60
   8  -6  -5   10.30    2.30
  -8  -6   5   10.20    3.30
  -8  -6   5   11.20    3.20
   8  -6  -5   13.50    3.50
  -8  -6   5   11.60    2.50
  -8  -6   5   14.90    3.60
   8   6  -5    9.40    2.30
  -8   6   5   12.80    3.90
  -8   6   5    7.40    2.90
   7  -6  -5   45.80    4.30
   7  -6  -5   43.50    3.60
  -7  -6   5   40.80    5.60
   7  -6  -5   50.19    6.90
  -7  -6   5   40.00    6.00
  -7  -6   5   33.10    3.70
  -7   6   5   51.99    5.70
   7   6  -5   34.90    3.80
  -7   6   5   26.60    4.80
   6  -6  -5    1.30    1.40
  -6  -6   5   -0.60    1.20
   6  -6  -5   -2.50    1.50
  -6  -6   5    3.00    1.80
  -6  -6   5    2.80    1.60
   6  -6  -5    3.30    1.50
   6  -6  -5   -1.50    1.80
  -6  -6   5    6.50    2.60
  -6   6   5   -0.50    1.80
   6   6  -5    3.10    2.10
   6   6  -5    2.60    1.40
  -5  -6   5    8.80    2.70
   5  -6  -5    3.90    1.80
   5  -6  -5   -0.10    1.20
  -5  -6   5    2.20    1.50
  -5  -6   5    4.00    2.20
   5  -6  -5    3.20    1.50
   5  -6  -5    3.80    2.50
   5  -6  -5    2.50    1.30
  -5  -6   5    1.00    1.60
   5   6  -5    0.40    1.60
   5   6  -5   -0.30    1.10
  -5   6   5    2.30    1.60
   5   6  -5    5.80    1.90
  -5   6   5    2.90    2.20
   4  -6  -5   49.40    6.50
  -4  -6   5   41.40    4.40
  -4  -6   5   42.30    4.90
  -4  -6   5   39.80    5.60
   4  -6  -5   37.90    3.90
  -4  -6   5   52.49    5.20
   4  -6  -5   39.20    4.20
   4  -6  -5   39.10    4.40
  -4  -6   5   42.40    4.30
  -4   6   5   50.69    5.30
   4   6  -5   45.90    4.20
   4   6  -5   44.00    6.00
   4   6  -5   36.60    5.60
  -3  -6   5   28.20    3.90
  -3  -6   5   28.20    4.80
   3  -6  -5   28.10    4.40
  -3  -6   5   37.20    5.00
  -3  -6   5   36.90    5.40
   3  -6  -5   33.00    5.50
   3  -6  -5   24.80    3.70
   3  -6  -5   31.90    4.40
   3  -6  -5   35.60    4.90
   3   6  -5   29.70    6.00
   3   6  -5   31.30    4.10
   3   6  -5   35.10    5.30
  -3   6   5   33.20    5.10
   2  -6  -5   22.60    4.30
  -2  -6   5   26.00    4.30
  -2  -6   5   31.30    4.90
   2  -6  -5   32.50    3.80
   2  -6  -5   30.00    4.50
   2  -6  -5   29.10    3.90
   2  -6  -5   25.90    4.20
  -2  -6   5   31.90    4.70
  -2  -6   5   29.30    4.00
   2   6  -5   25.50    4.50
  -2   6   5   30.90    4.60
   2   6  -5   25.90    3.80
   2   6  -5   22.80    4.10
   1  -6  -5   32.80    4.90
   1  -6  -5   32.30    3.80
   1  -6  -5   40.70    5.30
  -1  -6   5   40.60    5.60
  -1  -6   5   49.40    5.10
  -1  -6   5   36.30    5.50
   1  -6  -5   33.70    5.30
   1  -6  -5   41.10    4.10
  -1  -6   5   40.50    5.40
  -1   6   5   41.50    4.70
   1   6  -5   38.70    5.90
   1   6  -5   33.20    5.00
   1   6  -5   47.90    4.60
  -1   6   5   36.10    3.70
   0  -6  -5   15.40    3.50
   0  -6   5   15.40    3.60
   0  -6  -5   17.80    3.80
   0  -6  -5   19.70    3.70
   0  -6   5   15.80    3.40
   0  -6   5   10.70    2.80
   0  -6  -5   18.60    3.20
   0  -6   5    7.20    2.20
   0   6   5   11.90    2.80
   0   6   5   16.60    2.50
   0   6  -5   17.00    3.20
   0   6  -5    9.80    2.80
   0   6  -5   10.90    3.00
  -1  -6  -5    7.70    2.20
   1  -6   5    8.00    2.70
  -1  -6  -5   12.30    3.20
   1  -6   5    8.30    2.50
   1  -6   5    9.60    2.70
  -1  -6  -5   10.80    3.10
  -1  -6  -5    6.20    2.30
  -1   6  -5    9.10    3.00
   1   6   5    7.60    1.40
  -1   6  -5   10.00    2.70
  -1   6  -5    9.10    2.40
  -2  -6  -5    1.30    1.50
   2  -6   5    4.20    1.20
   2  -6   5    4.70    2.10
   2  -6   5    0.50    1.70
   2  -6   5    5.00    1.80
  -2  -6  -5    3.20    1.60
  -2  -6  -5    2.90    1.50
  -2  -6  -5    2.30    1.70
   2  -6   5    1.10    1.50
   2   6   5    3.10    0.70
  -2   6  -5    3.10    2.10
   2   6   5    2.60    0.70
  -2   6  -5    4.80    2.00
  -2   6  -5    5.80    2.20
   3  -6   5   15.10    3.30
  -3  -6  -5   14.60    3.30
   3  -6   5   11.40    2.70
  -3  -6  -5   15.90    3.40
   3  -6   5   15.60    3.30
  -3  -6  -5   10.80    3.10
  -3  -6  -5   14.20    3.20
   3  -6   5   12.40    2.50
   3  -6   5   12.90    1.80
  -3   6  -5   17.20    3.70
  -3   6  -5   24.40    3.90
  -3   6  -5   19.00    3.90
  -4  -6  -5   55.39    5.40
  -4  -6  -5   50.49    6.90
  -4  -6  -5   53.69    5.30
   4  -6   5   50.59    3.00
   4  -6   5   59.79    5.40
   4  -6   5   48.40    5.20
   4  -6   5   48.90    5.00
  -4   6  -5   58.99    8.50
  -4   6  -5   60.69    6.30
  -4   6  -5   43.60    4.20
  -5  -6  -5    2.90    1.70
  -5  -6  -5    3.30    2.10
  -5  -6  -5    5.70    2.20
   5  -6   5    2.00    0.80
   5  -6   5    0.10    1.30
  -5  -6  -5    0.20    1.40
  -5   6  -5    3.00    2.10
  -5   6  -5    6.50    2.40
  -5   6  -5    1.90    1.40
  -6  -6  -5    5.10    2.60
  -6  -6  -5   -0.90    1.20
   6  -6   5    0.10    0.60
  -6  -6  -5    1.70    1.70
   6  -6   5    0.50    1.00
  -6  -6  -5   -0.80    1.20
  -6   6  -5    3.10    1.90
  -6   6  -5    2.20    1.10
  -6   6  -5    1.90    1.90
   7  -6   5    1.10    1.80
  -7  -6  -5   -2.40    1.30
   7  -6   5    1.10    0.60
  -7  -6  -5    5.50    2.40
  -7  -6  -5    5.80    2.20
  -7   6  -5    0.20    1.20
  -7   6  -5    0.70    1.00
  -8  -6  -5    1.60    2.60
   8  -6   5    0.10    1.40
   8  -6   5   -0.70    0.50
  -8  -6  -5    1.20    1.30
  -8  -6  -5   -2.20    1.40
  -8   6  -5   -2.10    1.60
  -8   6  -5   -0.60    0.60
  -8   6  -5   -0.80    1.00
  -9  -6  -5   13.00    3.90
  -9  -6  -5    9.90    2.20
  -9  -6  -5    2.90    2.30
   9  -6   5    3.90    1.90
  -9   6  -5    9.60    3.80
  -9   6  -5   11.40    3.60
  -8  -7   5    3.30    2.60
   8  -7  -5    6.30    1.90
  -7  -7   5   66.69    6.40
   7  -7  -5   65.49    4.90
   7  -7  -5   59.29    6.70
  -7  -7   5   63.09    6.70
   7   7  -5   69.69    5.30
  -7   7   5   65.09    6.90
  -6  -7   5  227.88   13.40
  -6  -7   5  210.48   12.30
   6  -7  -5  229.78   10.90
   6  -7  -5  224.18   13.60
  -6  -7   5  239.88   12.60
   6   7  -5  235.18   10.70
  -6   7   5  212.88   15.50
   5  -7  -5   69.49    7.10
   5  -7  -5   63.69    5.60
  -5  -7   5   65.99    6.40
  -5   7   5   75.19    7.00
   5   7  -5   63.39    5.20
  -4  -7   5   15.00    3.10
   4  -7  -5   12.70    3.10
  -4  -7   5   10.20    3.00
  -4  -7   5   13.70    3.60
   4  -7  -5   10.30    3.40
   4  -7  -5   10.00    2.90
   4  -7  -5   10.10    2.50
  -4   7   5    8.30    2.80
  -4   7   5    9.70    2.90
   4   7  -5   15.80    3.10
   3  -7  -5    0.60    1.20
  -3  -7   5    0.70    1.40
   3  -7  -5    4.90    2.10
  -3  -7   5   -1.10    1.40
   3  -7  -5   -1.40    1.10
   3  -7  -5    0.90    1.80
  -3  -7   5    2.00    1.20
  -3  -7   5   -4.10    1.90
  -3   7   5    0.10    1.40
   3   7  -5   -1.00    0.80
  -3   7   5   -0.10    1.40
   2  -7  -5   83.79    7.70
   2  -7  -5   84.19    6.90
  -2  -7   5   82.59    7.10
  -2  -7   5   83.19    7.50
   2  -7  -5   80.19    7.20
  -2  -7   5   89.69    6.40
   2  -7  -5   84.29    7.20
  -2  -7   5   80.39    7.10
  -2   7   5   75.99    6.90
   2   7  -5   81.99    6.40
  -2   7   5   88.49    6.40
   1  -7  -5  149.59   10.00
  -1  -7   5  130.99    7.80
   1  -7  -5  135.79    8.70
   1  -7  -5  143.69   10.30
  -1  -7   5  128.99    9.20
  -1  -7   5  139.69    9.90
   1  -7  -5  145.29    9.50
  -1   7   5  132.79    7.60
   1   7  -5  150.48    9.00
   1   7  -5  139.69    9.70
   0  -7  -5    3.90    2.00
   0  -7  -5    1.50    2.40
   0  -7   5   -1.20    1.80
   0  -7  -5   -1.90    1.30
   0  -7   5    5.30    2.30
   0  -7   5    4.30    1.80
   0   7  -5   -0.40    1.50
   0   7   5    0.70    1.30
   0   7  -5    1.40    1.50
   0   7  -5    4.60    2.10
  -1  -7  -5   -1.60    2.00
   1  -7   5    1.10    2.40
  -1  -7  -5    0.90    1.40
  -1  -7  -5   -2.00    1.50
  -1  -7  -5    2.40    1.90
   1  -7   5    1.10    1.20
   1  -7   5    2.70    2.20
   1  -7   5    0.80    1.30
  -1   7  -5    1.80    1.30
  -1   7  -5   -0.90    1.30
   1   7   5    1.50    1.00
  -1   7  -5   -1.60    1.30
   2  -7   5    0.30    1.60
   2  -7   5    4.10    1.80
  -2  -7  -5   -0.40    2.30
   2  -7   5    0.20    1.10
  -2  -7  -5   -0.50    1.30
  -2  -7  -5    4.10    2.00
  -2  -7  -5    0.70    1.90
  -2   7  -5   -1.70    1.20
  -2   7  -5   -2.80    1.10
   2   7   5    0.30    0.50
  -2   7  -5    1.90    1.80
   2   7   5    0.20    0.40
   3  -7   5    1.20    0.80
  -3  -7  -5   -0.30    1.80
   3  -7   5    0.50    1.30
  -3  -7  -5    3.50    1.90
  -3  -7  -5    2.10    2.40
   3  -7   5    2.40    2.10
  -3  -7  -5    0.10    1.90
  -3   7  -5   -0.60    1.80
  -3   7  -5    1.80    1.90
  -3   7  -5    0.70    1.30
   4  -7   5    5.00    1.20
   4  -7   5   11.10    2.70
  -4  -7  -5    7.70    3.20
  -4  -7  -5   12.30    4.00
  -4  -7  -5    9.20    3.10
  -4   7  -5   10.00    4.10
  -4   7  -5    5.70    2.20
  -4   7  -5    6.40    2.90
  -5  -7  -5   51.79    6.90
  -5  -7  -5   51.09    5.60
   5  -7   5   49.30    3.10
   5  -7   5   46.10    6.20
  -5  -7  -5   51.09    7.50
  -5   7  -5   45.20    4.70
  -5   7  -5   53.39    7.70
  -5   7  -5   50.09    7.00
  -6  -7  -5    3.20    2.10
  -6  -7  -5    5.30    2.20
   6  -7   5    3.00    2.10
  -6  -7  -5   -3.60    1.70
   6  -7   5    2.10    0.90
  -6   7  -5    7.50    2.80
  -6   7  -5    1.40    1.40
  -6   7  -5    2.40    1.90
  -3  -8   5   38.50    6.10
  -3  -8   5   28.00    4.50
   3  -8  -5   26.80    5.80
   3  -8  -5   22.90    4.60
  -3   8   5   32.10    4.50
   3   8  -5   35.30    4.10
  -3   8   5   34.10    5.70
   2  -8  -5   11.10    3.60
  -2  -8   5   11.80    3.60
  -2  -8   5    4.40    3.70
  -2  -8   5    7.70    2.60
   2  -8  -5    9.60    2.90
   2  -8  -5    1.20    2.60
   2   8  -5    6.80    2.40
  -2   8   5   11.40    2.80
  -2   8   5    7.30    2.90
   1  -8  -5    0.10    2.00
  -1  -8   5   -2.30    2.00
   1  -8  -5    2.30    2.40
   1  -8  -5    1.00    2.00
  -1  -8   5   -1.00    1.30
  -1  -8   5    1.00    1.60
  -1   8   5    1.10    1.90
  -1   8   5   -0.30    1.20
   1   8  -5    0.50    1.60
   0  -8   5    9.70    3.20
   0  -8  -5    5.50    3.40
   0  -8  -5    5.40    3.00
   0  -8  -5   12.40    3.60
   0  -8   5    8.60    2.40
   0  -8   5    7.60    2.50
   0  -8   5   12.50    2.30
   0   8  -5   10.00    2.80
   0   8   5    7.10    1.90
   1  -8   5    3.80    1.70
  -1  -8  -5    4.70    2.20
  -1  -8  -5   -1.20    1.50
  -1  -8  -5    3.60    2.60
   1  -8   5    8.20    3.00
   1   8   5    0.60    0.90
  -1   8  -5    5.70    2.50
  -1   8  -5    5.80    2.50
  15   0  -6   -1.30    0.90
 -15   0   6   -1.40    1.10
 -15   0   6    0.50    1.30
 -15   0   6   -1.10    1.50
 -14   0   6   18.80    3.10
  14   0  -6   15.40    2.60
 -14   0   6   13.10    3.20
  13   0  -6   -0.40    0.90
 -13   0   6   -0.40    0.90
 -13   0   6   -1.40    0.90
 -13   0   6    0.20    1.20
 -12   0   6   42.90    4.50
  12   0  -6   44.10    3.80
 -12   0   6   47.60    4.80
  12   0  -6   44.80    4.80
 -12   0   6   41.80    4.60
 -12   0   6   42.60    6.30
  12   0  -6   49.90    4.00
  11   0  -6    0.10    0.90
 -11   0   6    0.30    1.10
 -11   0   6   -2.50    1.10
 -11   0   6   -0.80    0.90
 -11   0   6    0.70    0.80
  11   0  -6   -0.40    1.20
  11   0  -6    1.00    1.10
  10   0  -6   67.99    4.50
  10   0  -6   65.59    4.40
 -10   0   6   63.69    5.40
  10   0  -6   71.59    5.70
 -10   0   6   63.39    4.50
 -10   0   6   66.59    5.20
   9   0  -6   -0.10    0.90
  -9   0   6    0.10    0.80
   9   0  -6   -0.10    0.80
  -9   0   6   -1.10    1.10
  -9   0   6   -0.20    0.90
   9   0  -6    0.30    1.00
   8   0  -6   23.50    2.90
  -8   0   6   20.20    2.70
  -8   0   6   15.30    2.50
   8   0  -6   20.10    2.60
  -8   0   6   17.50    3.00
   8   0  -6   17.40    2.90
  -7   0   6   -0.30    0.70
  -7   0   6   -0.20    0.80
   7   0  -6    0.40    0.80
   7   0  -6   -0.50    0.80
   7   0  -6    0.20    0.80
  -7   0   6    0.10    0.80
  -6   0   6  100.19    5.90
  -6   0   6  105.09    5.50
   6   0  -6  112.89    5.40
   6   0  -6  100.89    5.60
  -6   0   6  109.39    5.30
   6   0  -6  113.59    5.40
  -5   0   6    0.00    0.80
   5   0  -6    0.80    1.00
   5   0  -6    0.40    0.80
  -5   0   6   -0.70    0.50
   5   0  -6   -1.10    0.50
  -4   0   6   20.60    2.40
  -4   0   6   20.50    2.10
   4   0  -6   19.20    2.00
  -4   0   6   21.10    2.00
   4   0  -6   20.30    2.20
   4   0  -6   25.30    2.10
   4   0  -6   21.90    2.50
  -3   0   6   -0.60    0.70
  -3   0   6   -0.20    0.50
   3   0  -6    0.00    0.60
   3   0  -6    0.70    0.80
   3   0  -6    0.40    0.80
  -3   0   6    0.20    0.60
   2   0  -6 2500.05  137.99
  -2   0   6 2185.48  132.19
   1   0  -6    0.40    0.70
   1   0  -6   -0.60    0.40
  -1   0   6   -0.10    0.50
  -1   0   6    0.20    0.40
  -1   0   6   -0.50    0.50
   1   0  -6   -0.20    0.70
   0   0  -6   17.20   13.30
   0   0   6   29.40   14.80
   1   0   6    0.80    0.70
  -1   0  -6    0.10    0.50
  -1   0  -6    0.10    0.40
  -1   0  -6    0.60    0.70
  -1   0  -6    0.20    0.20
   1   0   6    0.30    0.40
  -2   0  -6   45.50    3.10
   2   0   6   53.99    2.30
   2   0   6   47.20    3.20
  -2   0  -6   47.70    2.10
  -3   0  -6    0.30    0.50
   3   0   6   -0.70    0.50
   3   0   6    0.10    0.30
  -3   0  -6    0.20    0.40
  -3   0  -6    1.40    0.90
  -4   0  -6   12.50    0.90
  -4   0  -6   12.60    1.40
  -4   0  -6    9.40    1.70
  -5   0  -6    1.00    0.90
  -5   0  -6   -0.10    0.60
  -5   0  -6    0.10    0.20
  -6   0  -6  234.78    9.10
  -6   0  -6  232.68    8.90
  -6   0  -6  250.17   11.50
  -6   0  -6  229.08    9.50
  -7   0  -6    0.60    0.60
  -7   0  -6   -0.60    0.70
  -7   0  -6    0.20    0.70
  -7   0  -6    1.20    1.10
  -8   0  -6  323.67   13.30
  -8   0  -6  330.27   12.30
  -8   0  -6  322.77   12.30
  -8   0  -6  314.57   12.40
  -9   0  -6   -0.40    0.70
  -9   0  -6    2.00    1.30
  -9   0  -6   -1.10    0.70
  -9   0  -6    0.90    1.10
 -10   0  -6    0.20    1.20
 -10   0  -6    1.10    1.00
 -10   0  -6    0.40    0.90
 -10   0  -6    1.70    1.40
 -11   0  -6    0.30    1.10
 -11   0  -6   -0.40    0.80
 -11   0  -6    0.20    1.00
 -11   0  -6    1.70    1.10
 -12   0  -6  100.49    6.30
 -12   0  -6   96.39    6.50
 -12   0  -6  103.79    7.20
 -12   0  -6   99.39    7.40
 -13   0  -6    0.30    1.20
 -13   0  -6   -0.90    1.40
 -13   0  -6   -0.40    1.10
 -13   0  -6   -0.50    1.20
 -15   1   6   18.20    3.40
 -14  -1   6   11.70    2.60
 -14  -1   6    6.10    2.50
 -14   1   6    7.20    2.70
 -14   1   6   10.10    2.50
  14   1  -6    3.20    1.70
 -14   1   6    5.40    2.20
 -13  -1   6    4.50    1.70
 -13  -1   6    6.30    2.00
 -13  -1   6    4.90    2.20
  13  -1  -6    4.90    1.00
 -13   1   6    3.90    1.60
  13   1  -6    2.40    1.60
 -13   1   6    6.80    2.20
 -13   1   6    7.20    2.70
  12  -1  -6    1.30    0.60
  12  -1  -6    2.40    1.10
  12  -1  -6   -0.10    1.00
 -12  -1   6   -0.10    0.70
 -12  -1   6   -1.40    1.00
 -12   1   6    0.90    1.20
  12   1  -6    0.60    1.00
 -12   1   6    0.20    1.50
  12   1  -6   -1.60    0.90
  12   1  -6    2.10    1.30
 -12   1   6   -0.90    1.10
 -11  -1   6   11.10    2.30
 -11  -1   6    8.40    1.90
  11  -1  -6   11.00    2.70
 -11  -1   6    9.50    2.50
  11  -1  -6   11.10    1.80
 -11  -1   6   15.10    3.20
 -11   1   6   11.20    2.60
 -11   1   6   15.20    3.20
  11   1  -6   12.80    2.40
 -11   1   6    9.00    2.30
 -11   1   6   12.00    2.60
  10  -1  -6   29.90    2.60
 -10  -1   6   27.90    2.90
 -10  -1   6   25.10    3.30
 -10  -1   6   26.90    4.00
  10  -1  -6   24.80    3.70
 -10  -1   6   25.20    3.80
  10  -1  -6   27.90    2.90
 -10   1   6   24.30    3.80
 -10   1   6   28.40    3.10
 -10   1   6   30.80    4.50
 -10   1   6   31.60    4.00
  10   1  -6   21.10    3.90
  10   1  -6   29.20    4.40
  10   1  -6   27.90    3.00
   9  -1  -6   13.60    2.80
  -9  -1   6   16.50    2.40
  -9  -1   6   13.00    2.20
   9  -1  -6   14.70    2.00
  -9  -1   6   16.50    3.10
   9  -1  -6   17.50    2.50
   9   1  -6   15.20    2.60
  -9   1   6   14.10    2.60
   9   1  -6   20.50    3.50
  -9   1   6   14.50    2.60
  -9   1   6    9.30    2.00
   9   1  -6   17.40    3.00
  -9   1   6   20.20    3.50
  -8  -1   6  166.68    8.40
  -8  -1   6  161.78    7.30
   8  -1  -6  164.28    8.20
   8  -1  -6  160.98    6.70
  -8  -1   6  176.28    7.70
  -8  -1   6  165.28    8.30
   8  -1  -6  166.38    7.30
   8   1  -6  157.08    7.90
  -8   1   6  180.68    8.10
  -8   1   6  168.38    7.70
  -8   1   6  162.28    8.60
   8   1  -6  156.68    7.50
   8   1  -6  160.58    8.50
  -8   1   6  168.78    8.30
  -7  -1   6  173.98    7.40
   7  -1  -6  164.48    8.00
   7  -1  -6  153.58    6.40
   7  -1  -6  167.48    7.90
  -7  -1   6  155.78    7.70
  -7  -1   6  161.38    7.90
  -7  -1   6  146.69    6.90
  -7   1   6  170.38    7.60
  -7   1   6  163.58    7.30
   7   1  -6  160.18    7.50
  -7   1   6  152.68    8.20
   7   1  -6  175.28    8.00
   7   1  -6  153.38    7.90
  -7   1   6  163.18    7.70
  -6  -1   6 1657.63   47.20
  -6  -1   6 1791.32   48.50
   6  -1  -6 1659.73   45.70
   6  -1  -6 1654.23   46.40
   6  -1  -6 1631.44   47.10
  -6  -1   6 1651.63   46.40
  -6  -1   6 1594.54   47.40
  -6   1   6 1623.04   48.00
   6   1  -6 1638.64   47.50
   6   1  -6 1683.43   47.40
  -6   1   6 1645.14   46.70
  -6   1   6 1618.54   46.80
   6   1  -6 1676.93   46.80
  -6   1   6 1690.23   47.10
  -5  -1   6   12.90    1.90
   5  -1  -6   14.20    2.00
  -5  -1   6   13.10    2.20
  -5  -1   6    9.60    1.80
   5  -1  -6    8.70    1.70
  -5  -1   6   13.90    2.20
   5   1  -6   10.80    2.00
   5   1  -6   12.80    3.60
  -5   1   6   12.90    2.10
  -5   1   6   10.90    2.10
  -5   1   6   10.80    1.90
   5   1  -6   11.10    2.00
  -5   1   6   11.80    1.90
   5   1  -6   10.60    1.80
  -4  -1   6    1.00    0.90
   4  -1  -6    1.30    0.90
  -4  -1   6    2.30    1.00
  -4  -1   6    0.30    0.70
   4  -1  -6    0.30    0.80
  -4   1   6    1.20    0.80
  -4   1   6    0.90    0.90
   4   1  -6    2.00    1.10
   4   1  -6    1.30    0.90
   4   1  -6    2.30    1.00
  -4   1   6    1.70    0.90
   4   1  -6   -0.80    0.70
  -4   1   6    1.20    1.10
  -3  -1   6   55.49    3.70
  -3  -1   6   51.89    3.10
  -3  -1   6   48.90    3.00
   3  -1  -6   53.29    3.30
   3  -1  -6   58.19    3.30
  -3   1   6   51.69    3.50
  -3   1   6   51.39    3.30
   3   1  -6   51.69    3.50
  -3   1   6   52.99    3.20
   3   1  -6   50.09    3.20
   3   1  -6   55.39    3.70
  -3   1   6   54.19    2.90
   3   1  -6   52.29    3.30
   2  -1  -6  200.08    7.20
   2  -1  -6  184.38    6.90
  -2  -1   6  193.58    7.80
  -2  -1   6  184.68    7.00
  -2   1   6  190.38    6.40
   2   1  -6  188.48    7.20
   2   1  -6  194.18    7.60
  -2   1   6  177.38    7.30
   2   1  -6  191.58    7.70
   2   1  -6  186.38    6.80
  -1  -1   6  833.12   25.20
   1  -1  -6  856.21   26.10
   1  -1  -6  911.01   26.50
  -1  -1   6  960.50   26.20
   1  -1  -6  933.51   26.10
  -1  -1   6  862.81   25.80
  -1  -1   6  936.81   27.20
   1   1  -6  927.51   25.50
  -1   1   6  954.80   25.10
  -1   1   6  953.70   26.50
   1   1  -6  935.61   26.40
   1   1  -6  915.61   27.10
  -1   1   6  920.31   26.30
   1   1  -6  971.90   26.80
   0  -1  -6 2708.23  140.59
   0   1  -6 2649.14  138.59
  -1  -1  -6   17.80    1.50
  -1  -1  -6   16.20    1.60
   1  -1   6   16.80    2.50
   1  -1   6   16.30    1.50
  -1  -1  -6   16.60    0.80
  -1   1  -6   14.40    1.50
  -1   1  -6   16.70    1.00
  -1   1  -6   14.40    2.20
   1   1   6   16.50    1.60
  -1   1  -6   14.90    1.50
   1   1   6   18.60    1.70
  -2  -1  -6  564.64   15.70
   2  -1   6  552.74   16.00
  -2  -1  -6  532.05   16.00
   2  -1   6  545.85   17.90
   2  -1   6  531.75   15.50
  -2   1  -6  566.14   17.90
  -2   1  -6  525.65   16.00
  -2   1  -6  572.84   16.30
   2   1   6  470.05   16.20
  -2   1  -6  545.65   14.80
   2   1   6  558.94   16.30
  -3  -1  -6   30.30    1.80
  -3  -1  -6   28.40    2.10
   3  -1   6   30.10    2.10
   3  -1   6   31.60    1.70
   3   1   6   31.80    2.30
  -3   1  -6   30.70    2.10
  -3   1  -6   32.90    3.10
  -3   1  -6   30.70    2.30
  -3   1  -6   30.80    1.60
   4  -1   6    3.60    0.50
  -4  -1  -6    3.60    0.70
  -4  -1  -6    3.80    1.00
   4  -1   6    3.00    0.60
  -4  -1  -6    4.90    1.70
   4  -1   6    1.40    0.70
  -4   1  -6    2.20    0.60
  -4   1  -6    3.10    1.60
  -4   1  -6    2.60    0.90
  -4   1  -6    2.00    0.80
  -5  -1  -6  112.89    6.30
  -5  -1  -6  114.99    3.80
  -5  -1  -6  112.39    5.20
  -5   1  -6  108.89    6.50
  -5   1  -6  118.69    5.60
  -5   1  -6  109.59    4.40
  -5   1  -6  112.59    4.50
  -6  -1  -6   46.10    1.80
  -6  -1  -6   47.90    1.70
  -6  -1  -6   42.20    3.20
  -6  -1  -6   34.80    3.50
  -6   1  -6   48.70    4.40
  -6   1  -6   44.60    3.50
  -6   1  -6   44.20    2.70
  -7  -1  -6   -1.40    0.60
  -7  -1  -6    0.90    0.90
  -7  -1  -6    0.50    1.00
  -7   1  -6    1.30    0.80
  -7   1  -6    1.30    0.80
  -7   1  -6    0.00    0.50
  -7   1  -6    1.40    1.50
  -8  -1  -6   78.89    5.70
  -8  -1  -6   68.99    4.60
  -8  -1  -6   71.99    5.20
  -8  -1  -6   79.99    5.10
  -8   1  -6   72.89    5.90
  -8   1  -6   72.89    5.10
  -8   1  -6   74.09    4.50
  -8   1  -6   73.49    4.30
  -9  -1  -6   49.60    4.40
  -9  -1  -6   49.90    4.10
  -9  -1  -6   51.29    4.30
  -9  -1  -6   43.40    4.30
  -9   1  -6   49.40    4.90
  -9   1  -6   54.19    4.50
  -9   1  -6   55.39    3.80
  -9   1  -6   46.70    3.70
 -10  -1  -6   11.90    2.80
 -10  -1  -6    6.40    2.00
 -10  -1  -6   10.30    2.50
 -10  -1  -6   11.70    2.60
 -10   1  -6   10.70    2.90
 -10   1  -6    9.90    2.30
 -10   1  -6   10.40    2.10
 -10   1  -6   10.00    2.00
 -11  -1  -6    1.20    1.40
 -11  -1  -6    2.70    1.50
 -11  -1  -6    2.70    1.60
 -11  -1  -6    1.30    1.60
 -11   1  -6    3.40    1.40
 -11   1  -6    1.80    1.10
 -11   1  -6    5.10    1.90
 -11   1  -6    3.00    1.30
 -12  -1  -6   79.89    6.10
 -12  -1  -6   84.99    6.30
 -12  -1  -6   81.19    6.10
 -12  -1  -6   93.69    6.70
 -12   1  -6   94.29   10.10
 -12   1  -6   84.79    5.40
 -12   1  -6   81.19    4.70
 -12   1  -6   87.59    7.70
 -13  -1  -6    1.40    1.50
 -13  -1  -6    1.80    1.20
 -13  -1  -6   -0.60    1.30
 -13  -1  -6    1.80    1.60
 -13   1  -6    0.60    0.70
 -13   1  -6    3.70    1.90
 -13   1  -6    1.50    0.90
 -13   1  -6   -3.80    1.30
 -14  -2   6   69.09    6.60
 -14  -2   6   66.19    5.20
 -14  -2   6   57.09    4.80
 -14   2   6   61.19    5.60
  14   2  -6   58.89    5.60
 -14   2   6   55.29    6.10
 -13  -2   6   19.80    3.50
 -13  -2   6   15.60    2.80
 -13  -2   6   12.10    2.70
 -13  -2   6   14.40    3.40
 -13   2   6   19.80    3.90
 -13   2   6   21.00    3.60
  13   2  -6   15.10    2.90
 -13   2   6   17.00    3.30
 -12  -2   6   59.39    4.60
 -12  -2   6   60.89    4.90
 -12  -2   6   51.39    4.90
 -12  -2   6   49.80    5.20
  12  -2  -6   44.40    4.90
 -12   2   6   46.70    4.70
 -12   2   6   48.00    4.80
  12   2  -6   52.19    5.20
 -12   2   6   56.09    5.60
  11  -2  -6   39.70    3.40
  11  -2  -6   42.40    6.00
 -11  -2   6   36.60    5.20
 -11  -2   6   38.70    3.90
 -11  -2   6   40.60    3.80
 -11  -2   6   37.60    4.00
  11   2  -6   32.90    3.50
  11   2  -6   30.20    4.50
 -11   2   6   42.00    4.20
 -11   2   6   40.00    4.60
 -11   2   6   38.70    4.10
  10  -2  -6    1.60    1.50
 -10  -2   6   -0.60    0.90
 -10  -2   6    2.00    1.20
 -10  -2   6    0.60    1.20
 -10  -2   6    0.30    1.10
  10  -2  -6    2.30    1.30
  10  -2  -6    0.10    0.30
 -10   2   6    1.60    1.30
 -10   2   6    1.10    1.10
 -10   2   6   -0.80    1.00
  10   2  -6    0.20    1.00
  10   2  -6   -1.70    1.20
   9  -2  -6   87.39    6.00
  -9  -2   6   90.19    5.40
  -9  -2   6   93.89    6.30
  -9  -2   6   82.39    5.70
  -9  -2   6   86.79    5.80
   9  -2  -6   80.89    5.00
   9  -2  -6   87.89    3.90
  -9   2   6   91.29    5.80
   9   2  -6   79.79    6.00
   9   2  -6   82.19    5.50
   9   2  -6   84.89    6.40
  -9   2   6   89.39    6.20
  -9   2   6   79.39    5.50
  -8  -2   6  276.17   11.80
  -8  -2   6  285.07   11.90
   8  -2  -6  320.37    9.80
  -8  -2   6  281.47   11.20
   8  -2  -6  283.97   12.00
   8  -2  -6  281.67   11.00
  -8  -2   6  305.67   12.40
  -8   2   6  279.37   11.70
   8   2  -6  287.17   12.60
  -8   2   6  306.67   12.50
   8   2  -6  295.07   12.90
  -8   2   6  295.97   11.80
   8   2  -6  272.87   11.60
  -7  -2   6   69.19    4.40
   7  -2  -6   67.59    4.30
   7  -2  -6   65.99    3.30
  -7  -2   6   66.09    4.80
  -7  -2   6   60.69    4.60
   7  -2  -6   65.89    4.60
  -7  -2   6   61.69    4.50
  -7   2   6   63.89    4.50
   7   2  -6   61.29    4.50
  -7   2   6   64.69    4.60
  -7   2   6   64.79    4.80
   7   2  -6   56.89    5.70
   7   2  -6   61.89    4.90
  -6  -2   6  142.49    6.90
  -6  -2   6  159.68    7.50
  -6  -2   6  147.79    7.30
   6  -2  -6  153.08    6.90
  -6  -2   6  150.88    7.50
  -6   2   6  151.38    7.30
   6   2  -6  156.98    7.40
   6   2  -6  158.78    7.70
  -6   2   6  150.28    7.30
   6   2  -6  146.99    7.60
   6   2  -6  150.28    7.80
  -6   2   6  153.78    7.20
   5  -2  -6   56.49    3.70
  -5  -2   6   50.79    3.80
  -5  -2   6   61.19    4.30
  -5  -2   6   56.89    4.00
  -5  -2   6   62.59    4.00
   5  -2  -6   55.99    3.90
  -5   2   6   54.39    3.90
   5   2  -6   55.89    4.00
   5   2  -6   49.40    4.20
   5   2  -6   61.19    4.30
  -5   2   6   55.99    3.90
  -5   2   6   55.59    4.70
   5   2  -6   59.09    4.30
   4  -2  -6   11.60    1.80
  -4  -2   6   13.00    2.20
  -4  -2   6   11.50    2.10
   4  -2  -6   13.80    2.10
  -4  -2   6   10.40    1.80
  -4  -2   6   13.70    2.10
   4  -2  -6   11.40    1.90
  -4   2   6   14.60    2.30
  -4   2   6   15.60    2.30
   4   2  -6   12.20    2.20
   4   2  -6   16.10    3.00
   4   2  -6   15.90    2.50
   4   2  -6   12.30    2.10
  -4   2   6   11.90    2.00
   3  -2  -6  333.47   11.30
  -3  -2   6  340.37   11.40
  -3  -2   6  308.57   11.90
  -3  -2   6  333.27   11.90
   3  -2  -6  345.17   11.80
   3  -2  -6  347.37   11.90
  -3  -2   6  357.86   12.60
   3   2  -6  338.97   11.70
  -3   2   6  349.77   12.30
  -3   2   6  352.56   12.30
  -3   2   6  320.27   11.50
   3   2  -6  361.86   12.80
   3   2  -6  340.97   12.40
   3   2  -6  357.16   12.40
   2  -2  -6   92.59    4.20
   2  -2  -6   98.79    4.80
  -2  -2   6   88.39    4.90
   2  -2  -6   86.79    4.70
  -2  -2   6   95.19    4.20
  -2  -2   6   86.89    4.60
  -2  -2   6   91.39    5.20
   2   2  -6   96.89    5.30
   2   2  -6   97.99    5.40
  -2   2   6  102.39    4.90
  -2   2   6   94.99    4.50
   2   2  -6   93.99    4.40
  -2   2   6   88.69    4.90
   2   2  -6   94.29    5.00
  -1  -2   6  317.27   11.00
   1  -2  -6  329.97   11.20
  -1  -2   6  320.67   11.80
   1  -2  -6  316.37   10.90
   1  -2  -6  315.37   10.00
  -1  -2   6  342.57   11.30
  -1  -2   6  305.27    9.70
   1   2  -6  307.97   11.40
   1   2  -6  313.97   11.30
  -1   2   6  278.67   10.10
  -1   2   6  325.27   10.70
   0  -2  -6  245.88    9.70
   0  -2   6  251.47    8.90
   0  -2   6  263.57    9.20
   0  -2   6  251.07   10.10
   0  -2  -6  226.88    7.90
   0  -2   6  236.68    7.30
   0   2  -6  245.48    9.30
   0   2   6  240.48    8.20
   0   2  -6  227.78    8.90
   0   2  -6  258.27    9.40
   0   2   6  251.27    9.20
   0   2   6  227.98    8.00
   0   2  -6  254.57    9.90
   1  -2   6  380.36   11.90
  -1  -2  -6  338.67   10.90
  -1  -2  -6  354.56   11.70
   1  -2   6  339.07   12.00
   1  -2   6  362.16   13.40
  -1   2  -6  364.16   12.20
  -1   2  -6  350.36   12.20
  -1   2  -6  351.76   12.10
  -1   2  -6  356.76   14.60
   1   2   6  346.37   10.80
   2  -2   6   77.29    4.20
   2  -2   6   88.39    5.50
  -2  -2  -6   78.99    3.20
  -2  -2  -6   82.79    3.70
  -2  -2  -6   76.19    3.90
   2   2   6   79.69    3.30
   2   2   6   75.09    4.00
  -2   2  -6   78.99    4.40
  -2   2  -6   79.19    4.30
  -2   2  -6   80.39    4.40
   3  -2   6    9.00    1.50
  -3  -2  -6    8.90    0.90
   3  -2   6    9.40    1.70
  -3  -2  -6    7.20    1.30
  -3  -2  -6    6.60    2.00
  -3  -2  -6    8.10    1.40
  -3   2  -6   12.10    2.10
  -3   2  -6    8.50    1.50
  -3   2  -6   10.80    1.80
  -3   2  -6    7.40    1.90
   4  -2   6   11.90    1.70
   4  -2   6   10.60    1.90
  -4  -2  -6   12.00    1.60
  -4  -2  -6   13.10    1.00
  -4  -2  -6   10.00    2.30
   4  -2   6   11.80    1.50
  -4   2  -6   14.10    2.40
  -4   2  -6   10.60    1.70
  -4   2  -6   14.10    1.90
  -4   2  -6   13.60    2.60
  -5  -2  -6  223.28    7.70
  -5  -2  -6  207.18    7.90
  -5  -2  -6  225.78    7.20
   5  -2   6  230.08    7.40
   5  -2   6  223.58    8.90
  -5  -2  -6  236.48   10.60
  -5   2  -6  222.58    8.50
  -5   2  -6  207.68    8.00
  -5   2  -6  225.48   10.70
  -5   2  -6  214.08    6.50
  -5   2  -6  216.98    9.30
  -6  -2  -6  228.78    7.90
  -6  -2  -6  237.48   11.00
   6  -2   6  244.38    7.40
   6  -2   6  245.68    9.70
  -6  -2  -6  228.88    7.90
   6  -2   6  231.88    7.40
  -6  -2  -6  232.48    8.20
  -6   2  -6  229.78   11.30
  -6   2  -6  232.18    7.30
  -6   2  -6  228.88   10.10
  -7  -2  -6  114.29    5.10
   7  -2   6  122.89    3.60
  -7  -2  -6  124.89    4.90
  -7  -2  -6  117.29    4.80
  -7  -2  -6  129.49    7.80
  -7   2  -6  129.69    7.20
  -7   2  -6  120.69    4.80
  -7   2  -6  126.69    8.10
  -8  -2  -6  153.98    6.90
  -8  -2  -6  170.58    9.20
  -8  -2  -6  170.98    9.40
  -8  -2  -6  180.78    7.10
  -8  -2  -6  164.38    5.80
  -8   2  -6  156.98    6.80
  -8   2  -6  176.18    6.50
  -8   2  -6  164.88    8.80
  -8   2  -6  161.08    9.70
  -8   2  -6  173.98    6.60
  -9  -2  -6    0.90    1.10
  -9  -2  -6   -0.30    0.40
  -9  -2  -6    0.40    1.20
  -9  -2  -6   -1.00    0.70
  -9  -2  -6    0.60    0.50
  -9   2  -6    0.10    1.30
  -9   2  -6   -0.20    0.50
  -9   2  -6   -1.10    0.60
  -9   2  -6    0.40    1.20
  -9   2  -6    0.00    0.60
 -10  -2  -6    8.10    2.50
 -10  -2  -6    9.70    2.60
 -10  -2  -6    9.70    0.60
 -10  -2  -6   10.50    0.80
 -10   2  -6   10.20    1.80
 -10   2  -6    8.40    1.30
 -10   2  -6    6.90    1.30
 -10   2  -6   10.40    3.10
 -10   2  -6    8.40    2.20
 -11  -2  -6   -0.30    0.90
 -11  -2  -6   -1.50    0.90
 -11  -2  -6    1.40    1.00
 -11  -2  -6    0.60    1.30
 -11   2  -6    0.40    0.50
 -11   2  -6   -0.40    0.70
 -11   2  -6   -0.20    0.50
 -11   2  -6    0.50    1.00
 -11   2  -6   -2.80    1.40
 -12  -2  -6   68.29    6.10
 -12  -2  -6   64.19    5.30
 -12  -2  -6   57.69    5.80
 -12  -2  -6   68.99    5.00
 -12   2  -6   74.29    6.90
 -12   2  -6   71.99    6.40
 -12   2  -6   68.19    4.40
 -13  -2  -6   18.70    3.70
 -13  -2  -6   17.40    3.40
 -13  -2  -6   15.10    2.80
 -13   2  -6   15.80    2.50
 -13   2  -6   13.90    3.40
 -14  -3   6   -2.50    1.20
 -14  -3   6    2.70    1.50
 -14  -3   6    1.20    1.80
 -14  -3   6    2.60    1.50
 -14   3   6   -2.20    1.40
 -14   3   6    4.10    1.60
 -14   3   6   -1.50    1.10
 -13  -3   6   39.80    5.60
 -13  -3   6   44.20    4.10
 -13  -3   6   37.50    4.20
 -13  -3   6   41.60    6.10
 -13   3   6   33.10    5.30
 -13   3   6   36.90    5.20
  13   3  -6   28.80    4.80
 -13   3   6   27.70    4.30
 -12  -3   6    3.40    1.80
 -12  -3   6    4.20    2.10
 -12  -3   6    5.70    1.90
 -12  -3   6    5.50    2.10
 -12   3   6    6.20    2.40
 -12   3   6    4.90    2.00
 -12   3   6    5.10    2.10
  12   3  -6    2.30    2.20
 -11  -3   6   -0.10    1.40
 -11  -3   6    0.00    1.00
  11  -3  -6   -2.00    0.90
 -11  -3   6    0.50    1.10
 -11  -3   6    0.00    0.90
 -11   3   6    0.80    1.30
 -11   3   6   -1.60    1.10
  11   3  -6   -3.10    1.20
 -11   3   6   -0.60    0.90
 -10  -3   6    8.80    2.30
 -10  -3   6    9.40    2.60
  10  -3  -6    9.50    2.10
 -10  -3   6    8.20    2.60
 -10  -3   6    6.00    1.90
  10  -3  -6    9.60    2.70
  10   3  -6   11.00    2.20
 -10   3   6    9.10    2.30
 -10   3   6    5.60    2.10
  10   3  -6    6.10    2.20
 -10   3   6   14.30    3.20
   9  -3  -6  212.78    7.90
   9  -3  -6  228.28    9.80
  -9  -3   6  224.98   10.00
  -9  -3   6  227.98   11.20
  -9  -3   6  234.88   11.20
   9  -3  -6  224.78    7.00
   9  -3  -6  222.28   10.50
  -9  -3   6  211.38   10.10
  -9   3   6  214.18   10.70
  -9   3   6  212.38   10.10
   9   3  -6  228.58   10.80
  -9   3   6  233.88   11.50
   9   3  -6  214.18   11.40
  -8  -3   6  135.39    7.30
   8  -3  -6  145.39    5.70
  -8  -3   6  137.49    8.10
  -8  -3   6  138.99    8.00
  -8  -3   6  140.29    7.50
   8  -3  -6  146.79    5.30
   8  -3  -6  146.39    7.70
   8  -3  -6  144.29    7.20
   8   3  -6  163.38    9.20
   8   3  -6  134.99    7.80
  -8   3   6  134.19    7.90
  -8   3   6  134.79    8.10
  -8   3   6  147.19    7.70
  -7  -3   6  116.59    6.80
   7  -3  -6  113.69    5.10
   7  -3  -6  103.39    5.90
  -7  -3   6  107.19    6.20
  -7  -3   6  101.19    6.80
   7  -3  -6  104.09    6.10
   7   3  -6   98.69    7.10
  -7   3   6  109.49    6.80
   7   3  -6  108.29    6.50
  -7   3   6  115.39    6.90
   7   3  -6  106.89    6.70
  -7   3   6  104.99    6.30
   6  -3  -6  152.08    7.50
  -6  -3   6  139.29    7.90
   6  -3  -6  160.28    7.40
   6  -3  -6  147.29    7.30
  -6  -3   6  159.78    7.90
   6  -3  -6  157.28    6.60
  -6  -3   6  140.99    7.30
  -6  -3   6  149.59    7.50
  -6   3   6  150.78    8.00
   6   3  -6  148.99    8.00
  -6   3   6  141.39    7.70
   6   3  -6  158.08    7.80
  -6   3   6  153.38    7.60
   6   3  -6  134.69    8.10
   5  -3  -6   82.69    5.10
   5  -3  -6   85.29    4.70
  -5  -3   6   85.39    5.30
   5  -3  -6   89.99    5.20
  -5  -3   6   86.79    5.40
  -5  -3   6   77.99    5.50
  -5  -3   6   87.09    5.30
   5  -3  -6   84.59    5.10
  -5   3   6   94.09    5.40
  -5   3   6   92.29    5.60
  -5   3   6   88.19    5.70
   5   3  -6   84.79    5.70
   5   3  -6   87.29    6.10
   5   3  -6   81.79    5.20
   4  -3  -6   39.30    3.20
  -4  -3   6   36.90    3.70
  -4  -3   6   37.70    3.60
   4  -3  -6   40.70    3.40
  -4  -3   6   40.80    3.40
  -4  -3   6   36.20    3.20
  -4  -3   6   35.10    3.30
   4  -3  -6   34.50    3.00
   4   3  -6   34.60    3.50
   4   3  -6   37.30    3.90
  -4   3   6   40.90    4.40
  -4   3   6   37.00    3.40
   4   3  -6   37.10    3.40
  -3  -3   6  341.77   12.60
   3  -3  -6  339.97   12.40
   3  -3  -6  357.86   12.20
  -3  -3   6  341.57   13.10
  -3  -3   6  341.57   13.10
  -3  -3   6  344.97   12.00
   3  -3  -6  329.97   12.20
  -3  -3   6  343.47   13.00
   3  -3  -6  335.07   12.50
   3   3  -6  329.47   13.30
  -3   3   6  353.06   13.30
   3   3  -6  325.47   12.60
  -3   3   6  333.07   12.80
   3   3  -6  340.07   13.10
  -2  -3   6  234.78    9.70
   2  -3  -6  214.48    9.10
  -2  -3   6  230.98    9.90
   2  -3  -6  213.58    8.60
   2  -3  -6  232.08   10.80
   2  -3  -6  222.18    9.10
  -2  -3   6  224.68    9.70
  -2  -3   6  230.28    8.40
  -2  -3   6  223.38    9.30
  -2   3   6  238.08    9.20
   2   3  -6  217.18    9.70
   2   3  -6  220.88    9.50
  -2   3   6  226.98    9.70
   2   3  -6  221.58    9.80
  -1  -3   6   44.30    3.70
  -1  -3   6   43.40    3.40
   1  -3  -6   41.50    3.70
   1  -3  -6   45.20    3.50
  -1  -3   6   45.50    3.60
   1  -3  -6   41.20    3.00
  -1  -3   6   44.70    2.70
   1  -3  -6   42.20    3.40
  -1  -3   6   38.50    3.60
   1   3  -6   41.90    3.60
  -1   3   6   40.90    2.90
  -1   3   6   39.60    3.10
   1   3  -6   36.60    3.50
   1   3  -6   46.80    3.90
  -1   3   6   32.10    3.30
   0  -3   6   62.79    4.20
   0  -3   6   59.79    2.80
   0  -3  -6   60.19    4.00
   0  -3  -6   64.19    4.70
   0  -3   6   60.59    4.30
   0  -3   6   58.59    4.00
   0  -3   6   52.09    4.40
   0  -3  -6   60.69    3.70
   0   3  -6   54.69    4.20
   0   3   6   56.39    3.20
   0   3  -6   60.79    4.30
   0   3   6   61.79    3.80
   0   3   6   60.69    4.30
   0   3  -6   63.09    4.60
   0   3  -6   61.99    4.30
   1  -3   6   54.89    3.80
  -1  -3  -6   59.09    4.60
   1  -3   6   51.09    4.00
  -1  -3  -6   52.09    3.40
  -1  -3  -6   59.79    3.90
   1  -3   6   54.99    2.20
   1  -3   6   65.39    4.90
   1   3   6   44.80    3.20
  -1   3  -6   52.29    4.10
  -1   3  -6   64.19    4.40
   1   3   6   53.49    2.60
  -1   3  -6   54.29    4.00
  -1   3  -6   54.09    4.50
   1   3   6   49.40    3.90
  -2  -3  -6  162.48    8.50
  -2  -3  -6  149.19    6.70
   2  -3   6  164.48    7.30
   2  -3   6  165.78    7.80
  -2  -3  -6  169.38    7.40
  -2   3  -6  169.68    7.50
   2   3   6  165.68    5.00
  -2   3  -6  176.28    8.10
  -2   3  -6  156.68    7.90
  -2   3  -6  177.28    8.80
  -3  -3  -6   20.50    2.30
   3  -3   6   19.90    2.70
  -3  -3  -6   25.70    3.70
  -3  -3  -6   23.30    2.50
   3  -3   6   25.20    2.80
  -3   3  -6   24.80    2.90
  -3   3  -6   21.50    3.50
  -3   3  -6   20.50    2.80
  -3   3  -6   25.40    2.60
  -4  -3  -6   14.00    2.90
  -4  -3  -6   20.00    2.30
   4  -3   6   18.00    2.80
   4  -3   6   19.60    2.70
   4  -3   6   19.00    2.50
  -4  -3  -6   16.20    2.30
  -4  -3  -6   18.60    2.60
  -4   3  -6   22.00    2.90
  -4   3  -6   16.30    3.20
  -4   3  -6   18.30    2.80
  -4   3  -6   20.50    2.30
  -5  -3  -6    1.10    0.90
   5  -3   6    3.10    1.10
   5  -3   6    1.10    1.10
  -5  -3  -6    0.20    0.80
   5  -3   6    2.60    1.00
  -5  -3  -6    0.80    1.00
  -5  -3  -6    1.40    1.50
  -5   3  -6    1.80    1.40
  -5   3  -6    0.90    1.20
  -5   3  -6    2.30    1.00
   6  -3   6   11.70    2.20
  -6  -3  -6   13.30    2.30
  -6  -3  -6   14.60    3.10
  -6   3  -6   15.20    3.10
  -6   3  -6   13.70    2.70
  -6   3  -6   14.40    2.00
   7  -3   6   45.10    4.00
  -7  -3  -6   36.40    3.00
  -7  -3  -6   36.90    5.00
   7  -3   6   38.00    2.60
  -7  -3  -6   38.30    3.10
   7  -3   6   44.00    2.80
  -7   3  -6   45.00    5.10
  -7   3  -6   42.10    4.30
  -7   3  -6   39.70    2.90
  -8  -3  -6   32.40    2.70
   8  -3   6   35.10    2.20
   8  -3   6   39.80    2.40
  -8  -3  -6   41.20    5.70
  -8  -3  -6   33.20    2.80
  -8   3  -6   31.20    4.90
  -8   3  -6   37.30    4.20
  -8   3  -6   36.20    2.50
  -8   3  -6   36.00    2.20
   9  -3   6   59.49    2.40
  -9  -3  -6   59.49    5.60
  -9  -3  -6   56.49    3.40
  -9  -3  -6   55.49    2.00
   9  -3   6   57.19    2.30
  -9  -3  -6   67.19    6.20
  -9   3  -6   60.29    3.00
  -9   3  -6   55.19    6.00
  -9   3  -6   57.89    3.00
  -9   3  -6   57.99    3.10
  -9   3  -6   66.99    5.70
 -10  -3  -6    5.90    2.00
 -10  -3  -6    3.10    0.70
 -10  -3  -6    2.20    0.60
 -10  -3  -6    3.50    1.00
 -10  -3  -6    2.30    1.00
 -10   3  -6    3.20    1.00
 -10   3  -6    5.10    1.70
 -10   3  -6   -1.20    1.20
 -11  -3  -6    2.20    0.60
 -11  -3  -6    2.50    0.80
 -11  -3  -6   -2.70    2.90
 -11  -3  -6    4.40    1.00
 -11  -3  -6    0.80    0.60
 -11  -3  -6    4.20    1.90
 -11   3  -6    1.50    0.80
 -11   3  -6    1.10    2.00
 -11   3  -6    2.40    1.50
 -12  -3  -6   42.10    5.90
 -12  -3  -6   37.20    2.40
 -12  -3  -6   35.10    2.40
 -12  -3  -6   40.60    2.00
 -12  -3  -6   42.40    2.20
 -12  -3  -6   48.60    6.60
 -12   3  -6   41.20    6.30
 -12   3  -6   46.80    5.40
 -12   3  -6   41.20    3.10
 -13  -4   6   36.20    4.00
 -13  -4   6   34.00    5.60
 -13  -4   6   34.00    5.70
 -13   4   6   43.60    6.70
 -13   4   6   30.60    5.10
 -12  -4   6   -0.70    0.90
 -12  -4   6   -1.10    1.30
 -12  -4   6   -1.30    1.00
 -12  -4   6    0.00    1.00
 -12   4   6   -0.70    1.20
 -12   4   6   -0.20    1.60
 -12   4   6   -0.40    0.80
 -11  -4   6    0.30    1.10
  11  -4  -6   -0.50    1.30
 -11  -4   6   -1.60    0.80
 -11  -4   6    0.40    1.40
 -11  -4   6   -3.90    1.20
 -11   4   6   -0.50    1.20
 -11   4   6   -0.40    1.50
  11   4  -6   -2.40    1.80
 -10  -4   6   12.80    2.80
 -10  -4   6   13.80    2.70
 -10  -4   6   15.40    3.30
  10  -4  -6   12.70    2.90
 -10  -4   6   10.10    2.90
  10   4  -6   17.60    3.80
 -10   4   6   18.60    3.30
 -10   4   6    7.10    2.40
  -9  -4   6   34.20    3.80
   9  -4  -6   37.30    4.00
  -9  -4   6   30.90    4.70
   9  -4  -6   38.10    1.60
   9  -4  -6   38.00    3.70
  -9  -4   6   37.40    3.90
  -9  -4   6   42.20    4.60
  -9   4   6   36.60    4.00
  -9   4   6   40.10    5.60
   9   4  -6   34.70    4.80
  -9   4   6   37.10    5.10
  -8  -4   6   70.29    5.80
  -8  -4   6   64.39    5.00
   8  -4  -6   61.29    4.90
   8  -4  -6   69.69    3.60
  -8  -4   6   72.59    5.40
   8  -4  -6   68.69    5.00
  -8  -4   6   63.49    5.80
   8   4  -6   46.10    4.80
   8   4  -6   75.09    6.40
  -8   4   6   62.79    5.80
   8   4  -6   59.69    5.10
  -8   4   6   65.39    5.20
  -8   4   6   67.29    5.90
   7  -4  -6    0.80    1.10
  -7  -4   6    3.10    1.60
   7  -4  -6    0.90    1.20
  -7  -4   6    1.10    1.40
  -7  -4   6    1.70    1.20
  -7  -4   6    0.20    0.70
   7  -4  -6    2.00    1.40
   7  -4  -6    0.70    0.90
  -7  -4   6    4.00    2.10
  -7   4   6    0.40    1.20
   7   4  -6    2.90    1.60
   7   4  -6    2.20    1.50
   7   4  -6    3.90    1.50
  -7   4   6   -0.70    0.80
  -7   4   6    1.10    1.20
  -6  -4   6    0.80    1.00
   6  -4  -6   -0.90    0.80
   6  -4  -6    0.90    1.20
  -6  -4   6    1.10    1.20
   6  -4  -6   -0.90    0.70
  -6  -4   6    1.20    1.10
  -6  -4   6   -0.50    0.90
  -6  -4   6   -0.40    1.20
   6  -4  -6   -0.50    1.00
   6   4  -6   -0.70    1.10
   6   4  -6    0.60    0.90
  -6   4   6    1.20    1.30
   6   4  -6   -0.90    1.20
  -6   4   6   -0.70    0.60
   5  -4  -6   28.60    3.00
  -5  -4   6   27.20    4.10
   5  -4  -6   26.40    3.10
  -5  -4   6   37.10    4.90
  -5  -4   6   30.90    4.10
   5  -4  -6   27.90    3.50
   5  -4  -6   30.90    3.30
  -5  -4   6   30.00    3.40
  -5   4   6   29.10    4.00
   5   4  -6   31.80    3.40
   5   4  -6   27.20    4.10
   5   4  -6   22.60    3.80
  -5   4   6   26.60    4.00
   4  -4  -6   13.60    2.60
  -4  -4   6   10.60    2.40
  -4  -4   6   11.40    2.70
  -4  -4   6   14.30    2.50
   4  -4  -6   13.80    2.60
   4  -4  -6   16.10    2.70
  -4  -4   6   12.60    2.50
  -4  -4   6   15.40    3.00
   4  -4  -6   14.70    2.50
  -4   4   6   13.30    3.00
   4   4  -6   13.70    3.00
   4   4  -6   19.40    3.50
   4   4  -6   13.50    2.50
  -4   4   6   12.70    2.50
   3  -4  -6  146.29    7.60
  -3  -4   6  159.08    8.10
   3  -4  -6  139.99    7.30
  -3  -4   6  158.78    7.30
   3  -4  -6  148.79    8.60
  -3  -4   6  144.09    8.10
   3  -4  -6  153.08    7.80
  -3  -4   6  158.28    8.40
  -3  -4   6  154.58    8.40
   3   4  -6  153.08    8.60
   3   4  -6  145.99    8.30
   3   4  -6  151.48    7.70
  -3   4   6  146.99    7.80
  -3   4   6  141.69    8.40
   2  -4  -6    9.70    2.30
   2  -4  -6   12.20    2.30
   2  -4  -6   11.20    2.20
  -2  -4   6   16.70    3.10
  -2  -4   6   11.50    2.50
  -2  -4   6   11.60    1.90
  -2  -4   6   11.70    4.20
   2  -4  -6   12.30    2.40
  -2  -4   6   10.60    2.50
   2   4  -6   15.10    3.10
   2   4  -6   11.50    2.70
  -2   4   6   11.90    2.40
  -2   4   6   11.30    2.60
   2   4  -6   13.60    2.60
  -1  -4   6    2.00    1.20
  -1  -4   6    1.50    1.20
  -1  -4   6    1.50    0.80
  -1  -4   6    1.40    1.30
   1  -4  -6    1.20    1.40
   1  -4  -6    2.20    1.10
   1  -4  -6    1.30    1.10
  -1  -4   6    1.30    1.20
   1  -4  -6    0.00    0.80
   1   4  -6    2.60    1.60
   1   4  -6    1.80    1.40
  -1   4   6    2.60    1.60
  -1   4   6    3.90    1.60
   1   4  -6    0.50    1.00
   1   4  -6    0.30    0.90
   0  -4  -6   51.39    4.10
   0  -4   6   61.19    4.60
   0  -4   6   59.09    4.80
   0  -4  -6   49.20    4.70
   0  -4   6   55.19    3.20
   0  -4   6   50.19    4.30
   0  -4  -6   51.29    3.90
   0  -4   6   52.49    4.80
   0   4  -6   53.69    4.60
   0   4   6   56.79    4.20
   0   4   6   56.09    3.30
   0   4   6   48.40    4.40
   0   4  -6   55.79    4.70
   0   4  -6   62.09    5.60
   0   4  -6   62.69    5.00
   1  -4   6   70.69    3.40
  -1  -4  -6   69.19    4.60
   1  -4   6   72.59    4.80
   1  -4   6   75.99    5.20
   1  -4   6   67.59    5.10
  -1  -4  -6   80.69    5.20
  -1  -4  -6   74.69    5.80
  -1   4  -6   79.59    5.60
  -1   4  -6   78.59    5.30
   1   4   6   69.09    4.60
  -1   4  -6   61.69    5.30
  -1   4  -6   65.89    5.20
   1   4   6   79.59    3.40
   2  -4   6   70.19    3.00
   2  -4   6   81.89    5.30
   2  -4   6   77.29    5.50
  -2  -4  -6   67.49    4.70
   2  -4   6   73.69    2.80
  -2  -4  -6   76.29    5.10
  -2  -4  -6   74.89    6.10
  -2   4  -6   71.69    5.80
  -2   4  -6   69.19    5.30
  -2   4  -6   85.49    5.80
  -2   4  -6   69.69    5.00
   3  -4   6    2.10    0.30
   3  -4   6    2.40    1.10
   3  -4   6    2.50    1.40
   3  -4   6    3.40    1.50
   3  -4   6    2.70    0.30
  -3  -4  -6    1.80    1.50
  -3  -4  -6    2.20    1.10
  -3  -4  -6    2.70    1.60
  -3  -4  -6    3.40    1.40
  -3   4  -6    2.40    1.20
  -3   4  -6    2.10    1.70
  -3   4  -6    0.40    1.00
  -3   4  -6    4.40    1.80
  -4  -4  -6    5.10    1.60
  -4  -4  -6    5.90    1.70
   4  -4   6    4.40    1.80
   4  -4   6    6.40    1.80
  -4  -4  -6    1.40    1.60
   4  -4   6    4.20    1.60
  -4  -4  -6    5.40    1.90
  -4   4  -6    4.50    2.10
  -4   4  -6    4.80    1.50
  -4   4  -6    3.40    1.70
   5  -4   6   83.99    5.30
  -5  -4  -6   81.79    5.60
  -5  -4  -6   86.19    6.90
  -5  -4  -6   77.39    5.30
   5  -4   6   86.89    6.00
  -5  -4  -6   88.19    5.70
   5  -4   6   83.99    5.30
  -5   4  -6   85.59    5.00
  -5   4  -6  100.69    7.40
  -5   4  -6   74.29    6.00
  -6  -4  -6    5.40    1.70
   6  -4   6    3.50    1.30
  -6  -4  -6   10.60    2.40
   6  -4   6    8.20    1.90
   6  -4   6    5.00    1.80
  -6  -4  -6    5.00    2.30
  -6  -4  -6    6.50    1.80
  -6   4  -6    6.30    2.20
  -6   4  -6    7.10    1.70
  -6   4  -6    4.00    2.20
  -7  -4  -6   92.49    6.30
  -7  -4  -6   91.79    7.50
  -7  -4  -6   87.49    5.50
   7  -4   6   92.39    5.30
   7  -4   6   86.09    6.20
  -7  -4  -6   96.09    5.80
  -7   4  -6   86.29    6.90
  -7   4  -6   89.89    4.70
  -7   4  -6   75.79    7.10
   8  -4   6  106.89    5.50
  -8  -4  -6  109.19    8.50
  -8  -4  -6  114.49    6.30
  -8  -4  -6  115.39    7.30
  -8  -4  -6  114.99    6.40
   8  -4   6  121.59    5.90
  -8   4  -6  116.39    5.10
  -8   4  -6  109.89    8.00
  -9  -4  -6   92.09    5.40
  -9  -4  -6   91.49    7.60
   9  -4   6   90.39    4.80
  -9  -4  -6   84.09    6.40
   9  -4   6   88.59    6.70
  -9  -4  -6   99.19    8.20
   9  -4   6   84.59    4.40
  -9  -4  -6   89.49    5.30
  -9   4  -6   80.89    3.50
  -9   4  -6   99.49    8.40
  -9   4  -6   86.39    2.90
  -9   4  -6   88.69    7.60
 -10  -4  -6    1.40    1.10
 -10  -4  -6   -1.10    1.20
 -10  -4  -6   -0.10    1.80
  10  -4   6    1.70    1.00
 -10  -4  -6    1.80    1.20
 -10  -4  -6    2.30    2.00
 -10   4  -6    1.90    2.50
 -10   4  -6    3.90    1.70
 -11  -4  -6    3.60    2.30
 -11  -4  -6    4.20    1.30
 -11  -4  -6    7.80    2.50
 -11  -4  -6    5.70    1.50
 -11   4  -6    9.10    5.10
 -11   4  -6    4.40    2.60
 -12   5   6   17.10    3.90
 -11  -5   6   18.70    5.00
 -11  -5   6   19.60    3.30
 -11  -5   6   16.90    3.90
 -11  -5   6   13.90    3.00
 -11   5   6   16.90    3.90
 -11   5   6   20.60    4.40
 -10  -5   6   51.19    5.70
 -10  -5   6   54.79    5.80
 -10  -5   6   47.40    4.50
 -10  -5   6   53.59    4.90
  10  -5  -6   52.99    6.90
 -10   5   6   27.70    5.00
 -10   5   6   51.09    5.70
  -9  -5   6  181.38    9.80
  -9  -5   6  174.78   10.30
  -9  -5   6  166.78    9.10
   9  -5  -6  167.78    5.50
  -9  -5   6  190.98   11.20
   9  -5  -6  172.18    9.40
  -9   5   6  180.88   11.10
  -9   5   6  160.68   10.90
  -8  -5   6   36.00    5.00
  -8  -5   6   31.50    7.10
  -8  -5   6   24.50    3.90
  -8  -5   6   31.70    4.20
   8  -5  -6   33.40    4.30
   8  -5  -6   34.00    2.70
  -8  -5   6   25.70    5.80
   8  -5  -6   27.00    4.20
   8   5  -6   25.10    3.70
   8   5  -6   27.90    5.00
  -8   5   6   30.60    4.90
  -8   5   6   28.50    4.80
   8   5  -6   35.00    5.20
   7  -5  -6    2.90    1.60
  -7  -5   6    4.60    1.90
  -7  -5   6    1.80    1.80
   7  -5  -6    1.70    1.40
  -7  -5   6    4.30    2.00
   7  -5  -6    2.60    1.30
  -7  -5   6    2.60    1.50
  -7  -5   6    2.90    1.80
  -7   5   6    2.90    1.90
   7   5  -6    2.40    2.00
  -7   5   6    2.70    2.00
   7   5  -6    3.80    1.40
   7   5  -6    2.30    2.00
  -6  -5   6    4.90    1.60
  -6  -5   6    6.10    2.30
   6  -5  -6    2.60    1.40
  -6  -5   6    6.00    2.40
   6  -5  -6    7.50    1.70
   6  -5  -6    4.00    1.40
  -6  -5   6    2.60    1.70
   6  -5  -6    3.90    1.50
   6   5  -6    4.90    1.90
  -6   5   6    2.10    1.80
  -6   5   6    4.50    1.70
   6   5  -6    3.70    1.90
   5  -5  -6   36.50    3.70
   5  -5  -6   42.60    4.10
  -5  -5   6   39.70    4.20
  -5  -5   6   36.80    3.90
  -5  -5   6   30.60    4.40
  -5  -5   6   38.70    5.30
  -5  -5   6   36.50    4.80
   5  -5  -6   32.30    3.60
   5  -5  -6   31.20    3.50
  -5   5   6   32.60    4.60
   5   5  -6   38.20    3.90
   5   5  -6   38.20    5.20
  -5   5   6   45.30    5.00
   5   5  -6   38.80    4.30
  -4  -5   6    0.50    1.20
   4  -5  -6   -1.50    1.00
   4  -5  -6    0.50    1.20
   4  -5  -6    0.70    1.10
  -4  -5   6   -0.70    0.80
  -4  -5   6    2.00    1.40
   4  -5  -6    0.50    1.00
  -4  -5   6    1.20    1.60
  -4  -5   6    0.00    1.50
  -4   5   6    1.90    1.50
   4   5  -6    2.30    1.50
   4   5  -6    2.20    1.60
  -4   5   6    0.90    1.50
   4   5  -6   -0.20    1.10
  -3  -5   6  142.29    8.60
   3  -5  -6  139.79    8.10
   3  -5  -6  124.79    7.70
   3  -5  -6  154.68    7.80
  -3  -5   6  143.19    8.50
  -3  -5   6  123.79    7.80
  -3  -5   6  139.69    8.20
   3  -5  -6  128.39    7.50
  -3  -5   6  141.49    7.40
  -3   5   6  138.79    8.20
   3   5  -6  137.99    7.70
   3   5  -6  141.49    8.70
  -3   5   6  148.69    9.00
   3   5  -6  136.89    8.80
   2  -5  -6   95.39    6.10
  -2  -5   6   84.89    6.40
   2  -5  -6   92.59    6.60
  -2  -5   6   96.39    6.70
   2  -5  -6   96.69    6.00
  -2  -5   6   86.49    6.40
  -2  -5   6   96.19    5.60
  -2  -5   6  101.69    6.80
   2  -5  -6   85.19    6.10
   2   5  -6   83.09    6.00
  -2   5   6   81.99    6.10
   2   5  -6   88.19    6.80
   2   5  -6   85.29    6.70
  -2   5   6   89.59    6.80
  -1  -5   6   23.90    3.90
   1  -5  -6   30.90    4.30
  -1  -5   6   24.40    3.70
   1  -5  -6   17.00    3.40
  -1  -5   6   27.10    4.30
  -1  -5   6   23.40    2.60
   1  -5  -6   23.80    3.50
   1  -5  -6   27.30    3.10
  -1  -5   6   22.60    3.80
   1   5  -6   23.20    3.80
   1   5  -6   25.20    3.80
   1   5  -6   23.20    3.80
   1   5  -6   23.20    4.00
  -1   5   6   30.10    4.10
   0  -5   6    2.70    1.50
   0  -5   6    1.40    1.10
   0  -5  -6    2.50    1.50
   0  -5  -6   -0.70    0.80
   0  -5   6    0.20    1.30
   0  -5   6    1.00    0.90
   0  -5  -6   -2.30    0.90
   0   5  -6   -1.20    1.20
   0   5  -6    0.50    1.10
   0   5  -6    0.40    1.20
   0   5  -6    2.20    1.60
   0   5   6   -1.10    0.80
   1  -5   6    2.20    1.50
  -1  -5  -6    1.00    1.50
  -1  -5  -6    1.60    1.40
   1  -5   6    0.20    1.30
  -1  -5  -6    3.10    1.30
   1  -5   6    0.40    0.80
   1  -5   6    2.20    1.50
  -1  -5  -6    1.60    1.60
   1   5   6    0.20    0.50
  -1   5  -6    2.00    1.50
  -1   5  -6    0.20    1.30
   1   5   6   -0.80    1.00
  -1   5  -6    1.80    1.50
   1   5   6    0.00    0.50
  -1   5  -6    1.50    1.10
  -2  -5  -6   14.20    2.90
   2  -5   6   12.70    2.50
   2  -5   6   12.80    2.80
   2  -5   6   12.00    1.30
   2  -5   6   13.40    2.90
  -2  -5  -6   13.40    3.30
   2  -5   6    6.80    2.10
  -2  -5  -6   10.10    2.80
   2  -5   6    9.90    1.50
  -2  -5  -6   12.00    2.50
  -2   5  -6   10.00    2.50
  -2   5  -6   10.20    2.70
  -2   5  -6   10.50    2.60
  -2   5  -6    8.80    2.60
   3  -5   6    6.20    0.90
  -3  -5  -6    5.80    2.00
   3  -5   6    1.40    1.40
   3  -5   6    9.00    2.20
  -3  -5  -6    6.10    2.30
  -3  -5  -6   10.70    3.00
   3  -5   6   11.00    2.60
  -3  -5  -6    8.70    2.20
  -3   5  -6    4.20    2.10
  -3   5  -6   10.10    2.70
  -3   5  -6    8.30    2.10
  -4  -5  -6   18.80    3.90
  -4  -5  -6   21.90    3.70
  -4  -5  -6   19.40    3.20
  -4  -5  -6   20.10    3.40
   4  -5   6   19.30    3.40
   4  -5   6   28.30    3.90
   4  -5   6   20.20    3.50
  -4   5  -6   24.30    4.40
  -4   5  -6   17.70    3.80
  -5  -5  -6    7.30    2.30
  -5  -5  -6    9.30    2.80
   5  -5   6    5.10    1.80
  -5  -5  -6    6.50    2.20
  -5  -5  -6    4.80    1.90
   5  -5   6    3.80    1.50
   5  -5   6    6.70    2.10
  -5   5  -6    4.70    2.30
  -5   5  -6    5.50    1.70
  -5   5  -6    2.40    2.00
   6  -5   6    3.70    1.80
   6  -5   6    6.70    2.60
  -6  -5  -6    1.60    1.50
  -6  -5  -6    3.10    1.60
  -6  -5  -6    8.70    3.40
   6  -5   6    2.60    1.60
  -6   5  -6    4.90    2.00
  -6   5  -6    2.80    1.30
  -7  -5  -6   20.70    3.60
   7  -5   6   13.70    3.10
  -7  -5  -6   15.10    3.70
   7  -5   6   16.80    3.30
  -7  -5  -6   14.70    2.90
  -7  -5  -6   16.30    3.00
  -7   5  -6   20.70    4.40
  -7   5  -6   19.00    2.40
  -7   5  -6   20.10    4.70
  -8  -5  -6    1.40    1.30
  -8  -5  -6    0.10    1.50
   8  -5   6    1.40    1.20
  -8  -5  -6    0.90    1.40
  -8  -5  -6    1.50    1.30
  -8   5  -6    0.80    0.70
  -8   5  -6    1.10    1.60
  -8   5  -6    5.10    2.10
  -9  -5  -6   74.79    5.50
   9  -5   6   68.29    5.00
  -9  -5  -6   70.89    6.20
  -9  -5  -6   70.19    5.60
  -9   5  -6   67.69    6.70
  -9   5  -6   70.39    7.70
 -10  -5  -6    0.00    0.90
 -10  -5  -6   -2.90    1.50
 -10  -5  -6    1.00    1.90
 -10  -5  -6   -0.90    1.30
 -10   5  -6    2.10    2.30
 -10   5  -6   -3.70    1.30
 -10  -6   6   33.50    3.80
 -10  -6   6   33.60    5.00
 -10  -6   6   27.30    4.90
 -10  -6   6   22.50    5.00
  10  -6  -6   23.60    4.40
 -10   6   6   21.70    4.70
 -10   6   6   23.80    5.10
  -9  -6   6   -0.30    1.80
  -9  -6   6   -1.90    1.20
   9  -6  -6    0.30    0.50
  -9   6   6   -0.50    1.60
  -9   6   6    0.30    1.30
   8  -6  -6    2.80    1.20
  -8  -6   6    5.20    2.00
  -8  -6   6   -0.70    1.60
  -8  -6   6    6.70    4.00
  -8  -6   6    7.20    2.70
  -8   6   6    4.10    2.00
   8   6  -6    2.60    1.40
  -8   6   6    7.10    2.80
   7  -6  -6   71.09    5.50
  -7  -6   6   66.49    6.60
  -7  -6   6   62.59    6.90
   7  -6  -6   59.79    4.60
  -7  -6   6   65.09    5.50
  -7   6   6   67.99    6.80
  -7   6   6   73.99    7.00
   7   6  -6   69.49    5.50
  -6  -6   6    0.80    1.00
   6  -6  -6    2.40    1.40
  -6  -6   6    3.20    1.80
   6  -6  -6    2.30    1.70
   6  -6  -6    4.70    2.20
  -6  -6   6    1.10    1.70
  -6  -6   6    1.30    1.80
   6  -6  -6    2.20    1.50
   6   6  -6    3.40    1.60
   6   6  -6    0.60    1.30
  -6   6   6   -2.80    1.30
   5  -6  -6    0.10    1.10
  -5  -6   6   -0.10    1.60
   5  -6  -6    1.00    1.20
  -5  -6   6    3.50    1.50
   5  -6  -6   -1.20    1.10
  -5  -6   6    1.30    1.30
  -5  -6   6    0.60    1.00
   5  -6  -6   -0.20    0.90
   5   6  -6    5.50    1.70
  -5   6   6   -1.20    0.90
   5   6  -6    0.40    1.40
   5   6  -6   -0.60    0.90
  -4  -6   6    6.10    2.30
   4  -6  -6    5.20    2.90
  -4  -6   6    8.40    2.40
  -4  -6   6    8.00    2.70
   4  -6  -6    6.90    2.70
  -4  -6   6    6.00    2.10
   4  -6  -6    2.30    1.70
  -4  -6   6    4.40    1.80
   4  -6  -6    2.40    1.60
   4   6  -6   11.20    2.50
  -4   6   6    7.40    2.40
   4   6  -6    7.20    2.00
   4   6  -6    6.40    2.30
  -4   6   6    4.20    2.30
   3  -6  -6   46.00    4.80
   3  -6  -6   53.39    8.70
  -3  -6   6   46.10    5.80
  -3  -6   6   41.20    4.50
   3  -6  -6   45.70    6.30
  -3  -6   6   48.20    5.20
   3  -6  -6   38.80    4.20
  -3  -6   6   47.30    5.30
   3  -6  -6   49.30    4.90
  -3  -6   6   37.60    4.10
   3   6  -6   40.00    5.70
  -3   6   6   38.70    5.40
   3   6  -6   38.50    4.10
   3   6  -6   35.40    5.30
  -2  -6   6   -1.10    1.50
  -2  -6   6   -1.60    1.10
   2  -6  -6    3.40    1.70
   2  -6  -6    3.40    1.90
   2  -6  -6    6.50    2.40
  -2  -6   6    5.20    2.00
  -2  -6   6    2.10    1.30
   2  -6  -6    3.10    2.10
   2   6  -6    1.90    1.40
   2   6  -6    4.90    2.00
  -2   6   6    2.40    1.70
   2   6  -6    3.30    2.00
   1  -6  -6  167.68   10.00
  -1  -6   6  159.48    9.90
   1  -6  -6  145.69    8.70
  -1  -6   6  146.19    9.10
  -1  -6   6  162.98    9.40
   1  -6  -6  153.38    9.30
  -1  -6   6  169.68    8.00
   1  -6  -6  140.39    9.60
  -1   6   6  154.18    7.90
  -1   6   6  145.19    9.00
   1   6  -6  145.99    9.40
   1   6  -6  143.19    9.60
   1   6  -6  165.08    9.20
   0  -6   6    3.00    1.60
   0  -6   6    2.10    1.60
   0  -6  -6    0.90    1.70
   0  -6   6    2.10    1.10
   0  -6  -6    2.00    1.20
   0  -6   6    1.30    1.50
   0  -6  -6   -0.20    1.40
   0  -6   6   -1.40    1.40
   0  -6  -6    5.10    2.20
   0   6  -6    0.40    1.50
   0   6  -6    2.70    2.30
   0   6  -6    4.50    2.10
   0   6  -6    4.60    1.90
   0   6   6    1.20    0.80
   0   6   6    0.00    1.20
  -1  -6  -6    1.20    1.60
   1  -6   6    2.30    1.90
   1  -6   6    1.60    1.50
   1  -6   6    2.30    1.60
  -1  -6  -6    2.00    1.90
   1  -6   6    0.80    1.30
  -1  -6  -6    1.10    1.30
   1  -6   6    2.80    1.50
  -1  -6  -6    1.00    1.60
   1   6   6    1.80    0.90
  -1   6  -6    0.50    1.10
  -1   6  -6    0.40    1.40
   1   6   6    1.00    0.80
  -1   6  -6    0.20    1.30
   2  -6   6    1.90    1.20
   2  -6   6    1.90    1.60
  -2  -6  -6    1.10    1.30
   2  -6   6   -1.80    1.10
  -2  -6  -6    4.70    2.10
   2  -6   6    0.70    0.60
  -2  -6  -6   -0.10    1.30
  -2   6  -6    0.70    1.60
  -2   6  -6    0.90    1.20
  -2   6  -6   -1.20    1.00
   3  -6   6   -1.30    1.10
   3  -6   6    1.40    0.70
  -3  -6  -6    2.50    1.20
   3  -6   6    2.60    1.60
   3  -6   6    2.10    1.80
  -3  -6  -6   -1.20    1.00
  -3  -6  -6    4.20    4.00
  -3   6  -6    1.20    1.80
  -3   6  -6    0.90    1.30
  -3   6  -6    0.80    1.30
   4  -6   6   -0.60    0.40
  -4  -6  -6   -0.10    1.50
  -4  -6  -6   -1.70    1.70
  -4  -6  -6   -2.10    1.00
   4  -6   6    0.10    1.20
  -4  -6  -6   -2.10    1.00
   4  -6   6    3.50    1.90
  -4   6  -6    0.00    1.10
  -4   6  -6    0.00    1.50
  -4   6  -6    2.50    1.90
  -5  -6  -6  108.69    8.90
  -5  -6  -6  113.69    7.60
   5  -6   6  114.29    7.60
  -5  -6  -6  109.59    7.60
  -5  -6  -6  101.99    7.70
  -5   6  -6   96.09    6.40
  -5   6  -6  116.49    8.80
  -5   6  -6  119.09    9.20
   6  -6   6    3.90    2.00
  -6  -6  -6    6.50    2.30
  -6  -6  -6    0.70    1.40
  -6  -6  -6    7.20    2.80
  -6  -6  -6    0.90    1.30
  -6   6  -6    5.40    2.60
  -6   6  -6    1.20    2.40
  -6   6  -6    3.20    1.70
  -7  -6  -6   -1.20    1.60
  -7  -6  -6    3.50    1.60
  -7  -6  -6    0.70    1.50
  -7  -6  -6   -0.80    1.20
  -7   6  -6    0.00    1.00
  -7   6  -6   -2.30    1.10
  -7   6  -6   -1.70    1.40
  -8  -6  -6   13.80    3.20
  -8  -6  -6    7.60    3.10
   8  -6   6    9.50    2.70
  -8  -6  -6    6.10    2.30
  -8   6  -6    6.10    2.60
  -8   6  -6   13.00    3.90
  -8   6  -6    6.90    1.40
   7  -7  -6   12.70    2.70
  -7  -7   6   15.40    3.50
  -7  -7   6   10.30    3.10
   7  -7  -6   17.20    4.20
  -7   7   6   14.20    3.60
   7   7  -6   15.30    3.00
  -6  -7   6   28.60    5.10
  -6  -7   6   29.80    4.70
  -6  -7   6   22.90    4.50
   6  -7  -6   30.70    4.20
   6  -7  -6   36.40    6.00
   6   7  -6   34.30    3.90
  -5  -7   6    5.20    2.40
   5  -7  -6    6.70    2.20
   5  -7  -6    5.80    2.60
  -5  -7   6   13.20    3.60
  -5  -7   6    7.90    3.00
  -5   7   6    7.60    3.30
   5   7  -6    8.90    2.00
   4  -7  -6    3.70    2.30
  -4  -7   6   -1.60    1.50
  -4  -7   6   -0.90    1.40
   4  -7  -6   -2.80    1.20
  -4  -7   6   -0.60    1.00
   4   7  -6    2.50    2.00
  -4   7   6    0.00    1.30
   4   7  -6    2.80    1.50
   3  -7  -6   14.00    4.10
  -3  -7   6   14.40    3.40
  -3  -7   6   11.20    2.90
   3  -7  -6   11.40    3.10
   3  -7  -6   13.90    3.30
  -3  -7   6   13.90    3.50
   3   7  -6   15.80    3.80
  -3   7   6   14.50    3.10
  -3   7   6   17.30    4.00
   3   7  -6   12.50    2.90
   2  -7  -6   30.00    5.30
  -2  -7   6   38.10    5.50
   2  -7  -6   37.50    5.50
   2  -7  -6   21.00    3.90
  -2  -7   6   28.80    4.10
  -2  -7   6   31.70    5.10
  -2  -7   6   28.60    5.60
  -2   7   6   29.70    4.20
  -2   7   6   38.50    5.70
   2   7  -6   21.30    3.90
   1  -7  -6   -0.90    1.60
   1  -7  -6    0.50    1.80
  -1  -7   6    4.20    2.10
  -1  -7   6   -0.60    1.30
   1  -7  -6   -1.20    1.70
  -1  -7   6    1.60    1.50
  -1  -7   6    5.90    2.20
   1  -7  -6    3.10    2.00
  -1   7   6   -1.80    1.00
   1   7  -6    4.60    2.10
   0  -7   6   16.50    3.70
   0  -7  -6    9.00    4.00
   0  -7  -6   20.50    4.00
   0  -7   6   19.90    4.00
   0  -7  -6   13.80    3.40
   0  -7   6   11.90    3.50
   0  -7  -6   10.30    3.10
   0  -7   6   14.80    2.70
   0   7   6   17.30    3.90
   0   7  -6   10.80    3.40
   0   7  -6   15.30    3.50
   0   7   6   14.40    2.40
   0   7  -6   15.90    3.70
  -1  -7  -6    4.40    1.90
   1  -7   6    5.50    2.40
   1  -7   6    4.20    2.00
  -1  -7  -6    3.00    2.40
  -1  -7  -6    2.30    1.50
  -1  -7  -6    1.00    2.00
   1  -7   6    2.80    1.60
   1  -7   6    4.90    1.60
   1   7   6    4.90    1.10
  -1   7  -6   -0.20    1.90
  -1   7  -6    0.40    1.70
   1   7   6    0.30    0.80
  -1   7  -6    0.00    2.00
  -2  -7  -6    0.80    1.40
  -2  -7  -6    2.30    2.60
   2  -7   6    3.30    1.80
  -2  -7  -6    4.60    2.30
   2  -7   6    2.90    1.90
   2  -7   6    0.50    1.10
   2  -7   6    4.30    1.20
  -2  -7  -6    9.10    3.30
  -2   7  -6    3.60    2.40
  -2   7  -6   -0.50    1.50
  -2   7  -6    3.90    2.20
   3  -7   6    5.90    2.10
  -3  -7  -6    6.10    2.50
   3  -7   6    7.10    1.30
   3  -7   6    9.10    2.20
  -3  -7  -6    5.70    2.80
  -3  -7  -6    5.70    2.30
  -3   7  -6    2.50    3.60
  -3   7  -6    6.80    2.40
  -3   7  -6    4.20    1.90
  -4  -7  -6    3.60    2.20
   4  -7   6    2.30    0.90
  -4  -7  -6   -2.70    1.50
   4  -7   6    0.00    0.80
  -4  -7  -6    4.80    2.70
   4  -7   6    2.30    2.00
  -4   7  -6   -0.90    1.70
  -4   7  -6    1.90    1.80
  -4   7  -6    2.20    1.30
   5  -7   6    3.20    1.80
  -5  -7  -6    0.90    2.10
   5  -7   6   -0.60    0.50
  -5  -7  -6    0.10    2.10
  -5  -7  -6   -3.10    1.20
   5  -7   6    1.30    0.60
  -5   7  -6    2.40    2.20
  -5   7  -6   -1.30    1.30
  -5   7  -6   -0.40    1.70
  -6  -7  -6   -0.10    1.50
  -6  -7  -6   -2.90    1.30
   6  -7   6    0.90    1.80
  -6  -7  -6    0.10    2.50
  -6   7  -6    0.10    2.00
  -6   7  -6    0.90    1.50
  -6   7  -6   -2.60    1.30
  -1  -8   6    9.70    3.30
  -1  -8   6   10.10    2.20
  -1   8   6    6.70    2.70
   0  -8  -6   -1.10    1.90
 -15   0   7   57.79    5.10
 -14   0   7   -0.70    1.00
 -14   0   7    2.50    1.20
  14   0  -7   -2.40    1.10
 -14   0   7    0.00    1.40
 -13   0   7   22.70    4.10
 -13   0   7   19.70    3.90
  13   0  -7   18.60    2.90
 -13   0   7   23.50    3.50
  12   0  -7    1.30    1.10
 -12   0   7   -0.60    1.00
 -12   0   7    1.40    2.50
  12   0  -7   -2.30    0.90
 -11   0   7   48.00    4.90
 -11   0   7   45.10    4.50
  11   0  -7   60.89    4.50
 -11   0   7   52.39    4.20
  11   0  -7   37.30    5.00
 -11   0   7   49.40    4.80
 -10   0   7   -2.20    0.70
 -10   0   7   -0.70    0.60
 -10   0   7   -0.60    1.00
  10   0  -7    0.00    0.70
  10   0  -7   -0.40    0.80
  -9   0   7   36.70    3.80
   9   0  -7   35.90    3.40
  -9   0   7   37.60    4.90
   9   0  -7   36.70    3.40
  -9   0   7   36.10    3.30
   9   0  -7   41.90    4.30
  -8   0   7    0.60    0.90
  -8   0   7    0.20    1.00
  -8   0   7    0.60    1.10
   8   0  -7    1.20    1.00
   8   0  -7    0.10    1.00
   8   0  -7    0.70    1.00
  -7   0   7   48.20    3.80
  -7   0   7   45.50    4.10
  -7   0   7   43.10    3.40
   7   0  -7   49.50    4.10
   7   0  -7   49.30    4.20
   7   0  -7   52.19    3.70
   6   0  -7   -0.40    0.70
   6   0  -7   -0.50    0.70
  -6   0   7   -0.40    0.70
  -6   0   7    0.60    0.80
   6   0  -7   -0.40    0.80
  -6   0   7    0.10    0.90
   5   0  -7  155.28    6.60
  -5   0   7  144.69    6.60
  -5   0   7  144.39    6.40
   5   0  -7  154.98    6.60
  -5   0   7  136.59    7.00
   5   0  -7  147.29    6.80
   4   0  -7   -0.40    0.70
  -4   0   7   -0.30    0.50
  -4   0   7    0.80    0.90
   4   0  -7    1.00    1.00
  -4   0   7    0.10    0.80
   4   0  -7    0.70    1.10
   4   0  -7   -0.90    0.60
  -3   0   7   93.69    4.50
   3   0  -7   93.79    4.50
   3   0  -7   95.89    4.60
   3   0  -7   99.69    5.40
  -3   0   7   84.49    4.30
  -3   0   7   95.09    5.10
  -2   0   7    0.00    0.60
  -2   0   7    0.10    0.80
   2   0  -7   -0.70    0.70
   2   0  -7    0.20    0.50
   2   0  -7    0.50    0.70
  -2   0   7   -0.30    0.60
   1   0  -7  104.69    4.50
   1   0  -7  106.69    4.40
  -1   0   7  104.79    4.50
  -1   0   7   97.19    4.40
  -1   0   7  103.39    5.10
   0   0  -7    7.20    1.20
   0   0   7    8.10    1.60
   0   0  -7    8.20    1.60
  -1   0  -7  341.27   11.20
  -1   0  -7  365.56   12.40
  -1   0  -7  381.06   11.30
   1   0   7  367.16   12.60
   1   0   7  383.96   11.30
   2   0   7   -0.40    0.70
  -2   0  -7   -1.00    0.50
   2   0   7   -0.80    0.30
  -2   0  -7   -0.40    0.20
  -2   0  -7   -0.50    0.40
  -3   0  -7   -0.30    0.70
  -3   0  -7    0.20    0.40
   3   0   7   -0.20    0.70
   3   0   7    0.50    0.40
  -3   0  -7    0.20    0.40
  -4   0  -7    1.10    0.70
  -4   0  -7    0.30    0.30
  -4   0  -7   -0.40    0.30
  -5   0  -7  455.85   16.00
  -5   0  -7  464.65   12.90
  -5   0  -7  464.95   14.50
  -6   0  -7    0.10    0.60
  -6   0  -7   -0.20    0.60
  -6   0  -7    0.80    1.00
  -7   0  -7   32.50    3.40
  -7   0  -7   27.30    2.70
  -7   0  -7   29.30    3.10
  -7   0  -7   26.20    2.70
  -8   0  -7    1.30    1.00
  -8   0  -7   -0.70    0.70
  -8   0  -7   -0.80    1.00
  -8   0  -7    1.10    1.10
  -9   0  -7  373.26   14.10
  -9   0  -7  391.86   15.60
  -9   0  -7  368.16   14.60
  -9   0  -7  379.36   14.40
 -10   0  -7   -0.30    0.70
 -10   0  -7   -2.40    0.80
 -10   0  -7   -0.60    0.70
 -10   0  -7   -1.10    1.10
 -11   0  -7    3.30    1.70
 -11   0  -7    5.00    2.10
 -11   0  -7    7.30    2.20
 -11   0  -7    7.20    2.10
 -12   0  -7   -2.90    0.90
 -12   0  -7   -0.40    1.00
 -12   0  -7    0.30    1.10
 -12   0  -7   -2.20    0.90
 -13   0  -7   11.30    2.80
 -13   0  -7    7.90    2.20
 -13   0  -7    7.50    2.10
 -13   0  -7    7.50    2.50
 -14  -1   7    8.30    2.10
  14  -1  -7    6.80    1.20
 -14  -1   7    6.10    2.10
  14   1  -7    5.40    2.10
 -14   1   7    8.90    2.60
 -14   1   7    5.40    2.00
 -14   1   7    7.70    2.30
  13  -1  -7   10.60    1.70
 -13  -1   7   15.40    3.10
 -13  -1   7   17.10    3.10
 -13  -1   7    7.10    2.60
 -13   1   7    9.80    2.40
  13   1  -7   11.30    2.60
 -13   1   7    8.30    2.50
 -13   1   7   16.20    3.20
 -12  -1   7    0.30    0.90
 -12  -1   7   -1.10    1.40
  12  -1  -7   -0.60    1.20
 -12  -1   7    0.50    1.50
  12  -1  -7    0.00    0.80
  12   1  -7   -0.20    0.90
 -12   1   7    0.30    1.00
 -12   1   7    0.80    1.10
  12   1  -7   -1.30    1.80
 -12   1   7    1.10    1.30
  11  -1  -7   99.49    5.20
 -11  -1   7   98.09    5.90
 -11  -1   7  110.69    7.20
  11  -1  -7   95.29    5.70
 -11  -1   7   78.89    6.30
  11   1  -7   88.69    5.90
 -11   1   7   91.89    6.40
 -11   1   7   98.79    6.20
  11   1  -7   89.49    7.10
 -11   1   7   96.09    6.90
  11   1  -7   88.49    6.20
 -10  -1   7   30.10    3.10
 -10  -1   7   23.90    3.90
  10  -1  -7   26.70    2.80
 -10  -1   7   26.50    4.00
  10  -1  -7   25.70    4.10
  10  -1  -7   30.70    2.80
 -10   1   7   29.90    3.30
  10   1  -7   27.20    4.20
 -10   1   7   21.10    3.60
  10   1  -7   32.40    3.60
 -10   1   7   28.50    4.50
  10   1  -7   27.20    3.00
 -10   1   7   29.80    3.90
   9  -1  -7    1.50    1.30
  -9  -1   7    2.20    1.50
   9  -1  -7    1.40    1.00
  -9  -1   7    2.50    1.30
  -9  -1   7    3.60    1.60
   9  -1  -7    1.80    1.00
  -9   1   7    1.10    1.30
  -9   1   7    1.80    1.30
   9   1  -7    2.30    1.30
  -9   1   7    3.50    1.40
   9   1  -7    1.40    2.10
   9   1  -7    1.30    1.10
  -9   1   7    2.70    1.10
  -8  -1   7  113.59    6.60
   8  -1  -7  114.59    6.70
  -8  -1   7  122.69    7.00
   8  -1  -7  115.89    5.60
  -8  -1   7  111.89    6.00
   8  -1  -7  116.69    6.00
   8   1  -7  112.89    6.50
  -8   1   7  109.69    7.00
   8   1  -7  116.49    6.30
  -8   1   7  118.29    6.30
  -8   1   7  109.39    6.50
  -8   1   7  115.29    6.40
   8   1  -7  114.09    6.90
   7  -1  -7   92.69    5.80
  -7  -1   7  100.09    5.80
  -7  -1   7  108.39    6.30
   7  -1  -7   96.29    5.30
  -7  -1   7  104.79    5.50
   7  -1  -7  101.79    5.00
   7   1  -7   99.59    6.10
  -7   1   7   98.39    5.50
  -7   1   7   99.09    5.80
   7   1  -7  107.89    5.80
  -7   1   7  106.69    6.50
   7   1  -7  106.29    6.00
  -7   1   7  105.49    5.80
  -6  -1   7   60.59    4.50
   6  -1  -7   60.29    3.90
   6  -1  -7   68.59    4.80
   6  -1  -7   67.89    3.80
  -6  -1   7   63.39    4.30
  -6  -1   7   62.79    4.00
   6   1  -7   63.39    4.20
  -6   1   7   62.39    4.20
   6   1  -7   66.79    4.60
  -6   1   7   66.59    4.30
  -6   1   7   58.49    4.80
  -6   1   7   62.89    4.20
   6   1  -7   62.49    4.80
   6   1  -7   67.79    4.50
  -5  -1   7   39.80    3.00
  -5  -1   7   36.20    3.00
   5  -1  -7   38.10    2.90
  -5  -1   7   38.40    3.40
   5  -1  -7   36.50    3.10
  -5   1   7   38.70    3.00
  -5   1   7   39.00    3.10
   5   1  -7   36.80    3.50
  -5   1   7   32.40    3.30
   5   1  -7   41.60    3.20
   5   1  -7   39.90    3.30
   5   1  -7   35.90    3.20
  -5   1   7   34.00    3.00
  -4  -1   7   51.29    3.30
   4  -1  -7   50.39    3.30
  -4  -1   7   48.20    3.30
  -4  -1   7   58.49    4.00
   4  -1  -7   50.89    3.50
   4   1  -7   49.30    3.40
  -4   1   7   46.70    3.00
  -4   1   7   53.39    3.50
  -4   1   7   58.49    4.10
   4   1  -7   48.30    3.80
   4   1  -7   49.99    3.40
   4   1  -7   50.79    3.70
   3  -1  -7   95.39    4.60
  -3  -1   7   98.49    4.70
  -3  -1   7   92.59    4.40
   3  -1  -7   95.59    4.70
  -3  -1   7   85.89    5.10
   3   1  -7   90.59    5.00
  -3   1   7   96.69    5.10
   3   1  -7   95.49    4.80
  -3   1   7   91.39    4.10
   3   1  -7   97.59    4.70
  -3   1   7  102.29    4.90
   3   1  -7   90.89    5.20
  -3   1   7   89.49    4.70
   2  -1  -7  171.78    7.30
   2  -1  -7  170.38    6.70
  -2  -1   7  178.08    7.60
   2  -1  -7  179.48    6.90
  -2  -1   7  171.28    6.30
  -2   1   7  173.28    5.90
  -2   1   7  171.88    7.20
   2   1  -7  165.18    6.40
   2   1  -7  169.28    6.90
   2   1  -7  179.68    7.60
  -2   1   7  168.88    6.90
   2   1  -7  163.28    7.10
  -2   1   7  167.88    6.90
   1  -1  -7  333.67   10.60
  -1  -1   7  308.27   10.20
   1  -1  -7  306.07   10.80
  -1  -1   7  295.87    9.90
  -1  -1   7  294.17   11.20
  -1  -1   7  301.47    9.50
   1  -1  -7  319.77   10.30
   1   1  -7  306.47    9.70
   1   1  -7  301.77   11.20
  -1   1   7  306.17   10.60
   1   1  -7  302.47   10.50
  -1   1   7  301.97    9.00
  -1   1   7  308.67   10.40
   0  -1   7  874.91   26.70
   0  -1  -7  978.40   27.60
   0  -1   7  992.70   29.40
   0  -1   7  964.60   27.60
   0  -1  -7 1023.40   28.20
   0  -1  -7 1042.90   28.20
   0  -1   7  981.40   27.40
   0   1  -7  996.60   29.10
   0   1  -7  964.30   27.90
   0   1   7  979.10   28.10
   0   1  -7  974.00   26.80
   0   1   7  983.30   27.90
  -1  -1  -7  306.17    9.70
   1  -1   7  299.27    9.50
  -1  -1  -7  300.67   10.10
   1  -1   7  297.27   11.40
  -1   1  -7  294.67    8.70
  -1   1  -7  302.77   10.00
  -1   1  -7  291.47   11.10
   1   1   7  284.47   10.00
   1   1   7  296.47    9.80
  -1   1  -7  316.97    9.70
   2  -1   7   77.09    3.30
   2  -1   7   84.79    5.10
  -2  -1  -7   76.29    2.60
  -2  -1  -7   70.49    3.70
   2  -1   7   72.49    3.40
  -2  -1  -7   74.49    3.30
  -2   1  -7   67.49    3.50
  -2   1  -7   74.19    3.70
  -2   1  -7   73.09    2.70
   2   1   7   74.79    3.90
  -2   1  -7   73.19    4.70
   2   1   7   77.29    3.50
   3  -1   7  651.63   18.40
  -3  -1  -7  648.54   18.60
   3  -1   7  673.83   21.70
   3  -1   7  654.93   19.20
  -3  -1  -7  644.04   19.60
  -3   1  -7  657.03   21.70
  -3   1  -7  641.34   19.20
   3   1   7  649.04   18.60
   3   1   7  686.23   20.00
  -3   1  -7  677.53   19.70
   4  -1   7   34.20    1.60
  -4  -1  -7   33.70    1.80
  -4  -1  -7   29.00    2.40
   4  -1   7   37.80    1.90
   4  -1   7   35.40    2.40
  -4   1  -7   29.50    1.90
  -4   1  -7   31.00    3.30
  -4   1  -7   30.30    2.50
  -4   1  -7   32.00    2.20
  -5  -1  -7   88.59    5.60
  -5  -1  -7   77.19    3.90
  -5  -1  -7   83.79    4.50
  -5  -1  -7   85.59    3.10
  -5   1  -7   82.09    3.70
  -5   1  -7   79.19    5.50
  -5   1  -7   87.99    4.70
  -5   1  -7   82.99    3.70
[truncated: 4,479,468 more chars]
