# Supplementary material for: Conversion of 3-amino-4-aryl­amino-1H-iso­chromen-1-ones to 1-aryl­iso­chromeno[3,4-d][1,2,3]triazol-5(1H)-ones: synthesis, spectroscopic characterization and the structures of four products and one ring-opened derivative
Source: Acta Crystallogr C Struct Chem. 2020 Apr 20;76(Pt 5):446–53. doi: 10.1107/S2053229620003757 (PMC7199195; doi:10.1107/S2053229620003757)
Supplement: Supplementary file 2 [file c-76-00446-Isup2.hkl]

data_I                                                                          
_shelx_title ' p3cg'                                                            
_shelx_refln_list_code          4                                               
_shelx_F_calc_maximum      124.85                                               
_exptl_crystal_F_000       544.00                                               
_reflns_d_resolution_high  0.7666                                               
                                                                                
loop_                                                                           
 _space_group_symop_operation_xyz                                               
 'x, y, z'                                                                      
 '-x+1/2, y+1/2, -z+1/2'                                                        
 '-x, -y, -z'                                                                   
 'x-1/2, -y-1/2, z-1/2'                                                         
                                                                                
_cell_length_a    11.6814                                                       
_cell_length_b     6.4310                                                       
_cell_length_c    16.0589                                                       
_cell_angle_alpha  90.000                                                       
_cell_angle_beta  100.687                                                       
_cell_angle_gamma  90.000                                                       
                                                                                
_shelx_F_squared_multiplier     1.000                                           
                                                                                
loop_                                                                           
 _refln_index_h                                                                 
 _refln_index_k                                                                 
 _refln_index_l                                                                 
 _refln_F_squared_calc                                                          
 _refln_F_squared_meas                                                          
 _refln_F_squared_sigma                                                         
 _refln_observed_status                                                         
   2   0   0       4191.47       3984.49       123.37 o                         
   4   0   0          1.12          2.53         0.36 o                         
   6   0   0       2276.31       2520.29        28.24 o                         
   8   0   0       2656.26       2530.63        31.64 o                         
  10   0   0       1266.50       1213.43        17.67 o                         
  12   0   0         30.18         22.74         2.31 o                         
  14   0   0        235.63        243.96         6.64 o                         
   1   1   0        347.50        308.30         2.92 o                         
   2   1   0        863.27        800.35         6.07 o                         
   3   1   0          2.76          1.30         0.27 o                         
   4   1   0        448.30        461.93         5.04 o                         
   5   1   0         13.44         14.47         0.47 o                         
   6   1   0         84.99         84.85         1.42 o                         
   7   1   0         50.76         46.36         1.16 o                         
   8   1   0        124.00        125.74         1.97 o                         
   9   1   0        103.71        100.05         1.77 o                         
  10   1   0        750.38        775.79         8.52 o                         
  11   1   0         18.46         14.39         0.92 o                         
  12   1   0         96.84        109.03         2.28 o                         
  13   1   0          3.54          5.97         0.83 o                         
  14   1   0         50.92         39.83         2.50 o                         
   1   2   0      10421.96      10028.49       205.56 o                         
   2   2   0         27.84         30.51         0.74 o                         
   3   2   0        425.26        412.65         3.73 o                         
   4   2   0          0.55          0.03         0.21 o                         
   5   2   0          9.99         10.05         0.63 o                         
   6   2   0          0.41          1.49         0.33 o                         
   7   2   0        242.82        241.48         3.29 o                         
   8   2   0        442.35        449.31         5.19 o                         
   9   2   0        441.46        431.47         5.21 o                         
  10   2   0       1036.71       1002.10         9.54 o                         
  11   2   0         74.07         69.21         1.81 o                         
  12   2   0          1.74          2.68         0.66 o                         
  13   2   0          7.35          6.40         0.75 o                         
  14   2   0        275.57        293.29         5.75 o                         
   1   3   0        303.11        304.49         3.54 o                         
   2   3   0       2088.63       2138.01        16.98 o                         
   3   3   0        242.48        257.26         3.10 o                         
   4   3   0        162.56        177.35         2.20 o                         
   5   3   0         31.74         29.40         0.94 o                         
   6   3   0         12.31         16.81         0.87 o                         
   7   3   0         52.20         50.87         1.46 o                         
   8   3   0        602.42        588.58         6.12 o                         
   9   3   0         87.29         90.17         1.98 o                         
  10   3   0        874.64        878.47         9.86 o                         
  11   3   0          8.61          7.24         0.85 o                         
  12   3   0         18.84         22.48         1.42 o                         
  13   3   0          3.63          3.70         0.77 o                         
   0   4   0       3340.57       3365.52        36.07 o                         
   1   4   0       7019.34       7096.73       136.49 o                         
   2   4   0          7.09          6.39         0.63 o                         
   3   4   0        176.91        174.96         2.89 o                         
   4   4   0         14.47         16.71         0.88 o                         
   5   4   0          0.00          0.43         0.34 o                         
   6   4   0          0.03         -0.06         0.38 o                         
   7   4   0        481.85        478.98         5.77 o                         
   8   4   0        139.61        143.98         2.97 o                         
   9   4   0       1645.79       1640.65        15.05 o                         
  10   4   0         98.75         95.59         2.38 o                         
  11   4   0        236.09        243.17         4.47 o                         
  12   4   0          8.84          9.28         1.03 o                         
  13   4   0          1.33          0.92         0.72 o                         
   1   5   0        883.88        876.57         8.59 o                         
   2   5   0         49.39         50.90         1.61 o                         
   3   5   0          0.47          0.68         0.49 o                         
   4   5   0          0.82          1.38         0.45 o                         
   5   5   0          1.12          0.30         0.42 o                         
   6   5   0          0.64          0.21         0.76 o                         
   7   5   0          1.09          0.24         0.59 o                         
   8   5   0         13.17         13.43         1.23 o                         
   9   5   0        627.78        648.65         9.35 o                         
  10   5   0          0.73          2.51         2.04 o                         
  11   5   0         47.93         45.54         3.04 o                         
   0   6   0         36.09        131.29        10.72 o                         
   1   6   0       1372.83       1366.89        12.51 o                         
   2   6   0          0.30          0.13         0.54 o                         
   3   6   0         21.70         48.61         2.18 o                         
   4   6   0         29.55         27.76         1.38 o                         
   5   6   0          9.41          5.27         0.67 o                         
   6   6   0          6.55          4.88         1.00 o                         
   7   6   0         28.49         32.25         2.21 o                         
   8   6   0          0.08          0.71         1.14 o                         
   9   6   0        751.07        750.72        11.36 o                         
  10   6   0        103.52        113.17         4.30 o                         
   1   7   0        417.71        402.86         6.36 o                         
   2   7   0          4.81          5.69         0.85 o                         
   3   7   0          5.34          6.89         0.91 o                         
   4   7   0          1.14          0.50         0.60 o                         
   5   7   0          1.25          0.43         0.86 o                         
   6   7   0          0.34          0.12         0.80 o                         
   7   7   0          9.79          8.94         1.54 o                         
   8   7   0         40.60         39.61         2.64 o                         
   0   8   0       1251.56       1222.13        20.68 o                         
   1   8   0        658.12        651.03         9.66 o                         
   2   8   0         50.29         46.41         2.49 o                         
   3   8   0          6.78          4.83         0.94 o                         
   4   8   0          3.73          7.68         1.29 o                         
 -15   0   1        116.26        132.64         5.74 o                         
 -13   0   1         18.55         25.65         2.08 o                         
 -11   0   1        518.53        481.94        12.41 o                         
  -9   0   1       2619.49       2515.70        26.98 o                         
  -7   0   1        461.94        489.64         6.83 o                         
  -5   0   1        403.94        423.88         5.71 o                         
  -3   0   1       2672.09       2590.52       197.02 o                         
   3   0   1        739.26        718.61        10.05 o                         
   5   0   1       2907.62       2952.12        40.04 o                         
   7   0   1         67.29         59.58         1.78 o                         
   9   0   1        393.57        375.63         7.34 o                         
  11   0   1        439.65        373.69         7.73 o                         
  13   0   1         14.60         20.57         1.86 o                         
 -14   1   1         10.00         10.13         0.95 o                         
 -13   1   1          1.36          0.31         0.50 o                         
 -12   1   1          3.65          3.96         0.65 o                         
 -11   1   1       1311.30       1185.78        11.47 o                         
 -10   1   1        217.99        208.29         3.16 o                         
  -9   1   1       1587.13       1519.13        14.54 o                         
  -8   1   1         90.61         88.92         1.84 o                         
  -7   1   1         81.17        107.87         2.18 o                         
  -6   1   1         16.01         19.83         0.87 o                         
  -5   1   1        387.75        395.93         4.41 o                         
  -4   1   1          0.12          0.12         0.24 o                         
  -3   1   1        159.84         98.30         1.37 o                         
  -2   1   1          1.66          2.55         0.25 o                         
  -1   1   1       3274.86       3058.86        75.53 o                         
   0   1   1         28.04         30.19         0.89 o                         
   1   1   1       1981.91       1815.46        61.56 o                         
   2   1   1        264.45        239.79         2.76 o                         
   3   1   1        522.34        455.91         4.54 o                         
   4   1   1        228.12        234.99         2.71 o                         
   5   1   1        547.49        561.50         5.35 o                         
   6   1   1         14.83         13.67         0.59 o                         
   7   1   1        109.73        104.33         1.67 o                         
   8   1   1          3.56          3.10         0.41 o                         
   9   1   1        204.14        190.59         2.59 o                         
  10   1   1         31.51         26.66         1.16 o                         
  11   1   1        687.50        661.89         8.67 o                         
  12   1   1         41.04         36.94         1.82 o                         
  13   1   1          6.88          6.44         0.95 o                         
  14   1   1          9.82          6.97         0.98 o                         
 -14   2   1         57.82         62.59         2.33 o                         
 -13   2   1          0.16          0.17         0.64 o                         
 -12   2   1          1.16          1.85         0.56 o                         
 -11   2   1        175.58        168.26         2.99 o                         
 -10   2   1        966.06        934.55         9.55 o                         
  -9   2   1       3500.61       3361.16        28.60 o                         
  -8   2   1         15.77         15.37         0.92 o                         
  -7   2   1        425.91        399.14         4.71 o                         
  -6   2   1         14.19         19.58         0.92 o                         
  -5   2   1        429.73        438.17         4.60 o                         
  -4   2   1          1.38          1.22         0.30 o                         
  -3   2   1        174.06        168.95         2.38 o                         
  -2   2   1         17.40         14.38         0.59 o                         
  -1   2   1      15299.66      15043.51       284.55 o                         
   0   2   1      11904.72      11529.56       229.44 o                         
   1   2   1       7399.17       7240.55       169.50 o                         
   2   2   1        147.98        151.87         2.00 o                         
   3   2   1        829.38        819.43         7.11 o                         
   4   2   1         54.40         46.89         1.01 o                         
   5   2   1        208.60        240.62         2.89 o                         
   6   2   1          0.20          0.79         0.29 o                         
   7   2   1        414.40        391.19         4.31 o                         
   8   2   1        414.61        397.99         4.47 o                         
   9   2   1          4.18          4.51         0.56 o                         
  10   2   1        183.85        172.05         2.83 o                         
  11   2   1         38.87         34.10         1.37 o                         
  12   2   1          0.08         -0.66         0.66 o                         
  13   2   1          0.41         -0.23         0.63 o                         
  14   2   1         66.94         64.82         2.65 o                         
 -14   3   1         11.56         10.85         1.18 o                         
 -13   3   1          1.28          1.57         0.70 o                         
 -12   3   1          2.84          5.24         1.36 o                         
 -11   3   1        208.18        202.45         4.94 o                         
 -10   3   1       1837.06       1828.55        17.95 o                         
  -9   3   1         13.39         15.34         1.02 o                         
  -8   3   1        290.84        292.89         3.96 o                         
  -7   3   1        131.41        131.99         2.39 o                         
  -6   3   1          5.06          2.79         0.50 o                         
  -5   3   1         12.10         18.84         0.77 o                         
  -4   3   1          9.85         13.76         0.73 o                         
  -3   3   1        434.30        444.43         4.53 o                         
  -2   3   1        403.42        425.46         4.14 o                         
  -1   3   1       1465.83       1465.33        12.68 o                         
   0   3   1        126.28        114.37         2.02 o                         
   1   3   1        317.85        307.03         3.55 o                         
   2   3   1         12.15          5.46         0.52 o                         
   3   3   1        660.73        692.95         6.89 o                         
   4   3   1        299.60        289.00         3.65 o                         
   5   3   1         33.51         40.97         1.13 o                         
   6   3   1         15.33         17.13         0.93 o                         
   7   3   1        743.40        728.25         7.32 o                         
   8   3   1        449.02        441.76         5.13 o                         
   9   3   1         70.24         65.94         1.79 o                         
  10   3   1          8.70          9.39         0.84 o                         
  11   3   1        232.26        226.16         3.73 o                         
  12   3   1        181.88        187.28         3.99 o                         
  13   3   1         16.36         19.21         1.28 o                         
 -13   4   1         20.17         16.59         1.46 o                         
 -12   4   1         15.55         13.78         1.23 o                         
 -11   4   1          1.54          0.89         0.66 o                         
 -10   4   1       1190.69       1169.85        11.58 o                         
  -9   4   1        556.41        565.74         6.63 o                         
  -8   4   1         68.62         69.11         2.32 o                         
  -7   4   1         81.80         87.55         2.01 o                         
  -6   4   1         62.10         62.40         1.55 o                         
  -5   4   1         52.49         59.44         1.45 o                         
  -4   4   1          5.34          4.79         0.52 o                         
  -3   4   1          0.93          0.64         0.34 o                         
  -2   4   1          4.46          5.06         0.60 o                         
  -1   4   1        420.49        482.49         5.58 o                         
   0   4   1       8668.80       9041.38       245.14 o                         
   1   4   1         97.39        119.02         2.37 o                         
   2   4   1          0.86          0.12         0.40 o                         
   3   4   1         26.21         30.54         1.14 o                         
   4   4   1         36.15         34.31         1.49 o                         
   5   4   1         60.52         57.86         1.71 o                         
   6   4   1         47.56         51.06         1.63 o                         
   7   4   1         10.73         13.65         0.96 o                         
   8   4   1         84.24         85.44         2.01 o                         
   9   4   1         33.67         32.82         1.41 o                         
  10   4   1         73.67         71.23         2.19 o                         
  11   4   1          7.37          8.57         0.97 o                         
  12   4   1          1.96          0.62         0.60 o                         
 -12   5   1          0.64          0.80         1.50 o                         
 -11   5   1         96.33        105.82         4.71 o                         
 -10   5   1        826.20        805.99        11.78 o                         
  -9   5   1          0.04          0.62         0.65 o                         
  -8   5   1         60.07         61.91         2.04 o                         
  -7   5   1          0.09          0.10         0.61 o                         
  -6   5   1        107.21        104.23         2.33 o                         
  -5   5   1         14.36         13.96         1.06 o                         
  -4   5   1         18.10         23.33         1.31 o                         
  -3   5   1          0.46          0.77         0.47 o                         
  -2   5   1        116.91        120.97         2.49 o                         
  -1   5   1         95.35         93.97         2.13 o                         
   0   5   1        549.71        546.30         6.06 o                         
   1   5   1        228.89        234.59         3.55 o                         
   2   5   1        245.36        238.34         3.43 o                         
   3   5   1          5.96          5.23         0.64 o                         
   4   5   1        196.24        186.55         3.03 o                         
   5   5   1          4.11          3.12         0.58 o                         
   6   5   1         97.34         86.13         2.26 o                         
   7   5   1          1.93          3.79         0.77 o                         
   8   5   1         11.74         11.48         1.25 o                         
   9   5   1          1.72          0.05         0.81 o                         
  10   5   1          0.72          2.20         1.32 o                         
  11   5   1         12.02         10.23         1.65 o                         
 -10   6   1        883.81        929.45        23.29 o                         
  -9   6   1         54.89         57.40         3.22 o                         
  -8   6   1        483.78        487.54         9.57 o                         
  -7   6   1         11.55          9.86         1.45 o                         
  -6   6   1        127.20        116.70         2.82 o                         
  -5   6   1          1.28          0.01         0.71 o                         
  -4   6   1          6.11          3.50         0.68 o                         
  -3   6   1          1.31          0.59         0.55 o                         
  -2   6   1        200.66        209.90         3.51 o                         
  -1   6   1        365.87        369.91         4.99 o                         
   0   6   1       4667.93       4611.82        35.33 o                         
   1   6   1        280.72        274.97         4.30 o                         
   2   6   1          1.42          1.14         0.58 o                         
   3   6   1         34.24         33.46         1.48 o                         
   4   6   1          1.77          1.75         0.52 o                         
   5   6   1          6.24          5.28         0.78 o                         
   6   6   1          6.51          3.50         1.08 o                         
   7   6   1          2.96          0.97         0.84 o                         
   8   6   1        168.87        175.01         4.57 o                         
   9   6   1         14.13         11.32         1.45 o                         
  10   6   1          1.16          0.77         1.14 o                         
  -8   7   1         28.07         30.21         2.64 o                         
  -7   7   1          4.36          2.08         1.04 o                         
  -6   7   1         62.74         51.25         2.58 o                         
  -5   7   1          0.41         -0.70         0.70 o                         
  -4   7   1          2.57          2.73         0.77 o                         
  -3   7   1          0.61         -0.17         0.62 o                         
  -2   7   1        140.94        125.47         3.12 o                         
  -1   7   1         14.90         13.87         1.19 o                         
   0   7   1         81.66         89.51         3.48 o                         
   1   7   1         33.15         31.44         1.70 o                         
   2   7   1          7.43          7.57         0.94 o                         
   3   7   1          6.82          4.56         0.85 o                         
   4   7   1         27.28         23.02         1.51 o                         
   5   7   1         11.26         11.58         1.33 o                         
   6   7   1         19.70         15.93         1.81 o                         
   7   7   1          2.68          2.43         1.55 o                         
   8   7   1         24.71         37.10         7.84 o                         
  -4   8   1          4.54          2.90         1.02 o                         
  -3   8   1          9.52          6.87         1.18 o                         
  -2   8   1          4.35          4.97         1.99 o                         
  -1   8   1        431.09        394.19        10.14 o                         
   0   8   1        371.65        346.55         6.06 o                         
   1   8   1        359.98        343.69         6.76 o                         
   2   8   1          5.14          6.68         1.58 o                         
   3   8   1         35.12         33.64         2.21 o                         
   4   8   1         17.84         19.43         1.49 o                         
 -14   0   2          4.24          7.46         2.45 o                         
 -12   0   2         48.54         41.72         2.36 o                         
 -10   0   2       2828.66       2620.64        28.33 o                         
  -8   0   2          9.68         17.85         1.20 o                         
  -6   0   2          7.36          2.05         0.58 o                         
  -4   0   2        142.56        138.88         2.43 o                         
  -2   0   2       2504.99       2434.44        87.63 o                         
   0   0   2       4475.86       4095.60       147.12 o                         
   4   0   2         83.54         57.26         1.62 o                         
   6   0   2        150.76        185.04         3.89 o                         
   8   0   2        152.55        139.66         3.57 o                         
  10   0   2        713.67        643.32        11.24 o                         
  12   0   2          9.08         11.41         1.31 o                         
  14   0   2        539.66        641.16        28.00 o                         
 -15   1   2          0.00         -0.88         0.88 o                         
 -14   1   2          5.89          3.89         0.91 o                         
 -13   1   2          4.09          3.02         0.74 o                         
 -12   1   2         52.17         47.85         1.68 o                         
 -11   1   2         68.40         65.29         1.77 o                         
 -10   1   2       1274.99       1237.45        11.83 o                         
  -9   1   2        114.81        112.33         2.18 o                         
  -8   1   2        243.94        260.56         3.37 o                         
  -7   1   2         13.90         15.35         0.75 o                         
  -6   1   2       1003.13       1111.49         9.27 o                         
  -5   1   2         70.22         72.60         1.25 o                         
  -4   1   2        456.63        418.72         4.22 o                         
  -3   1   2          0.58         -0.08         0.24 o                         
  -2   1   2         29.91         36.69         0.79 o                         
  -1   1   2         21.93         17.72         0.53 o                         
   0   1   2       7622.55       6878.57       132.01 o                         
   1   1   2         17.60         14.61         0.43 o                         
   2   1   2       7531.53       7037.81       130.33 o                         
   3   1   2         25.65         27.00         0.73 o                         
   4   1   2       2368.37       2417.58        21.92 o                         
   5   1   2         80.77         82.02         1.32 o                         
   6   1   2         93.79        111.46         1.71 o                         
   7   1   2          1.95          1.62         0.36 o                         
   8   1   2        205.51        171.40         2.73 o                         
   9   1   2        197.11        177.83         3.26 o                         
  10   1   2        135.69        127.67         2.71 o                         
  11   1   2         36.35         37.41         1.45 o                         
  12   1   2        145.47        137.23         2.63 o                         
  13   1   2          0.75          0.33         0.86 o                         
  14   1   2         97.60        101.85         2.86 o                         
 -14   2   2         19.80         24.32         2.55 o                         
 -13   2   2         14.40         12.58         1.15 o                         
 -12   2   2         32.69         26.59         1.35 o                         
 -11   2   2        110.78        107.98         2.58 o                         
 -10   2   2        476.81        464.43         5.99 o                         
  -9   2   2        626.87        611.43         6.82 o                         
  -8   2   2       1083.69       1063.88        10.36 o                         
  -7   2   2        223.32        224.91         3.23 o                         
  -6   2   2         25.97         19.22         0.91 o                         
  -5   2   2        127.24        134.72         1.92 o                         
  -4   2   2         42.97         50.64         1.05 o                         
  -3   2   2         28.77         25.47         0.79 o                         
  -2   2   2        949.43        899.24         7.59 o                         
  -1   2   2        401.39        394.40         4.19 o                         
   0   2   2        226.89        235.25         2.76 o                         
   1   2   2         39.19         34.07         0.96 o                         
   2   2   2          7.31          6.38         0.46 o                         
   3   2   2        972.61        936.03         9.36 o                         
   4   2   2         75.14         54.52         1.09 o                         
   5   2   2        347.62        352.31         3.99 o                         
   6   2   2        312.22        327.45         3.24 o                         
   7   2   2        127.06        123.11         2.08 o                         
   8   2   2         56.50         60.88         1.49 o                         
   9   2   2        269.65        253.09         3.56 o                         
  10   2   2         71.62         63.34         1.57 o                         
  11   2   2          4.90          4.84         0.44 o                         
  12   2   2          1.82          4.48         0.99 o                         
  13   2   2        121.72        142.97         4.29 o                         
  14   2   2        204.69        229.31         4.89 o                         
 -14   3   2         29.48         32.58         1.97 o                         
 -13   3   2          5.65          3.43         1.01 o                         
 -12   3   2          0.00         -0.25         0.57 o                         
 -11   3   2        188.50        176.03         4.84 o                         
 -10   3   2        735.77        713.50         8.72 o                         
  -9   3   2        391.76        383.08         5.10 o                         
  -8   3   2         53.47         51.00         1.97 o                         
  -7   3   2        352.68        343.28         4.36 o                         
  -6   3   2         22.67         30.04         1.00 o                         
  -5   3   2        104.10        123.84         2.03 o                         
  -4   3   2         41.12         30.11         1.01 o                         
  -3   3   2        225.42        204.48         2.74 o                         
  -2   3   2        148.03        150.44         2.22 o                         
  -1   3   2          8.27         10.61         0.69 o                         
   0   3   2         30.39         41.25         1.19 o                         
   1   3   2       2273.39       2143.90        15.91 o                         
   2   3   2        473.72        437.17         4.61 o                         
   3   3   2          0.02          0.75         0.52 o                         
   4   3   2        383.94        371.69         4.69 o                         
   5   3   2        809.10        836.33        10.12 o                         
   6   3   2        140.84        128.62         2.56 o                         
   7   3   2        353.79        357.70         4.48 o                         
   8   3   2        446.84        431.63         5.26 o                         
   9   3   2         41.38         39.44         1.37 o                         
  10   3   2        161.31        159.61         2.80 o                         
  11   3   2        312.64        305.36         4.62 o                         
  12   3   2         29.11         24.48         1.27 o                         
  13   3   2         25.14         26.47         2.33 o                         
 -13   4   2         19.40         19.65         1.53 o                         
 -12   4   2         18.26         18.21         1.49 o                         
 -11   4   2        191.75        198.36         3.98 o                         
 -10   4   2         12.76         16.38         1.15 o                         
  -9   4   2       1025.68       1014.62        10.31 o                         
  -8   4   2        183.27        186.09         3.24 o                         
  -7   4   2        245.00        234.93         3.52 o                         
  -6   4   2          0.01         -0.33         0.33 o                         
  -5   4   2        206.93        207.39         2.97 o                         
  -4   4   2         30.34         34.19         1.26 o                         
  -3   4   2         30.57         26.24         1.08 o                         
  -2   4   2         18.02         19.72         0.98 o                         
  -1   4   2        572.18        620.55         6.72 o                         
   0   4   2          1.70          2.41         0.68 o                         
   1   4   2        152.90        168.28         2.81 o                         
   2   4   2          5.26          6.20         0.58 o                         
   3   4   2        637.03        645.85         6.21 o                         
   4   4   2         17.30         17.83         0.96 o                         
   5   4   2        373.66        392.79         4.89 o                         
   6   4   2         11.18         14.19         1.08 o                         
   7   4   2         37.43         33.54         1.81 o                         
   8   4   2         62.14         61.88         2.07 o                         
   9   4   2        240.58        238.79         4.19 o                         
  10   4   2        101.55        108.59         2.46 o                         
  11   4   2         11.87         11.39         0.85 o                         
  12   4   2          0.01         -0.69         1.17 o                         
 -12   5   2          2.65         -0.05         1.59 o                         
 -11   5   2        623.43        644.50        11.21 o                         
 -10   5   2          9.91         12.31         1.28 o                         
  -9   5   2        310.71        316.56         5.71 o                         
  -8   5   2         11.91         13.55         1.10 o                         
  -7   5   2         20.64         20.86         1.19 o                         
  -6   5   2        193.61        187.23         2.93 o                         
  -5   5   2        103.90        104.08         2.23 o                         
  -4   5   2          5.05          5.79         0.71 o                         
  -3   5   2         51.14         50.06         1.73 o                         
  -2   5   2          7.06          7.44         0.92 o                         
  -1   5   2        172.74        169.36         2.90 o                         
   0   5   2        108.83        103.51         2.32 o                         
   1   5   2        160.98        158.24         2.77 o                         
   2   5   2        132.78        139.25         2.49 o                         
   3   5   2         23.29         24.86         1.11 o                         
   4   5   2          6.79          8.50         0.79 o                         
   5   5   2        605.95        574.09         6.46 o                         
   6   5   2          4.94          3.30         0.64 o                         
   7   5   2          9.30         10.53         1.03 o                         
   8   5   2          0.94         -0.40         0.73 o                         
   9   5   2         20.27         18.73         1.67 o                         
  10   5   2         53.93         60.90         3.43 o                         
  11   5   2        585.53        626.31        10.88 o                         
 -10   6   2         39.75         38.86         2.91 o                         
  -9   6   2        183.54        178.12         5.46 o                         
  -8   6   2          1.16         -0.45         0.91 o                         
  -7   6   2        252.22        249.56         5.41 o                         
  -6   6   2          0.73         -0.70         0.70 o                         
  -5   6   2        175.08        170.64         3.55 o                         
  -4   6   2          1.64          1.33         0.60 o                         
  -3   6   2         89.06         92.07         2.54 o                         
  -2   6   2          8.31          7.87         0.90 o                         
  -1   6   2          1.18          0.26         0.59 o                         
   0   6   2        245.56        249.47         3.96 o                         
   1   6   2         49.68         49.06         1.91 o                         
   2   6   2          0.24          1.10         0.56 o                         
   3   6   2         49.69         51.54         2.05 o                         
   4   6   2        118.40        111.69         2.27 o                         
   5   6   2        467.09        452.15         5.97 o                         
   6   6   2          0.11         -0.60         0.60 o                         
   7   6   2          1.57         -0.47         0.88 o                         
   8   6   2         12.18         10.84         1.58 o                         
   9   6   2         48.85         45.75         2.93 o                         
  10   6   2         21.26         24.19         2.57 o                         
  -8   7   2         24.32         21.72         2.22 o                         
  -7   7   2         47.00         51.14         2.60 o                         
  -6   7   2         26.34         25.46         1.95 o                         
  -5   7   2         37.86         37.20         2.04 o                         
  -4   7   2         16.86         18.86         1.46 o                         
  -3   7   2         17.61         19.22         1.52 o                         
  -2   7   2         26.19         28.37         1.95 o                         
  -1   7   2         10.34          5.05         1.11 o                         
   0   7   2          4.14          2.81         0.80 o                         
   1   7   2         26.22         31.48         1.69 o                         
   2   7   2         28.19         30.43         1.87 o                         
   3   7   2          6.76          5.39         0.94 o                         
   4   7   2        100.86         94.84         3.25 o                         
   5   7   2        168.71        156.66         4.06 o                         
   6   7   2          2.30          0.38         1.33 o                         
   7   7   2          5.32          5.86         1.30 o                         
  -4   8   2          0.61         -0.95         1.67 o                         
  -3   8   2          4.19          4.00         1.56 o                         
  -2   8   2          7.02          8.57         1.39 o                         
  -1   8   2         26.66         19.86         2.79 o                         
   0   8   2        317.66        296.68         6.33 o                         
   1   8   2         39.78         35.22         2.24 o                         
   2   8   2          1.42          2.45         0.90 o                         
   3   8   2         21.81         26.11         1.66 o                         
 -15   0   3          0.18          0.25         1.14 o                         
 -13   0   3         52.31         62.05         3.02 o                         
 -11   0   3         24.12         37.92         1.70 o                         
  -9   0   3          2.20          8.97         0.91 o                         
  -7   0   3       1775.74       1757.77        20.66 o                         
  -5   0   3       2063.86       2081.07        23.61 o                         
  -3   0   3        503.72        581.76         7.98 o                         
  -1   0   3          6.08          4.79         0.44 o                         
   1   0   3        339.65        333.75         4.48 o                         
   3   0   3       2816.53       2552.42        70.21 o                         
   5   0   3       1709.54       1731.90        24.19 o                         
   7   0   3         96.41        114.13         4.89 o                         
   9   0   3        285.65        290.83         6.09 o                         
  11   0   3        104.11        100.04         3.70 o                         
  13   0   3        448.52        504.61         9.66 o                         
 -15   1   3          0.14          0.29         0.75 o                         
 -14   1   3          6.69          4.60         0.97 o                         
 -13   1   3         59.82         67.07         2.36 o                         
 -12   1   3         12.88         12.50         0.98 o                         
 -11   1   3        160.86        161.25         2.93 o                         
 -10   1   3         26.91         24.04         1.20 o                         
  -9   1   3         74.35         69.77         1.53 o                         
  -8   1   3          0.00         -0.28         0.28 o                         
  -7   1   3        176.51        210.15         2.68 o                         
  -6   1   3          3.35          4.85         0.45 o                         
  -5   1   3       1332.15       1432.57        11.53 o                         
  -4   1   3         67.96         72.33         1.46 o                         
  -3   1   3        660.71        594.36         5.01 o                         
  -2   1   3        353.94        329.80         3.26 o                         
  -1   1   3      15587.43      14465.21       244.37 o                         
   0   1   3        968.48        877.76         7.10 o                         
   1   1   3       2103.68       1822.98        29.29 o                         
   2   1   3       1191.51       1102.60        10.90 o                         
   3   1   3       1699.50       1695.89        14.83 o                         
   4   1   3        605.57        601.33         7.33 o                         
   5   1   3       4012.48       4274.75       111.86 o                         
   6   1   3         83.13         82.94         1.69 o                         
   7   1   3        112.40        120.59         2.36 o                         
   8   1   3        174.32        167.85         3.03 o                         
   9   1   3        167.55        157.90         3.39 o                         
  10   1   3         11.58         11.38         0.86 o                         
  11   1   3        229.09        199.65         3.48 o                         
  12   1   3          1.85          1.51         0.60 o                         
  13   1   3         29.48         27.63         2.29 o                         
  14   1   3         17.58         24.00         2.41 o                         
 -14   2   3          1.59         -0.07         0.75 o                         
 -13   2   3         31.82         33.53         1.89 o                         
 -12   2   3          0.52         -0.23         0.50 o                         
 -11   2   3        227.25        239.17         4.07 o                         
 -10   2   3        133.56        132.28         2.66 o                         
  -9   2   3        454.13        454.54         5.56 o                         
  -8   2   3        154.03        161.18         2.76 o                         
  -7   2   3       1023.99       1013.95         9.85 o                         
  -6   2   3          1.43          1.83         0.27 o                         
  -5   2   3        193.32        201.56         2.56 o                         
  -4   2   3         30.93         43.14         1.02 o                         
  -3   2   3        267.16        257.41         3.00 o                         
  -2   2   3         20.93         25.04         0.82 o                         
  -1   2   3         12.30          8.51         0.52 o                         
   0   2   3        103.80        112.72         1.69 o                         
   1   2   3       2181.43       2105.73        15.73 o                         
   2   2   3        148.25        136.60         2.24 o                         
   3   2   3       2112.37       2055.46        18.45 o                         
   4   2   3        599.49        597.52         5.27 o                         
   5   2   3        812.17        860.54         7.98 o                         
   6   2   3         12.83          8.36         0.58 o                         
   7   2   3        128.43        125.86         1.98 o                         
   8   2   3         14.19         13.28         0.70 o                         
   9   2   3        892.81        884.95        10.01 o                         
  10   2   3        199.33        182.94         4.04 o                         
  11   2   3         94.38         95.29         3.16 o                         
  12   2   3         38.48         41.11         2.27 o                         
  13   2   3        331.18        385.32         7.04 o                         
 -14   3   3        111.16        126.00         3.72 o                         
 -13   3   3          1.21          1.90         0.79 o                         
 -12   3   3         16.52         19.16         1.52 o                         
 -11   3   3         23.08         23.42         1.67 o                         
 -10   3   3        230.64        233.39         4.43 o                         
  -9   3   3        224.72        220.09         3.65 o                         
  -8   3   3        128.81        128.61         2.61 o                         
  -7   3   3        327.80        316.32         4.40 o                         
  -6   3   3        335.32        349.92         3.91 o                         
  -5   3   3        206.05        251.55         3.10 o                         
  -4   3   3        223.56        236.95         2.97 o                         
  -3   3   3          2.36         15.46         0.93 o                         
  -2   3   3        932.33        947.53         8.78 o                         
  -1   3   3        322.08        306.49         3.63 o                         
   0   3   3         98.25        107.88         1.85 o                         
   1   3   3        659.99        685.04         6.79 o                         
   2   3   3        485.74        486.61         4.67 o                         
   3   3   3        546.85        580.47         5.86 o                         
   4   3   3       1311.14       1259.85        11.26 o                         
   5   3   3        371.31        394.60         4.57 o                         
   6   3   3         75.23         73.41         1.66 o                         
   7   3   3         89.09         93.33         1.66 o                         
   8   3   3         24.12         21.51         0.90 o                         
   9   3   3        198.62        197.33         3.27 o                         
  10   3   3         11.41         10.60         0.82 o                         
  11   3   3         34.99         34.16         1.26 o                         
  12   3   3         13.28          9.27         1.23 o                         
  13   3   3         20.20         17.32         1.21 o                         
 -13   4   3          2.54          2.14         0.90 o                         
 -12   4   3          0.57          1.59         0.73 o                         
 -11   4   3         21.96         24.20         1.63 o                         
 -10   4   3        219.84        231.09         4.24 o                         
  -9   4   3         13.78         14.47         1.11 o                         
  -8   4   3        394.24        391.30         5.20 o                         
  -7   4   3        206.27        204.96         2.97 o                         
  -6   4   3         58.35         48.62         1.44 o                         
  -5   4   3         55.82         56.09         1.62 o                         
  -4   4   3         76.38         89.00         1.93 o                         
  -3   4   3         44.68         42.97         1.44 o                         
  -2   4   3         51.70         52.07         1.59 o                         
  -1   4   3        186.26        189.36         3.01 o                         
   0   4   3        343.26        317.57         4.24 o                         
   1   4   3        387.20        408.69         4.43 o                         
   2   4   3        169.34        152.87         2.57 o                         
   3   4   3         32.88         33.05         1.23 o                         
   4   4   3        509.49        509.74         6.03 o                         
   5   4   3        220.10        222.46         3.38 o                         
   6   4   3        255.62        252.94         3.83 o                         
   7   4   3         95.97         99.12         2.08 o                         
   8   4   3          7.51          6.62         0.98 o                         
   9   4   3         79.72         77.43         2.40 o                         
  10   4   3         37.83         36.86         2.09 o                         
  11   4   3          3.23          2.06         0.66 o                         
  12   4   3         50.65         62.23         2.44 o                         
 -12   5   3         51.41         58.18         3.19 o                         
 -11   5   3          7.67          8.46         1.29 o                         
 -10   5   3        192.05        192.17         4.55 o                         
  -9   5   3         72.07         71.51         2.79 o                         
  -8   5   3         13.19         13.47         1.07 o                         
  -7   5   3          0.08         -0.15         0.45 o                         
  -6   5   3         34.24         42.00         1.52 o                         
  -5   5   3          0.50         -0.51         0.52 o                         
  -4   5   3        249.34        241.52         3.60 o                         
  -3   5   3          5.25          5.86         0.72 o                         
  -2   5   3         52.49         53.35         1.87 o                         
  -1   5   3        352.78        348.54         4.49 o                         
   0   5   3         73.69         69.59         1.84 o                         
   1   5   3         93.85         88.12         2.03 o                         
   2   5   3         88.83         91.13         1.95 o                         
   3   5   3         14.15         16.64         0.82 o                         
   4   5   3        818.77        851.45         8.61 o                         
   5   5   3          5.18          4.32         0.69 o                         
   6   5   3          0.81          0.52         0.64 o                         
   7   5   3         61.65         56.25         1.82 o                         
   8   5   3        110.86        110.10         3.05 o                         
   9   5   3         15.96         14.15         1.36 o                         
  10   5   3         19.94         26.14         2.00 o                         
  11   5   3          9.43         10.50         1.36 o                         
 -10   6   3        374.93        403.48         8.44 o                         
  -9   6   3         57.13         54.13         2.98 o                         
  -8   6   3         68.02         71.93         2.42 o                         
  -7   6   3          6.13          8.46         1.04 o                         
  -6   6   3         95.06         89.39         3.01 o                         
  -5   6   3          5.24          3.36         0.85 o                         
  -4   6   3         31.63         25.86         1.58 o                         
  -3   6   3         24.26         62.37         4.66 o                         
  -2   6   3         56.57         62.19         2.13 o                         
  -1   6   3          9.80          8.40         0.91 o                         
   0   6   3        411.06        437.33         5.60 o                         
   1   6   3          1.78          1.14         0.54 o                         
   2   6   3        223.59        224.82         3.63 o                         
   3   6   3         54.09         79.49         1.88 o                         
   4   6   3        174.58        174.30         3.24 o                         
   5   6   3          5.69          5.43         0.78 o                         
   6   6   3        204.63        184.19         4.15 o                         
   7   6   3          7.69          5.31         0.92 o                         
   8   6   3         33.36         30.77         4.05 o                         
   9   6   3          1.92          3.24         1.00 o                         
  -8   7   3         12.42         17.51         3.05 o                         
  -7   7   3         19.64         20.50         2.38 o                         
  -6   7   3          0.04         -0.10         0.91 o                         
  -5   7   3         76.50         82.02         2.73 o                         
  -4   7   3         97.26         94.40         2.78 o                         
  -3   7   3          1.92          2.62         0.90 o                         
  -2   7   3         46.99         54.31         2.49 o                         
  -1   7   3          0.12          0.19         0.71 o                         
   0   7   3         11.84         13.02         1.16 o                         
   1   7   3          7.81          5.80         0.84 o                         
   2   7   3         60.24         54.44         2.18 o                         
   3   7   3         14.65         17.17         1.20 o                         
   4   7   3        142.32        128.39         3.48 o                         
   5   7   3         55.11         53.82         3.23 o                         
   6   7   3          2.88          2.03         0.94 o                         
   7   7   3          0.49         -0.82         1.27 o                         
  -4   8   3         28.36         27.16         2.04 o                         
  -3   8   3         32.76         30.80         2.52 o                         
  -2   8   3          0.01         -1.66         1.66 o                         
  -1   8   3          0.75         -0.94         0.94 o                         
   0   8   3         83.27         79.19         3.01 o                         
   1   8   3          0.00          1.03         0.78 o                         
   2   8   3          3.17         -0.26         1.22 o                         
   3   8   3         54.20         46.43         2.55 o                         
 -14   0   4         68.04         68.19         5.40 o                         
 -12   0   4         54.49         33.44         1.95 o                         
 -10   0   4        438.19        412.17         6.98 o                         
  -8   0   4        217.59        219.23         4.13 o                         
  -6   0   4       1161.83       1183.30        14.59 o                         
  -4   0   4        864.50        930.42        11.39 o                         
  -2   0   4        174.49        186.84         3.74 o                         
   0   0   4       9738.89       9756.46       336.94 o                         
   2   0   4        838.48        777.09         9.92 o                         
   4   0   4       2167.57       2178.67        34.36 o                         
   6   0   4        208.22        268.40         6.52 o                         
   8   0   4          5.66          3.84         0.54 o                         
  10   0   4         11.48         12.97         1.83 o                         
  12   0   4         44.77         58.15         3.64 o                         
  14   0   4         37.29         47.13         3.15 o                         
 -15   1   4          3.59          4.93         1.18 o                         
 -14   1   4        207.29        232.10         4.73 o                         
 -13   1   4         19.38         26.68         1.72 o                         
 -12   1   4        111.88        106.52         2.53 o                         
 -11   1   4          5.37          4.44         0.54 o                         
 -10   1   4        143.25        126.27         2.35 o                         
  -9   1   4         56.88         54.17         1.41 o                         
  -8   1   4          8.44         10.54         0.72 o                         
  -7   1   4        427.06        452.06         4.68 o                         
  -6   1   4       4178.36       4433.70        69.41 o                         
  -5   1   4        563.62        611.06         6.48 o                         
  -4   1   4        503.44        589.98         5.37 o                         
  -3   1   4         67.87         67.14         1.53 o                         
  -2   1   4         82.03         90.11         1.45 o                         
  -1   1   4       2655.96       2575.03        78.18 o                         
   0   1   4        102.24        103.54         1.32 o                         
   1   1   4        696.95        660.77         6.50 o                         
   2   1   4         20.40         26.99         0.64 o                         
   3   1   4        336.32        338.30         3.73 o                         
   4   1   4       2198.96       2213.87        18.28 o                         
   5   1   4        592.35        595.35         7.26 o                         
   6   1   4         36.87         43.66         1.23 o                         
   7   1   4        129.99        129.41         2.69 o                         
   8   1   4         55.79         58.17         1.74 o                         
   9   1   4         75.56         71.64         2.81 o                         
  10   1   4        340.99        312.31         5.01 o                         
  11   1   4          1.50          0.03         0.64 o                         
  12   1   4         45.97         55.16         2.32 o                         
  13   1   4          5.99          9.40         0.87 o                         
 -14   2   4         80.91         92.45         3.80 o                         
 -13   2   4         28.44         34.12         2.06 o                         
 -12   2   4          0.77          0.44         0.59 o                         
 -11   2   4         24.81         24.36         1.35 o                         
 -10   2   4          0.06         -0.51         0.51 o                         
  -9   2   4          3.48          3.16         0.61 o                         
  -8   2   4          8.71          8.56         0.46 o                         
  -7   2   4        301.09        272.72         3.48 o                         
  -6   2   4          0.03          0.05         0.35 o                         
  -5   2   4         10.81         12.14         0.75 o                         
  -4   2   4        683.32        772.57         7.24 o                         
  -3   2   4        275.94        296.86         3.30 o                         
  -2   2   4          2.52          1.31         0.35 o                         
  -1   2   4        181.38        181.40         2.27 o                         
   0   2   4         74.24         76.27         1.38 o                         
   1   2   4          5.94          4.14         0.35 o                         
   2   2   4         53.57         68.96         1.43 o                         
   3   2   4        163.36        131.80         1.93 o                         
   4   2   4        957.20        999.21         9.34 o                         
   5   2   4        168.69        180.84         2.40 o                         
   6   2   4          8.03          2.29         0.35 o                         
   7   2   4          3.57          3.67         0.41 o                         
   8   2   4        358.40        349.40         4.01 o                         
   9   2   4         71.51         69.00         1.63 o                         
  10   2   4         17.34         17.22         1.40 o                         
  11   2   4          2.51          2.43         0.61 o                         
  12   2   4         32.97         37.28         1.45 o                         
  13   2   4        108.35        120.15         2.36 o                         
 -14   3   4        228.00        272.98         6.09 o                         
 -13   3   4        116.98        127.37         3.58 o                         
 -12   3   4         27.05         26.06         1.73 o                         
 -11   3   4          0.69          1.38         0.67 o                         
 -10   3   4        122.88        123.23         2.76 o                         
  -9   3   4        659.43        646.99         7.60 o                         
  -8   3   4        634.23        626.17         7.21 o                         
  -7   3   4        271.56        285.13         3.63 o                         
  -6   3   4        928.76        969.12         8.56 o                         
  -5   3   4       1009.52       1104.80         9.77 o                         
  -4   3   4        311.33        355.45         3.99 o                         
  -3   3   4        364.92        361.65         4.10 o                         
  -2   3   4        454.10        484.91         4.85 o                         
  -1   3   4        199.69        212.39         3.00 o                         
   0   3   4         21.40         22.27         1.00 o                         
   1   3   4        248.37        237.67         3.53 o                         
   2   3   4         49.53         55.39         1.65 o                         
   3   3   4       1295.93       1354.07        16.56 o                         
   4   3   4        385.94        377.18         4.74 o                         
   5   3   4        391.51        401.64         4.77 o                         
   6   3   4         13.36         14.64         0.82 o                         
   7   3   4        154.08        150.35         2.44 o                         
   8   3   4        178.68        175.09         2.16 o                         
   9   3   4        242.81        237.92         3.58 o                         
  10   3   4         39.08         38.30         1.26 o                         
  11   3   4         35.50         35.41         1.47 o                         
  12   3   4         45.81         49.85         1.75 o                         
  13   3   4          3.14          4.73         0.99 o                         
 -13   4   4         45.39         43.52         2.90 o                         
 -12   4   4          7.33          5.77         1.09 o                         
 -11   4   4         46.92         44.29         2.51 o                         
 -10   4   4          2.29          2.22         0.72 o                         
  -9   4   4         73.11         74.00         2.23 o                         
  -8   4   4         56.49         57.76         1.91 o                         
  -7   4   4         79.97         79.86         1.75 o                         
  -6   4   4          5.15          3.53         0.57 o                         
  -5   4   4          7.10          4.85         0.60 o                         
  -4   4   4        105.43        117.28         2.24 o                         
  -3   4   4          2.12          2.61         0.53 o                         
  -2   4   4        177.95        180.45         3.03 o                         
  -1   4   4        109.24         96.22         2.06 o                         
   0   4   4         67.52         64.57         1.83 o                         
   1   4   4         45.87         46.29         1.38 o                         
   2   4   4          0.64          0.44         0.27 o                         
   3   4   4        577.13        586.92         6.13 o                         
   4   4   4         83.59        101.56         2.13 o                         
   5   4   4         71.12         92.51         2.03 o                         
   6   4   4          7.95          9.97         0.79 o                         
   7   4   4         47.89         48.66         1.58 o                         
   8   4   4         19.47         19.95         1.26 o                         
   9   4   4        111.86        112.54         2.81 o                         
  10   4   4          5.33          4.21         1.05 o                         
  11   4   4         41.94         41.08         2.27 o                         
  12   4   4          0.67         -0.62         0.62 o                         
 -12   5   4          0.04         -1.17         1.50 o                         
 -11   5   4          0.07         -0.74         0.74 o                         
 -10   5   4         20.43         21.41         1.84 o                         
  -9   5   4         46.51         49.42         2.95 o                         
  -8   5   4          0.04         -0.41         0.41 o                         
  -7   5   4        381.06        389.36         5.25 o                         
  -6   5   4          5.59          3.48         0.61 o                         
  -5   5   4        542.25        591.19         6.46 o                         
  -4   5   4          7.94          7.93         0.97 o                         
  -3   5   4          6.83          3.81         0.73 o                         
  -2   5   4         35.22         37.87         1.64 o                         
  -1   5   4        489.84        491.88         6.18 o                         
   0   5   4         98.33         94.31         2.18 o                         
   1   5   4        331.62        334.02         4.32 o                         
   2   5   4         15.12         14.77         1.01 o                         
   3   5   4        493.52        489.14         5.75 o                         
   4   5   4         12.30         10.91         0.94 o                         
   5   5   4        362.62        360.69         4.96 o                         
   6   5   4         73.77         61.61         2.01 o                         
   7   5   4        246.17        234.43         4.33 o                         
   8   5   4         33.45         35.90         2.27 o                         
   9   5   4         24.59         24.08         1.66 o                         
  10   5   4         15.80         17.12         1.51 o                         
  11   5   4         23.53         21.73         1.86 o                         
 -10   6   4          7.08          4.45         1.47 o                         
  -9   6   4          1.27         -0.12         0.97 o                         
  -8   6   4          0.21         -0.58         0.58 o                         
  -7   6   4          2.55          2.13         0.76 o                         
  -6   6   4          8.03          8.56         0.94 o                         
  -5   6   4          0.08         -0.40         0.50 o                         
  -4   6   4          6.42          4.61         0.78 o                         
  -3   6   4         71.96         65.42         2.21 o                         
  -2   6   4          0.00         -0.47         0.61 o                         
  -1   6   4         97.31         96.63         2.36 o                         
   0   6   4        115.43        124.12         2.88 o                         
   1   6   4         44.23         45.55         1.89 o                         
   2   6   4         17.10         16.89         1.08 o                         
   3   6   4        106.96        107.11         2.67 o                         
   4   6   4          7.17          6.04         0.81 o                         
   5   6   4         74.89         77.25         2.75 o                         
   6   6   4          3.16          3.75         0.81 o                         
   7   6   4          8.33          4.22         0.89 o                         
   8   6   4         34.77         38.42         2.43 o                         
   9   6   4          6.76          6.86         1.17 o                         
  -8   7   4         19.30         21.45         2.01 o                         
  -7   7   4        111.73         98.46         4.21 o                         
  -6   7   4         61.97         62.55         3.70 o                         
  -5   7   4        220.97        218.48         4.81 o                         
  -4   7   4         34.10         36.65         2.01 o                         
  -3   7   4          2.91          6.09         0.92 o                         
  -2   7   4          0.29         -0.53         0.70 o                         
  -1   7   4        185.38        189.40         3.88 o                         
   0   7   4         20.51         18.28         1.51 o                         
   1   7   4         12.12         10.92         1.13 o                         
   2   7   4         35.13         32.65         1.62 o                         
   3   7   4        297.50        319.04         7.38 o                         
   4   7   4        172.52        184.09         4.85 o                         
   5   7   4        104.40        105.47         4.01 o                         
   6   7   4          4.45          1.77         1.12 o                         
   7   7   4          9.48          6.70         1.07 o                         
  -3   8   4          0.02          1.06         0.84 o                         
  -2   8   4          0.50          1.19         1.14 o                         
  -1   8   4          5.34          3.28         1.07 o                         
   0   8   4          1.87          3.45         1.14 o                         
   1   8   4         29.71         28.09         1.93 o                         
   2   8   4         35.18         31.48         1.71 o                         
 -15   0   5        334.96        418.00        11.99 o                         
 -13   0   5        171.32        158.32         4.70 o                         
 -11   0   5        106.66         95.09         5.04 o                         
  -9   0   5         57.60         49.43         2.06 o                         
  -7   0   5       1476.22       1656.82        20.06 o                         
  -5   0   5         32.21         41.75         1.55 o                         
  -3   0   5        340.67        326.99         5.29 o                         
  -1   0   5       9534.10       9346.97       253.97 o                         
   1   0   5       2429.18       2261.53        62.37 o                         
   3   0   5        100.00         91.34         3.35 o                         
   5   0   5        472.73        459.17         9.75 o                         
   7   0   5          0.00         -0.28         0.46 o                         
   9   0   5         11.14         10.95         1.49 o                         
  11   0   5          9.21          4.49         1.09 o                         
  13   0   5         78.32        102.84         4.30 o                         
 -15   1   5        119.59        157.39         4.37 o                         
 -14   1   5          5.42          4.51         0.97 o                         
 -13   1   5        195.87        236.01         4.73 o                         
 -12   1   5         17.38         16.66         1.06 o                         
 -11   1   5         27.79         24.53         1.24 o                         
 -10   1   5         25.83         24.53         1.12 o                         
  -9   1   5        926.87        883.55         8.31 o                         
  -8   1   5        209.42        204.60         2.97 o                         
  -7   1   5       1134.38       1282.42        12.01 o                         
  -6   1   5        129.34        150.50         2.21 o                         
  -5   1   5       1145.90       1340.81        12.32 o                         
  -4   1   5          1.31          2.77         0.40 o                         
  -3   1   5       2256.25       2182.18        17.60 o                         
  -2   1   5       1661.51       1602.18        12.56 o                         
  -1   1   5        104.83         99.96         1.52 o                         
   0   1   5       1082.43       1021.74         7.92 o                         
   1   1   5        487.97        490.63         4.63 o                         
   2   1   5         21.41         20.03         0.61 o                         
   3   1   5       1621.10       1647.78        16.17 o                         
   4   1   5          6.98          7.55         0.43 o                         
   5   1   5        198.14        205.92         3.26 o                         
   6   1   5        325.35        317.57         4.43 o                         
   7   1   5        312.80        298.89         4.28 o                         
   8   1   5         49.19         53.00         2.11 o                         
   9   1   5         82.35         67.32         2.17 o                         
  10   1   5        162.70        145.73         4.31 o                         
  11   1   5        174.18        164.23         3.65 o                         
  12   1   5          0.11          0.80         0.76 o                         
  13   1   5          5.66          8.80         0.99 o                         
 -14   2   5         48.52         54.88         3.34 o                         
 -13   2   5        122.83        131.01         3.80 o                         
 -12   2   5         16.68         17.83         1.38 o                         
 -11   2   5          0.53          0.13         0.54 o                         
 -10   2   5         53.70         53.81         1.80 o                         
  -9   2   5         11.88         13.94         1.01 o                         
  -8   2   5        177.02        174.82         2.75 o                         
  -7   2   5         17.80         29.89         1.13 o                         
  -6   2   5          5.85          7.25         0.66 o                         
  -5   2   5          8.73          7.57         0.65 o                         
  -4   2   5          0.87          0.51         0.36 o                         
  -3   2   5        296.06        291.48         3.18 o                         
  -2   2   5         46.20         48.19         1.12 o                         
  -1   2   5        420.43        400.05         4.17 o                         
   0   2   5          1.20          0.76         0.30 o                         
   1   2   5         82.01         69.56         1.23 o                         
   2   2   5        286.92        301.93         3.87 o                         
   3   2   5          7.27          6.03         0.47 o                         
   4   2   5         99.42        112.33         2.22 o                         
   5   2   5         64.04         64.11         1.26 o                         
   6   2   5         14.15         13.17         0.64 o                         
   7   2   5        135.16        124.78         1.93 o                         
   8   2   5        325.74        313.51         4.04 o                         
   9   2   5         22.10         23.03         1.00 o                         
  10   2   5         19.67         16.68         0.84 o                         
  11   2   5          0.69          0.13         0.29 o                         
  12   2   5          1.32         -0.83         0.83 o                         
  13   2   5         75.60         86.03         3.08 o                         
 -14   3   5         99.63        126.73         6.33 o                         
 -13   3   5         66.88         77.33         2.89 o                         
 -12   3   5         34.52         35.50         2.14 o                         
 -11   3   5         65.07         60.65         2.28 o                         
 -10   3   5          1.07          0.31         0.53 o                         
  -9   3   5       1061.93       1068.97        11.91 o                         
  -8   3   5          2.13          1.75         0.40 o                         
  -7   3   5        360.67        380.93         4.51 o                         
  -6   3   5       1673.56       1730.38        14.03 o                         
  -5   3   5        271.50        299.05         3.61 o                         
  -4   3   5         45.63         63.73         1.52 o                         
  -3   3   5       1257.96       1298.61        10.81 o                         
  -2   3   5         67.36         67.27         1.45 o                         
  -1   3   5         14.35         15.42         0.78 o                         
   0   3   5        180.90        171.47         2.29 o                         
   1   3   5        113.82        112.64         1.71 o                         
   2   3   5        138.16        145.12         2.17 o                         
   3   3   5        586.78        607.55         7.25 o                         
   4   3   5        404.35        396.94         4.88 o                         
   5   3   5         44.38         43.16         1.57 o                         
   6   3   5          1.52          1.35         0.50 o                         
   7   3   5          0.31          0.05         0.36 o                         
   8   3   5        239.59        244.65         3.50 o                         
   9   3   5         55.72         52.56         1.21 o                         
  10   3   5        102.99         93.13         2.43 o                         
  11   3   5         52.35         51.87         2.06 o                         
  12   3   5          0.40         -0.41         0.41 o                         
 -13   4   5         28.24         29.72         2.23 o                         
 -12   4   5         43.62         42.03         2.51 o                         
 -11   4   5         37.80         37.71         2.17 o                         
 -10   4   5         20.32         21.53         1.71 o                         
  -9   4   5         84.99         87.55         2.42 o                         
  -8   4   5         76.50         79.56         1.88 o                         
  -7   4   5         54.82         53.50         1.53 o                         
  -6   4   5         28.03         32.20         1.34 o                         
  -5   4   5         19.89         25.62         1.21 o                         
  -4   4   5        161.75        192.29         3.03 o                         
  -3   4   5        138.16        147.89         2.61 o                         
  -2   4   5         75.71         70.09         1.70 o                         
  -1   4   5        119.86        109.12         2.04 o                         
   0   4   5        177.69        192.00         3.16 o                         
   1   4   5        283.37        277.14         3.78 o                         
   2   4   5         76.28         80.57         1.37 o                         
   3   4   5         40.21         41.63         1.36 o                         
   4   4   5        123.51        121.08         2.33 o                         
   5   4   5          0.25          0.81         0.44 o                         
   6   4   5        128.10        134.19         2.53 o                         
   7   4   5         14.57         12.87         0.93 o                         
   8   4   5         66.10         71.38         2.76 o                         
   9   4   5        212.24        216.63         3.94 o                         
  10   4   5         47.26         58.17         3.04 o                         
  11   4   5         10.80         10.44         1.27 o                         
 -12   5   5         25.26         23.63         2.19 o                         
 -11   5   5          0.11         -1.03         1.03 o                         
 -10   5   5        141.64        163.58         4.57 o                         
  -9   5   5          8.11         10.37         1.45 o                         
  -8   5   5         28.73         27.55         1.38 o                         
  -7   5   5         43.68         39.85         1.71 o                         
  -6   5   5       1584.85       1540.20        13.59 o                         
  -5   5   5          8.98          9.32         0.86 o                         
  -4   5   5         25.19         24.69         1.30 o                         
  -3   5   5          0.99         -0.14         0.44 o                         
  -2   5   5        175.25        175.93         3.00 o                         
  -1   5   5          0.19          0.60         0.59 o                         
   0   5   5        323.82        313.21         4.38 o                         
   1   5   5          3.00          2.49         0.57 o                         
   2   5   5         10.16         11.90         0.76 o                         
   3   5   5         14.72         13.40         1.01 o                         
   4   5   5        143.93        153.43         3.00 o                         
   5   5   5          0.53         -0.43         0.52 o                         
   6   5   5         22.55         17.59         1.13 o                         
   7   5   5          9.00          9.64         0.84 o                         
   8   5   5         34.79         35.33         1.86 o                         
   9   5   5         16.78         16.34         1.78 o                         
  10   5   5        105.30        114.97         3.74 o                         
 -10   6   5          2.06          4.56         1.27 o                         
  -9   6   5          8.16          6.02         1.91 o                         
  -8   6   5         14.31         16.94         1.32 o                         
  -7   6   5         63.53         65.17         3.58 o                         
  -6   6   5          4.93          2.16         1.09 o                         
  -5   6   5          4.65          3.93         0.78 o                         
  -4   6   5         66.69         68.90         2.13 o                         
  -3   6   5         46.90         50.49         2.07 o                         
  -2   6   5         44.20         45.20         1.88 o                         
  -1   6   5         64.82         62.89         2.04 o                         
   0   6   5         22.62         23.39         1.49 o                         
   1   6   5         17.39         13.94         1.14 o                         
   2   6   5          4.50          4.88         0.55 o                         
   3   6   5         23.95         23.95         1.36 o                         
   4   6   5         85.13         83.30         2.50 o                         
   5   6   5          3.91          3.84         0.93 o                         
   6   6   5          2.01          1.51         0.89 o                         
   7   6   5          1.97          1.80         1.30 o                         
   8   6   5          0.44         -0.62         0.62 o                         
   9   6   5         15.52         12.64         2.54 o                         
  -8   7   5         12.71          8.17         2.45 o                         
  -7   7   5         98.89        104.78         3.91 o                         
  -6   7   5        382.49        363.64         7.52 o                         
  -5   7   5        104.03        107.01         4.38 o                         
  -4   7   5         20.04         18.94         1.52 o                         
  -3   7   5          0.01          0.01         0.78 o                         
  -2   7   5        122.83        133.56         3.35 o                         
  -1   7   5        225.21        222.60         4.57 o                         
   0   7   5          3.60          2.35         1.12 o                         
   1   7   5          2.00          0.77         0.66 o                         
   2   7   5          1.31          0.39         0.66 o                         
   3   7   5          1.95          1.70         0.75 o                         
   4   7   5         13.49         12.08         1.37 o                         
   5   7   5         84.31         78.79         3.00 o                         
   6   7   5          3.52          3.58         1.29 o                         
  -3   8   5         52.86         50.56         2.96 o                         
  -2   8   5         10.98         12.72         1.55 o                         
  -1   8   5          2.05          0.26         0.88 o                         
   0   8   5         17.92         14.49         1.40 o                         
   1   8   5          3.58          4.78         1.55 o                         
 -14   0   6         23.20         25.71         2.70 o                         
 -12   0   6         82.20         72.40         2.74 o                         
 -10   0   6        101.87        106.11         3.18 o                         
  -8   0   6         29.27         30.80         1.79 o                         
  -6   0   6        153.86        172.02         3.60 o                         
  -4   0   6         32.02         34.24         1.31 o                         
  -2   0   6       3651.55       3752.94       251.55 o                         
   0   0   6         19.56         36.74        15.82 o                         
   2   0   6         79.32         79.00         2.86 o                         
   4   0   6         15.94         19.39         1.35 o                         
   6   0   6        345.63        376.82         7.68 o                         
   8   0   6        507.05        516.45        10.04 o                         
  10   0   6          3.26          1.28         0.86 o                         
  12   0   6        137.89        159.84         5.44 o                         
 -15   1   6         20.44         29.11         5.44 o                         
 -14   1   6          6.96         11.81         1.75 o                         
 -13   1   6          6.38          7.85         0.93 o                         
 -12   1   6          1.36          0.45         0.53 o                         
 -11   1   6         16.95         18.14         1.15 o                         
 -10   1   6         54.81         44.13         1.46 o                         
  -9   1   6         25.74         24.62         1.13 o                         
  -8   1   6        266.92        264.72         3.35 o                         
  -7   1   6        252.51        258.45         3.23 o                         
  -6   1   6       2409.39       2653.32        20.11 o                         
  -5   1   6         14.40         18.74         0.86 o                         
  -4   1   6          1.10          1.69         0.39 o                         
  -3   1   6         82.30         84.56         1.46 o                         
  -2   1   6        306.70        302.45         3.62 o                         
  -1   1   6       1516.52       1472.38        13.75 o                         
   0   1   6       4186.45       4283.91       157.85 o                         
   1   1   6         30.55         26.34         0.66 o                         
   2   1   6        882.90        868.91        10.00 o                         
   3   1   6         47.35         49.16         1.08 o                         
   4   1   6          3.78          4.88         0.42 o                         
   5   1   6        183.12        180.84         2.98 o                         
   6   1   6         53.15         72.81         2.09 o                         
   7   1   6          0.12          0.60         0.53 o                         
   8   1   6         92.18        118.45         2.81 o                         
   9   1   6         71.95         80.40         2.38 o                         
  10   1   6         26.63         16.24         1.32 o                         
  11   1   6          5.57          4.10         0.81 o                         
  12   1   6        125.50        135.63         3.51 o                         
  13   1   6          1.77          1.10         0.95 o                         
 -14   2   6         84.66         98.07         3.63 o                         
 -13   2   6         29.97         26.82         1.80 o                         
 -12   2   6         91.97         84.17         2.64 o                         
 -11   2   6         62.61         61.22         1.99 o                         
 -10   2   6          0.11          0.64         0.47 o                         
  -9   2   6        131.14        137.57         2.45 o                         
  -8   2   6        467.89        465.98         5.33 o                         
  -7   2   6         93.93        103.01         1.99 o                         
  -6   2   6        244.43        242.92         3.39 o                         
  -5   2   6         99.31         90.68         1.80 o                         
  -4   2   6         22.43         20.80         0.91 o                         
  -3   2   6        517.93        546.78         5.12 o                         
  -2   2   6        153.83        149.72         2.03 o                         
  -1   2   6        492.14        504.67         5.30 o                         
   0   2   6        387.63        389.88         4.63 o                         
   1   2   6        573.79        566.34         6.10 o                         
   2   2   6        120.82        127.04         2.00 o                         
   3   2   6         13.23         14.16         0.74 o                         
   4   2   6         12.64         19.79         0.84 o                         
   5   2   6        363.87        352.87         3.93 o                         
   6   2   6        360.76        374.46         4.29 o                         
   7   2   6        192.41        195.25         2.94 o                         
   8   2   6        264.87        268.47         3.80 o                         
   9   2   6          0.09         -0.18         0.32 o                         
  10   2   6         18.47         15.34         0.63 o                         
  11   2   6          0.01         -0.26         0.50 o                         
  12   2   6         95.12        108.17         3.34 o                         
  13   2   6         21.11         25.78         2.19 o                         
 -14   3   6          0.23          0.56         1.53 o                         
 -13   3   6         59.69         59.15         2.77 o                         
 -12   3   6          6.77          7.42         1.16 o                         
 -11   3   6          0.13         -0.59         0.59 o                         
 -10   3   6         14.10         14.34         1.12 o                         
  -9   3   6        343.26        355.20         4.37 o                         
  -8   3   6        223.47        228.35         3.22 o                         
  -7   3   6        162.97        172.63         2.94 o                         
  -6   3   6        207.69        240.26         3.24 o                         
  -5   3   6        127.65        138.16         2.29 o                         
  -4   3   6         48.48         60.00         1.53 o                         
  -3   3   6        559.30        543.87         5.43 o                         
  -2   3   6        359.92        359.96         4.02 o                         
  -1   3   6         54.44         66.95         1.38 o                         
   0   3   6         54.10         95.73         1.63 o                         
   1   3   6         74.52         87.30         1.77 o                         
   2   3   6        257.73        264.50         3.65 o                         
   3   3   6         42.25         36.80         1.48 o                         
   4   3   6         34.81         30.00         1.26 o                         
   5   3   6          1.42          2.38         0.53 o                         
   6   3   6          5.35         21.96         1.61 o                         
   7   3   6         67.85         64.55         1.78 o                         
   8   3   6         52.06         57.42         1.50 o                         
   9   3   6        102.92         93.05         1.50 o                         
  10   3   6          8.69          4.43         0.90 o                         
  11   3   6          5.69          3.41         0.81 o                         
  12   3   6         59.06         64.31         1.86 o                         
 -13   4   6         59.85         56.90         3.71 o                         
 -12   4   6          0.04         -0.63         0.63 o                         
 -11   4   6          0.22         -0.71         0.71 o                         
 -10   4   6         21.20         21.93         1.72 o                         
  -9   4   6         57.74         59.90         1.66 o                         
  -8   4   6        101.84        105.01         2.35 o                         
  -7   4   6          2.62          2.08         0.47 o                         
  -6   4   6          0.06         -0.13         0.40 o                         
  -5   4   6         42.09         46.44         1.62 o                         
  -4   4   6         21.33         22.29         1.14 o                         
  -3   4   6        229.24        240.44         3.42 o                         
  -2   4   6         22.18         19.45         1.07 o                         
  -1   4   6          2.43          2.31         0.46 o                         
   0   4   6         97.81         88.00         1.77 o                         
   1   4   6        118.46        117.34         2.34 o                         
   2   4   6        112.79        117.87         2.19 o                         
   3   4   6          2.64          3.88         0.30 o                         
   4   4   6          4.82          7.32         0.86 o                         
   5   4   6        143.09        135.24         2.90 o                         
   6   4   6         15.87         10.03         0.93 o                         
   7   4   6        157.64        143.19         3.18 o                         
   8   4   6        190.89        182.67         3.59 o                         
   9   4   6        139.12        140.01         2.32 o                         
  10   4   6          0.91          2.19         0.77 o                         
  11   4   6          5.79          8.54         1.28 o                         
 -12   5   6         18.89         27.35         6.24 o                         
 -11   5   6         23.32         28.22         2.45 o                         
 -10   5   6         68.16         78.85         3.79 o                         
  -9   5   6        264.24        276.49         5.04 o                         
  -8   5   6         51.83         49.10         1.92 o                         
  -7   5   6          3.74          4.57         0.74 o                         
  -6   5   6          6.52          7.06         0.79 o                         
  -5   5   6         48.32         59.18         1.80 o                         
  -4   5   6          1.52          0.90         0.51 o                         
  -3   5   6        214.47        222.03         3.46 o                         
  -2   5   6        141.48        144.95         2.71 o                         
  -1   5   6         39.97         39.64         1.55 o                         
   0   5   6          0.02          0.35         0.62 o                         
   1   5   6          1.85          1.41         0.40 o                         
   2   5   6         18.34         18.06         0.96 o                         
   3   5   6         11.47         11.15         1.25 o                         
   4   5   6         33.64         34.00         1.94 o                         
   5   5   6         12.19          8.72         1.00 o                         
   6   5   6          5.72          5.94         1.05 o                         
   7   5   6         28.65         27.95         1.74 o                         
   8   5   6          1.60          2.13         0.68 o                         
   9   5   6        118.83        112.78         3.88 o                         
  10   5   6          0.00         -1.27         1.27 o                         
 -10   6   6         39.66         44.63         2.98 o                         
  -9   6   6          0.24         -0.41         0.65 o                         
  -8   6   6          4.59          5.89         1.38 o                         
  -7   6   6        114.88        106.77         3.32 o                         
  -6   6   6          3.85          2.43         0.72 o                         
  -5   6   6          1.55          0.81         0.63 o                         
  -4   6   6          9.77          9.72         0.92 o                         
  -3   6   6         62.03         68.49         2.15 o                         
  -2   6   6          5.34          3.77         0.86 o                         
  -1   6   6        243.98        247.26         4.07 o                         
   0   6   6          3.81          2.61         0.63 o                         
   1   6   6          3.63          2.06         0.55 o                         
   2   6   6          0.12          1.00         0.67 o                         
   3   6   6          0.35          1.56         0.68 o                         
   4   6   6          0.00         -0.61         0.71 o                         
   5   6   6        170.43        174.72         4.43 o                         
   6   6   6          8.98          4.99         1.30 o                         
   7   6   6          0.55         -0.62         0.92 o                         
   8   6   6         14.21         13.58         1.69 o                         
  -7   7   6         20.03         22.61         2.12 o                         
  -6   7   6         50.49         49.39         3.00 o                         
  -5   7   6         14.16         12.62         1.55 o                         
  -4   7   6          0.30          0.02         1.13 o                         
  -3   7   6         23.59         22.06         1.69 o                         
  -2   7   6         42.68         48.37         2.50 o                         
  -1   7   6          1.16          1.63         1.25 o                         
   0   7   6         26.05         23.91         1.49 o                         
   1   7   6          5.84          4.14         0.83 o                         
   2   7   6          3.19          4.34         0.94 o                         
   3   7   6         10.91         10.13         1.12 o                         
   4   7   6          2.19          1.92         1.07 o                         
   5   7   6          2.06          0.10         0.83 o                         
   6   7   6          1.26         -0.96         0.96 o                         
  -1   8   6         18.33         14.54         2.42 o                         
   0   8   6          1.01         -1.76         3.04 o                         
 -15   0   7         78.78         92.42         8.16 o                         
 -13   0   7         44.72         33.61         2.80 o                         
 -11   0   7         96.33         80.51         4.07 o                         
  -9   0   7         36.96         59.57         2.44 o                         
  -7   0   7         87.86         76.74         2.51 o                         
  -5   0   7        241.21        236.14         4.35 o                         
  -3   0   7        145.20        149.46         3.06 o                         
  -1   0   7        136.62        165.42         3.26 o                         
   1   0   7        539.07        589.32         9.52 o                         
   3   0   7          0.57          0.24         0.33 o                         
   5   0   7        688.68        739.59        13.20 o                         
   7   0   7         39.24         45.69         2.35 o                         
   9   0   7        648.35        604.30        11.71 o                         
  11   0   7          5.90          9.02         1.59 o                         
  13   0   7         14.12         13.64         1.88 o                         
 -14   1   7          9.65         11.08         1.14 o                         
 -13   1   7         23.60         19.25         1.94 o                         
 -12   1   7          1.53          0.06         0.55 o                         
 -11   1   7        143.55        151.44         3.05 o                         
 -10   1   7         43.58         45.09         1.54 o                         
  -9   1   7          7.28          3.28         0.56 o                         
  -8   1   7        181.93        183.67         2.84 o                         
  -7   1   7        160.34        163.25         2.55 o                         
  -6   1   7         98.71        102.39         1.84 o                         
  -5   1   7         52.69         60.22         1.39 o                         
  -4   1   7         74.05         81.75         1.61 o                         
  -3   1   7        148.88        150.68         2.10 o                         
  -2   1   7        274.95        274.27         3.04 o                         
  -1   1   7        438.80        490.73         4.54 o                         
   0   1   7       1546.24       1567.25        12.87 o                         
   1   1   7        396.89        478.90         5.02 o                         
   2   1   7        104.78        119.13         1.59 o                         
   3   1   7       1048.19       1052.27         9.90 o                         
   4   1   7         50.62         53.11         1.41 o                         
   5   1   7        107.79        133.43         2.32 o                         
   6   1   7         49.64         51.42         1.24 o                         
   7   1   7        910.41        826.64        10.66 o                         
   8   1   7        544.62        509.95         7.09 o                         
   9   1   7        515.50        426.99         6.45 o                         
  10   1   7         87.62         78.31         2.45 o                         
  11   1   7          0.53          0.75         0.68 o                         
  12   1   7         15.62         17.85         1.44 o                         
 -14   2   7          0.10         -0.76         1.01 o                         
 -13   2   7         20.75         19.05         1.72 o                         
 -12   2   7          1.75          1.79         0.72 o                         
 -11   2   7          0.13         -0.03         0.55 o                         
 -10   2   7         95.57         84.47         2.08 o                         
  -9   2   7        594.16        624.28         6.64 o                         
  -8   2   7        277.49        276.45         3.90 o                         
  -7   2   7        180.33        170.50         2.77 o                         
  -6   2   7          0.19         -0.33         0.33 o                         
  -5   2   7        103.98         92.31         2.01 o                         
  -4   2   7        194.19        202.72         2.69 o                         
  -3   2   7        506.09        541.35         4.83 o                         
  -2   2   7        719.16        708.30         6.23 o                         
  -1   2   7         15.66          8.76         0.61 o                         
   0   2   7        244.94        246.37         2.96 o                         
   1   2   7        274.29        280.97         3.41 o                         
   2   2   7        164.67        178.46         2.41 o                         
   3   2   7         66.56         72.02         1.46 o                         
   4   2   7         34.91         32.02         1.02 o                         
   5   2   7        274.19        299.41         3.59 o                         
   6   2   7          0.08          0.24         0.30 o                         
   7   2   7         11.51         10.91         0.81 o                         
   8   2   7        371.39        368.54         5.10 o                         
   9   2   7        299.26        280.37         3.63 o                         
  10   2   7          2.44          0.36         0.54 o                         
  11   2   7          2.61          4.96         0.68 o                         
  12   2   7         10.13          7.80         0.81 o                         
 -14   3   7         36.17         31.83         6.56 o                         
 -13   3   7         13.51         12.85         1.38 o                         
 -12   3   7         11.40         10.57         1.34 o                         
 -11   3   7          2.88          3.04         0.79 o                         
 -10   3   7        148.05        146.56         2.76 o                         
  -9   3   7        121.59        117.87         2.26 o                         
  -8   3   7        151.56        154.52         2.84 o                         
  -7   3   7          5.13          6.59         0.70 o                         
  -6   3   7         19.95         23.83         1.26 o                         
  -5   3   7         52.66         55.65         1.51 o                         
  -4   3   7          5.18          3.99         0.54 o                         
  -3   3   7          7.20          7.81         0.64 o                         
  -2   3   7         65.53         67.76         1.50 o                         
  -1   3   7        343.68        363.42         3.86 o                         
   0   3   7       1445.16       1485.11        14.68 o                         
   1   3   7         89.73        107.53         1.76 o                         
   2   3   7        191.95        191.38         3.05 o                         
   3   3   7        325.19        340.74         5.26 o                         
   4   3   7         17.34         20.93         1.16 o                         
   5   3   7          6.41          6.75         0.69 o                         
   6   3   7          5.12          3.62         0.59 o                         
   7   3   7        301.13        298.37         5.42 o                         
   8   3   7        258.03        223.30         3.71 o                         
   9   3   7         89.41         70.66         1.80 o                         
  10   3   7         42.26         31.88         1.17 o                         
  11   3   7          0.07         -0.52         0.52 o                         
  12   3   7         86.33         90.93         3.04 o                         
 -13   4   7          1.95          0.21         1.04 o                         
 -12   4   7         46.87         50.92         2.98 o                         
 -11   4   7         31.62         27.29         2.37 o                         
 -10   4   7        105.42        100.47         3.21 o                         
  -9   4   7         64.52         69.40         1.82 o                         
  -8   4   7          0.61          1.11         0.54 o                         
  -7   4   7         10.69          7.44         0.74 o                         
  -6   4   7        124.16        108.50         2.57 o                         
  -5   4   7          2.95          4.59         0.65 o                         
  -4   4   7        162.21        150.80         2.63 o                         
  -3   4   7         18.43         17.60         1.06 o                         
  -2   4   7          0.51          1.77         0.47 o                         
  -1   4   7        225.83        237.42         3.16 o                         
   0   4   7        418.36        440.64         4.69 o                         
   1   4   7         23.02         21.28         0.98 o                         
   2   4   7         86.15         90.35         1.69 o                         
   3   4   7          9.60          7.34         0.82 o                         
   4   4   7          0.77         -0.44         0.44 o                         
   5   4   7        175.45        167.39         3.40 o                         
   6   4   7        654.02        643.19         7.88 o                         
   7   4   7         88.72         90.10         2.57 o                         
   8   4   7        246.59        244.22         4.14 o                         
   9   4   7        110.92        115.51         3.28 o                         
  10   4   7        150.02        138.10         3.47 o                         
  11   4   7         16.48         16.73         1.82 o                         
 -11   5   7          8.05         11.22         1.57 o                         
 -10   5   7        147.92        146.37         4.78 o                         
  -9   5   7         60.24         58.47         3.27 o                         
  -8   5   7          3.80          3.61         0.79 o                         
  -7   5   7         34.42         34.36         1.65 o                         
  -6   5   7         33.87         34.39         1.55 o                         
  -5   5   7         58.54         50.02         1.82 o                         
  -4   5   7          0.50         -0.02         0.47 o                         
  -3   5   7         40.00         41.27         1.69 o                         
  -2   5   7        190.82        194.53         3.22 o                         
  -1   5   7         73.30         74.19         1.81 o                         
   0   5   7       1335.65       1325.39        12.34 o                         
   1   5   7         73.20         69.88         2.09 o                         
   2   5   7        189.38        192.40         3.06 o                         
   3   5   7         48.35         49.52         2.06 o                         
   4   5   7         12.80         16.53         1.28 o                         
   5   5   7          0.25         -0.63         0.63 o                         
   6   5   7         23.15         18.35         1.43 o                         
   7   5   7          0.68          1.44         0.68 o                         
   8   5   7        204.27        190.70         6.16 o                         
   9   5   7         31.57         30.15         1.57 o                         
 -10   6   7          5.04          3.07         1.27 o                         
  -9   6   7          4.57          3.80         1.15 o                         
  -8   6   7         83.52         84.25         3.00 o                         
  -7   6   7          3.55          4.73         1.29 o                         
  -6   6   7         44.30         38.08         1.94 o                         
  -5   6   7         11.54         12.11         1.11 o                         
  -4   6   7         48.75         45.22         2.03 o                         
  -3   6   7          0.38          0.55         0.51 o                         
  -2   6   7         36.35         44.70         1.90 o                         
  -1   6   7          8.68         10.92         0.95 o                         
   0   6   7         23.25         22.87         1.15 o                         
   1   6   7         75.83         76.73         1.73 o                         
   2   6   7         73.18         79.83         2.07 o                         
   3   6   7         48.52         47.78         2.08 o                         
   4   6   7          0.59         -0.95         0.95 o                         
   5   6   7          0.00          1.26         0.82 o                         
   6   6   7        144.24        134.11         4.06 o                         
   7   6   7          4.56          4.36         1.44 o                         
   8   6   7        181.83        211.61         5.10 o                         
  -7   7   7          1.25          1.67         1.20 o                         
  -6   7   7          0.20         -0.59         0.85 o                         
  -5   7   7         12.27         12.01         1.59 o                         
  -4   7   7          0.31          0.69         0.89 o                         
  -3   7   7         26.49         28.96         2.40 o                         
  -2   7   7         10.64          8.85         1.10 o                         
  -1   7   7        195.15        199.34         4.35 o                         
   0   7   7        391.00        387.72         6.01 o                         
   1   7   7          1.72          0.87         0.72 o                         
   2   7   7         19.29         18.12         1.37 o                         
   3   7   7          4.65          3.14         0.71 o                         
   4   7   7          8.01          3.20         1.31 o                         
   5   7   7          2.26          0.55         1.48 o                         
 -14   0   8          3.36          2.21         1.09 o                         
 -12   0   8         12.00         12.22         1.83 o                         
 -10   0   8        745.10        619.64         9.96 o                         
  -8   0   8        299.38        290.22         5.75 o                         
  -6   0   8        371.12        411.61         7.34 o                         
  -4   0   8        676.49        734.81        10.19 o                         
  -2   0   8         72.01         90.50         2.50 o                         
   0   0   8       1051.63       1128.94        21.06 o                         
   2   0   8         38.58         51.58         1.81 o                         
   4   0   8        601.83        597.36        17.70 o                         
   6   0   8        289.55        281.31         5.43 o                         
   8   0   8        374.02        385.71         8.37 o                         
  10   0   8         99.45         87.03         3.75 o                         
  12   0   8          0.36          1.26         1.13 o                         
 -14   1   8         95.67         99.73         3.13 o                         
 -13   1   8          0.06         -0.61         0.61 o                         
 -12   1   8          5.36          4.48         0.84 o                         
 -11   1   8        183.16        175.11         3.12 o                         
 -10   1   8        758.08        673.76         7.21 o                         
  -9   1   8        180.02        168.67         2.86 o                         
  -8   1   8          1.64          0.59         0.42 o                         
  -7   1   8        152.88        154.98         2.54 o                         
  -6   1   8         26.28         25.56         1.10 o                         
  -5   1   8          8.76          8.60         0.68 o                         
  -4   1   8         22.79         27.32         1.02 o                         
  -3   1   8        116.04        125.79         2.02 o                         
  -2   1   8       2551.46       2683.37        19.29 o                         
  -1   1   8          0.29         -0.03         0.25 o                         
   0   1   8       5680.50       5951.14       173.38 o                         
   1   1   8        315.14        307.64         3.51 o                         
   2   1   8          9.77         15.97         1.09 o                         
   3   1   8         38.47         42.45         0.94 o                         
   4   1   8         32.63         24.23         0.85 o                         
   5   1   8         98.15        106.84         2.05 o                         
   6   1   8         38.01         42.48         1.51 o                         
   7   1   8        132.01        146.96         3.55 o                         
   8   1   8       1322.69       1158.15        13.39 o                         
   9   1   8          0.42         -0.16         0.63 o                         
  10   1   8         85.17         80.14         2.61 o                         
  11   1   8          4.85          3.01         0.93 o                         
  12   1   8        101.90        116.17         3.40 o                         
 -14   2   8          1.94          1.56         1.00 o                         
 -13   2   8          1.85          2.43         1.74 o                         
 -12   2   8          1.47          0.12         0.81 o                         
 -11   2   8        142.18        125.96         2.52 o                         
 -10   2   8       1112.29       1044.72        10.23 o                         
  -9   2   8        262.53        242.08         3.48 o                         
  -8   2   8         82.81         80.80         1.83 o                         
  -7   2   8         19.52         19.80         1.06 o                         
  -6   2   8        152.91        160.97         2.66 o                         
  -5   2   8         55.58         53.52         1.48 o                         
  -4   2   8        627.89        689.25         6.83 o                         
  -3   2   8        224.69        247.37         3.02 o                         
  -2   2   8        269.18        296.07         3.28 o                         
  -1   2   8        564.98        610.41         5.50 o                         
   0   2   8        542.91        565.06         5.96 o                         
   1   2   8        110.97        108.34         1.86 o                         
   2   2   8        108.94        127.57         1.98 o                         
   3   2   8        113.94        120.49         1.86 o                         
   4   2   8        230.51        230.79         5.09 o                         
   5   2   8         39.66         42.55         1.26 o                         
   6   2   8        284.18        276.09         3.33 o                         
   7   2   8        146.22        134.82         3.54 o                         
   8   2   8        221.96        222.14         3.59 o                         
   9   2   8        322.88        314.65         5.16 o                         
  10   2   8         95.93         87.25         2.49 o                         
  11   2   8          5.33          5.27         0.72 o                         
  12   2   8          0.33         -0.49         0.49 o                         
 -13   3   8          4.51          4.39         1.17 o                         
 -12   3   8          6.27          5.72         1.00 o                         
 -11   3   8         77.34         75.90         2.98 o                         
 -10   3   8         68.53         60.50         1.74 o                         
  -9   3   8        396.12        381.44         4.80 o                         
  -8   3   8         45.80         50.87         1.83 o                         
  -7   3   8          7.58          8.94         0.88 o                         
  -6   3   8         26.13         28.64         1.37 o                         
  -5   3   8          3.94          2.35         0.48 o                         
  -4   3   8         14.08         14.13         0.87 o                         
  -3   3   8         10.65         17.14         0.91 o                         
  -2   3   8        327.15        335.96         4.00 o                         
  -1   3   8       1750.68       1783.54        14.22 o                         
   0   3   8       1538.07       1549.46        12.10 o                         
   1   3   8        425.11        430.81         5.02 o                         
   2   3   8         35.36         35.71         1.40 o                         
   3   3   8         85.79         93.42         2.29 o                         
   4   3   8          9.10          8.66         0.87 o                         
   5   3   8         46.30         47.76         1.49 o                         
   6   3   8          0.02         -0.01         0.49 o                         
   7   3   8        246.99        229.27         3.50 o                         
   8   3   8        598.26        560.16         8.09 o                         
   9   3   8        323.35        310.08         6.07 o                         
  10   3   8          0.02         -0.45         0.45 o                         
  11   3   8          2.82          3.54         0.96 o                         
 -12   4   8          9.89          6.70         1.55 o                         
 -11   4   8        232.44        230.68         6.23 o                         
 -10   4   8         39.26         35.79         1.42 o                         
  -9   4   8         16.75         20.26         1.24 o                         
  -8   4   8        281.60        280.56         4.27 o                         
  -7   4   8        149.88        141.65         2.80 o                         
  -6   4   8         32.46         31.42         1.42 o                         
  -5   4   8         55.03         58.25         1.70 o                         
  -4   4   8         52.62         53.39         1.63 o                         
  -3   4   8         16.96         15.21         0.92 o                         
  -2   4   8         20.36         23.68         1.12 o                         
  -1   4   8         44.80         38.45         1.27 o                         
   0   4   8          6.19         11.04         0.72 o                         
   1   4   8         62.97         64.88         1.49 o                         
   2   4   8          0.00          0.46         0.42 o                         
   3   4   8         38.97         32.85         1.61 o                         
   4   4   8         27.25         22.02         1.47 o                         
   5   4   8         78.87         72.05         2.79 o                         
   6   4   8          1.35          1.35         0.54 o                         
   7   4   8        206.50        202.10         3.70 o                         
   8   4   8          0.35          3.00         0.68 o                         
   9   4   8         61.25         56.11         1.95 o                         
  10   4   8          0.05          0.11         0.93 o                         
 -11   5   8         39.67         37.35         2.82 o                         
 -10   5   8          3.96          4.36         1.68 o                         
  -9   5   8        239.53        244.52         5.09 o                         
  -8   5   8         29.04         25.66         1.48 o                         
  -7   5   8         35.37         30.43         1.53 o                         
  -6   5   8          0.14          1.03         0.55 o                         
  -5   5   8          7.81          6.84         0.77 o                         
  -4   5   8          2.25          1.00         0.62 o                         
  -3   5   8          6.05          8.15         0.85 o                         
  -2   5   8         36.54         36.41         1.48 o                         
  -1   5   8        935.59        973.97         9.02 o                         
   0   5   8        215.13        214.97         3.17 o                         
   1   5   8        479.22        477.20         5.95 o                         
   2   5   8         56.96         55.23         2.14 o                         
   3   5   8         39.42         39.48         1.88 o                         
   4   5   8         16.30         15.13         1.27 o                         
   5   5   8         41.62         40.92         2.27 o                         
   6   5   8         20.31         18.71         1.46 o                         
   7   5   8        461.19        448.09         7.02 o                         
   8   5   8        143.15        142.36         3.62 o                         
   9   5   8        326.87        326.09         6.48 o                         
  -9   6   8         18.50         14.16         1.66 o                         
  -8   6   8          0.15         -0.21         0.91 o                         
  -7   6   8         27.34         25.33         2.10 o                         
  -6   6   8          4.15          3.66         1.07 o                         
  -5   6   8         18.32         17.37         1.29 o                         
  -4   6   8          0.02         -0.11         0.60 o                         
  -3   6   8         64.92         64.23         2.12 o                         
  -2   6   8         28.75         29.66         1.55 o                         
  -1   6   8         28.55         28.04         1.43 o                         
   0   6   8         12.53          9.91         0.81 o                         
   1   6   8          0.53          0.45         0.46 o                         
   2   6   8         18.73         21.70         1.01 o                         
   3   6   8         13.99         10.42         1.21 o                         
   4   6   8         25.82         28.85         2.06 o                         
   5   6   8          8.40          6.38         1.43 o                         
   6   6   8          8.94          9.39         1.64 o                         
   7   6   8        181.21        188.55         4.60 o                         
  -7   7   8         27.88         22.87         6.56 o                         
  -6   7   8         48.63         48.74         2.87 o                         
  -5   7   8          0.16         -0.33         0.79 o                         
  -4   7   8         20.54         23.60         1.92 o                         
  -3   7   8         25.36         26.43         1.99 o                         
  -2   7   8         29.64         27.56         1.64 o                         
  -1   7   8        209.72        196.39         3.85 o                         
   0   7   8        295.96        303.31         5.00 o                         
   1   7   8         63.28         61.76         2.58 o                         
   2   7   8          1.52          1.07         0.59 o                         
   3   7   8         17.18         21.21         2.35 o                         
   4   7   8         30.91         26.21         2.29 o                         
 -13   0   9          5.79          4.94         1.30 o                         
 -11   0   9       1105.00        930.76        12.88 o                         
  -9   0   9        766.00        701.83        10.82 o                         
  -7   0   9         26.60         27.98         1.78 o                         
  -5   0   9         10.36          8.17         1.04 o                         
  -3   0   9         91.79        111.37         2.78 o                         
  -1   0   9          1.79          4.08         0.55 o                         
   1   0   9       2600.96       2539.52        33.42 o                         
   3   0   9        496.66        485.89         7.32 o                         
   5   0   9        718.85        728.18        13.39 o                         
   7   0   9       1063.26       1010.52        16.78 o                         
   9   0   9          0.21          4.98         1.19 o                         
  11   0   9        178.05        157.85         5.32 o                         
 -14   1   9          0.95          2.54         0.85 o                         
 -13   1   9          5.55          1.66         0.80 o                         
 -12   1   9         18.85         15.63         1.41 o                         
 -11   1   9         79.54         72.87         2.06 o                         
 -10   1   9          4.18          2.07         0.63 o                         
  -9   1   9        571.20        495.09         5.76 o                         
  -8   1   9        129.41        123.26         2.38 o                         
  -7   1   9          0.39          1.47         0.48 o                         
  -6   1   9        156.79        148.68         2.58 o                         
  -5   1   9        393.26        328.90         3.99 o                         
  -4   1   9         47.57         52.81         1.31 o                         
  -3   1   9          0.60          3.38         0.42 o                         
  -2   1   9        985.81       1043.83        11.99 o                         
  -1   1   9       2472.92       2626.63        20.27 o                         
   0   1   9       1521.82       1538.61        13.56 o                         
   1   1   9         87.51         95.15         1.70 o                         
   2   1   9         21.84         23.78         0.86 o                         
   3   1   9          5.83          8.35         0.42 o                         
   4   1   9         15.80         15.14         0.74 o                         
   5   1   9        267.35        268.09         4.03 o                         
   6   1   9        117.20        119.21         2.87 o                         
   7   1   9          0.67          2.46         0.81 o                         
   8   1   9        137.43        129.39         3.03 o                         
   9   1   9         46.21         38.10         1.87 o                         
  10   1   9          3.79          1.69         0.69 o                         
  11   1   9         15.16         18.09         1.69 o                         
  12   1   9          5.27          6.63         1.11 o                         
 -14   2   9          6.28          7.34         1.44 o                         
 -13   2   9          6.89          6.83         1.21 o                         
 -12   2   9          0.69          0.06         1.09 o                         
 -11   2   9        365.18        311.08         4.83 o                         
 -10   2   9        113.46         95.62         2.38 o                         
  -9   2   9        283.31        266.25         3.91 o                         
  -8   2   9         84.75         84.74         2.01 o                         
  -7   2   9          0.31         -0.04         0.43 o                         
  -6   2   9         17.68         20.84         1.16 o                         
  -5   2   9         24.47         26.66         1.21 o                         
  -4   2   9         15.82         17.03         0.94 o                         
  -3   2   9          2.78          6.54         0.61 o                         
  -2   2   9         86.79         84.89         1.74 o                         
  -1   2   9         75.91         69.39         1.41 o                         
   0   2   9        641.82        647.83         5.95 o                         
   1   2   9       1298.70       1315.15        11.45 o                         
   2   2   9        374.55        397.79         4.32 o                         
   3   2   9        219.76        215.73         2.74 o                         
   4   2   9        640.55        625.59         7.50 o                         
   5   2   9        769.39        769.34         7.97 o                         
   6   2   9         35.34         35.59         0.97 o                         
   7   2   9        546.86        528.12         7.00 o                         
   8   2   9        151.45        150.69         2.97 o                         
   9   2   9          9.18         10.61         0.91 o                         
  10   2   9         44.66         43.48         1.68 o                         
  11   2   9        153.13        131.15         3.49 o                         
 -13   3   9          0.47          0.12         1.00 o                         
 -12   3   9          6.17          6.81         1.16 o                         
 -11   3   9         68.37         65.09         2.07 o                         
 -10   3   9         98.65         93.48         2.52 o                         
  -9   3   9        485.58        466.34         5.81 o                         
  -8   3   9         23.41         27.93         1.41 o                         
  -7   3   9          3.23          2.41         0.60 o                         
  -6   3   9         16.77         19.47         1.14 o                         
  -5   3   9        138.83        138.20         2.58 o                         
  -4   3   9         51.28         54.24         1.53 o                         
  -3   3   9         12.83         74.95         8.27 o                         
  -2   3   9        413.52        464.16         5.07 o                         
  -1   3   9        284.29        303.32         3.69 o                         
   0   3   9        218.94        241.91         2.91 o                         
   1   3   9          7.19          6.40         0.67 o                         
   2   3   9          4.08          3.28         0.52 o                         
   3   3   9         25.86         31.33         1.22 o                         
   4   3   9          0.02         -0.39         0.39 o                         
   5   3   9        183.39        177.59         3.12 o                         
   6   3   9        134.93        139.01         2.63 o                         
   7   3   9          0.04          0.03         0.42 o                         
   8   3   9        166.41        153.59         3.61 o                         
   9   3   9         81.56         87.90         2.66 o                         
  10   3   9         16.23         19.79         2.11 o                         
  11   3   9         29.53         31.78         1.84 o                         
 -12   4   9         32.19         22.09         2.33 o                         
 -11   4   9        182.24        190.47         5.89 o                         
 -10   4   9       1436.29       1476.76        16.24 o                         
  -9   4   9        234.50        247.42         4.07 o                         
  -8   4   9         52.96         48.52         1.79 o                         
  -7   4   9         13.84         15.08         1.06 o                         
  -6   4   9         15.19         13.89         0.96 o                         
  -5   4   9         10.46          8.79         0.78 o                         
  -4   4   9         75.06         84.50         1.94 o                         
  -3   4   9        144.13        154.41         2.59 o                         
  -2   4   9        312.01        325.81         4.11 o                         
  -1   4   9          0.66          2.37         0.47 o                         
   0   4   9        398.56        401.79         4.60 o                         
   1   4   9          0.71          1.41         0.49 o                         
   2   4   9         36.43         34.79         1.39 o                         
   3   4   9          9.48         12.21         1.09 o                         
   4   4   9        638.40        643.64         7.75 o                         
   5   4   9         49.10         46.32         1.74 o                         
   6   4   9         11.51         10.67         0.98 o                         
   7   4   9         14.54         13.26         1.04 o                         
   8   4   9         19.12         19.52         1.49 o                         
   9   4   9         24.83         24.09         1.65 o                         
  10   4   9          0.96         -0.71         0.71 o                         
 -11   5   9          0.12          0.13         1.05 o                         
 -10   5   9        151.25        158.76         3.63 o                         
  -9   5   9         15.33         12.76         1.44 o                         
  -8   5   9         13.25         13.03         1.30 o                         
  -7   5   9         34.66         29.19         2.05 o                         
  -6   5   9          0.80          0.84         0.63 o                         
  -5   5   9         33.82         35.01         1.54 o                         
  -4   5   9         37.52         36.46         1.58 o                         
  -3   5   9          0.01         -0.43         0.43 o                         
  -2   5   9        299.68        310.60         4.24 o                         
  -1   5   9        113.42        116.36         2.44 o                         
   0   5   9         34.23         35.33         1.34 o                         
   1   5   9         23.27         22.22         1.03 o                         
   2   5   9         15.06         15.88         1.39 o                         
   3   5   9         37.27         41.54         1.92 o                         
   4   5   9          0.00         -0.67         0.67 o                         
   5   5   9         54.43         48.11         2.59 o                         
   6   5   9        263.91        254.54         4.88 o                         
   7   5   9         58.82         56.02         3.32 o                         
   8   5   9        242.42        244.76         7.11 o                         
  -9   6   9         61.08         65.52         3.05 o                         
  -8   6   9          0.44         -1.21         1.23 o                         
  -7   6   9          3.46          0.07         1.09 o                         
  -6   6   9         43.23         44.93         2.27 o                         
  -5   6   9          0.00         -0.25         0.71 o                         
  -4   6   9          0.72         -0.40         0.57 o                         
  -3   6   9         14.14         16.99         1.36 o                         
  -2   6   9         73.85         70.86         2.33 o                         
  -1   6   9         18.77         16.57         1.18 o                         
   0   6   9        191.42        194.72         3.52 o                         
   1   6   9          4.48          4.81         0.49 o                         
   2   6   9         82.32         86.54         2.82 o                         
   3   6   9         55.39         61.90         3.25 o                         
   4   6   9        364.44        366.78         7.12 o                         
   5   6   9          2.98          2.09         0.97 o                         
   6   6   9          1.71          1.73         1.04 o                         
   7   6   9         13.76         23.51         4.80 o                         
  -6   7   9         11.26         13.19         1.65 o                         
  -5   7   9          0.25         -0.79         1.01 o                         
  -4   7   9          3.80          3.65         0.91 o                         
  -3   7   9          0.00         -0.11         0.79 o                         
  -2   7   9        203.92        211.14         4.37 o                         
  -1   7   9          1.50          0.12         0.61 o                         
   0   7   9         55.02         54.18         1.90 o                         
   1   7   9          6.50          4.36         1.10 o                         
   2   7   9         64.97         75.23         3.64 o                         
   3   7   9          7.06          2.67         1.16 o                         
 -14   0  10         20.16         12.91         2.10 o                         
 -12   0  10          1.79          6.64         1.36 o                         
 -10   0  10        635.15        545.12        14.32 o                         
  -8   0  10        195.37        191.50         4.68 o                         
  -6   0  10        147.13        154.72         3.97 o                         
  -4   0  10        252.82        245.93         4.79 o                         
  -2   0  10         19.12         24.69         1.46 o                         
   0   0  10        493.79        513.93         8.16 o                         
   2   0  10        755.83        795.33        11.45 o                         
   4   0  10       2636.71       2425.91        59.41 o                         
   6   0  10        136.67        133.72         3.90 o                         
   8   0  10         85.44         88.22         3.60 o                         
  10   0  10        155.91        146.11         5.36 o                         
 -14   1  10         42.86         59.56         3.58 o                         
 -13   1  10          0.37         -0.88         0.88 o                         
 -12   1  10         27.19         26.80         2.03 o                         
 -11   1  10         12.43         10.54         1.03 o                         
 -10   1  10         18.00         26.11         1.39 o                         
  -9   1  10        264.61        278.22         4.00 o                         
  -8   1  10        308.72        319.48         4.25 o                         
  -7   1  10        169.65        176.98         2.88 o                         
  -6   1  10         70.79         53.78         1.54 o                         
  -5   1  10         20.54         17.29         1.00 o                         
  -4   1  10        563.32        621.09         6.46 o                         
  -3   1  10        334.69        343.48         3.82 o                         
  -2   1  10        140.14        167.67         2.34 o                         
  -1   1  10        297.25        303.40         3.34 o                         
   0   1  10        551.05        549.76         5.90 o                         
   1   1  10         74.86         75.85         1.54 o                         
   2   1  10          4.10          6.55         0.51 o                         
   3   1  10          7.60          6.97         0.53 o                         
   4   1  10         60.21         57.12         1.33 o                         
   5   1  10        211.95        207.99         3.44 o                         
   6   1  10        181.88        172.76         3.15 o                         
   7   1  10         43.27         44.72         2.81 o                         
   8   1  10         41.64         43.84         1.98 o                         
   9   1  10         38.67         42.00         1.88 o                         
  10   1  10          0.43          0.33         0.64 o                         
  11   1  10          0.07         -0.29         0.59 o                         
 -14   2  10         30.82         23.03         5.44 o                         
 -13   2  10          2.24          2.89         0.84 o                         
 -12   2  10          5.52          0.65         0.80 o                         
 -11   2  10        337.09        313.67         6.36 o                         
 -10   2  10        418.29        394.72         5.24 o                         
  -9   2  10        630.36        612.10         6.93 o                         
  -8   2  10         78.05         78.21         1.92 o                         
  -7   2  10         73.41         74.58         1.91 o                         
  -6   2  10         53.22         55.59         1.62 o                         
  -5   2  10        150.56        150.24         2.61 o                         
  -4   2  10         94.49         91.79         1.82 o                         
  -3   2  10        113.04        123.95         2.15 o                         
  -2   2  10        198.08        205.60         2.81 o                         
  -1   2  10        271.22        268.30         3.30 o                         
   0   2  10        298.67        294.99         3.58 o                         
   1   2  10         57.07         52.63         1.28 o                         
   2   2  10        349.35        356.14         4.15 o                         
   3   2  10        516.39        518.97         5.95 o                         
   4   2  10        935.21        907.97        10.26 o                         
   5   2  10        529.09        520.74         5.54 o                         
   6   2  10         33.15         30.04         0.90 o                         
   7   2  10         36.11         35.07         1.72 o                         
   8   2  10          3.06          2.50         0.34 o                         
   9   2  10          2.45          2.49         0.87 o                         
  10   2  10         28.01         23.90         1.47 o                         
  11   2  10          9.83          3.68         1.15 o                         
 -13   3  10          5.86          3.99         1.35 o                         
 -12   3  10          0.02          0.92         0.64 o                         
 -11   3  10         48.85         44.90         2.56 o                         
 -10   3  10         32.40         37.05         1.98 o                         
  -9   3  10          8.14          8.98         1.19 o                         
  -8   3  10         44.08         44.50         1.86 o                         
  -7   3  10          1.90          1.79         0.57 o                         
  -6   3  10         32.35         31.44         1.42 o                         
  -5   3  10         68.86         61.55         1.85 o                         
  -4   3  10        156.24        166.99         2.99 o                         
  -3   3  10         23.94         24.91         1.18 o                         
  -2   3  10         99.79        103.87         2.00 o                         
  -1   3  10        347.22        351.97         4.38 o                         
   0   3  10        345.38        354.03         4.26 o                         
   1   3  10        125.96        130.18         2.38 o                         
   2   3  10          0.57          0.79         0.40 o                         
   3   3  10         64.27         64.81         1.71 o                         
   4   3  10          3.96          4.53         0.66 o                         
   5   3  10        114.80        120.68         2.48 o                         
   6   3  10        150.72        142.15         2.54 o                         
   7   3  10         36.92         36.60         1.28 o                         
   8   3  10         29.51         31.07         1.65 o                         
   9   3  10          2.39          1.21         0.81 o                         
  10   3  10         11.77          7.37         1.12 o                         
 -12   4  10          6.20          7.72         1.85 o                         
 -11   4  10         45.37         32.16         1.84 o                         
 -10   4  10         21.10         22.15         1.67 o                         
  -9   4  10        292.11        297.04         5.68 o                         
  -8   4  10         22.30         23.77         1.33 o                         
  -7   4  10          0.37          0.61         0.52 o                         
  -6   4  10         51.33         47.02         1.83 o                         
  -5   4  10        320.53        351.15         4.44 o                         
  -4   4  10        119.04        124.57         2.49 o                         
  -3   4  10          0.87          0.35         0.46 o                         
  -2   4  10         27.15         28.28         1.23 o                         
  -1   4  10         10.30          8.95         0.73 o                         
   0   4  10        282.68        282.53         3.61 o                         
   1   4  10       1160.82       1174.52        10.92 o                         
   2   4  10        256.53        259.03         4.13 o                         
   3   4  10        687.45        693.52        10.98 o                         
   4   4  10        102.56        109.69         2.67 o                         
   5   4  10        526.24        510.46         6.42 o                         
   6   4  10         18.68         15.12         1.13 o                         
   7   4  10        200.61        208.59         3.96 o                         
   8   4  10         66.91         65.14         2.70 o                         
   9   4  10         54.86         60.72         2.44 o                         
 -11   5  10         32.90         18.87         5.92 o                         
 -10   5  10          0.03         -0.84         0.90 o                         
  -9   5  10          0.24          0.68         0.98 o                         
  -8   5  10         29.77         27.75         1.89 o                         
  -7   5  10         27.33         24.22         1.67 o                         
  -6   5  10          0.09         -0.42         0.42 o                         
  -5   5  10        104.65        101.59         2.34 o                         
  -4   5  10          8.91          8.69         0.86 o                         
  -3   5  10          0.79          0.70         0.52 o                         
  -2   5  10         50.91         52.44         1.81 o                         
  -1   5  10        308.09        308.84         4.22 o                         
   0   5  10         32.24         30.92         1.28 o                         
   1   5  10        133.27        129.14         2.81 o                         
   2   5  10         40.52         38.15         2.03 o                         
   3   5  10         19.56         18.67         1.27 o                         
   4   5  10         29.12         26.09         1.85 o                         
   5   5  10        116.30        125.38         3.59 o                         
   6   5  10          6.00          6.05         1.06 o                         
   7   5  10        116.81        122.80         3.40 o                         
   8   5  10          0.94          0.66         1.54 o                         
  -8   6  10          1.12         -0.85         1.24 o                         
  -7   6  10          2.48          4.16         2.29 o                         
  -6   6  10         70.32         66.62         2.55 o                         
  -5   6  10        177.04        183.76         3.73 o                         
  -4   6  10          2.32          1.35         0.65 o                         
  -3   6  10         34.32         40.17         1.92 o                         
  -2   6  10          3.15          3.30         0.98 o                         
  -1   6  10         21.49         20.45         1.57 o                         
   0   6  10         21.80         24.23         1.36 o                         
   1   6  10        288.27        296.00         6.34 o                         
   2   6  10         30.94         26.49         1.86 o                         
   3   6  10        427.00        446.36         8.14 o                         
   4   6  10        102.89        106.59         3.47 o                         
   5   6  10        291.37        282.42         6.44 o                         
   6   6  10          5.93          4.82         2.39 o                         
  -5   7  10         22.98         28.43         2.56 o                         
  -4   7  10          4.02          2.01         1.19 o                         
  -3   7  10         19.14         18.48         1.69 o                         
  -2   7  10        169.48        186.68         5.30 o                         
  -1   7  10          4.97          3.61         0.85 o                         
   0   7  10         68.93         70.71         3.39 o                         
   1   7  10         88.95         88.48         3.74 o                         
   2   7  10         87.13        102.06         4.56 o                         
 -13   0  11         40.28         48.49         5.14 o                         
 -11   0  11         23.28         17.88         1.71 o                         
  -9   0  11        525.65        508.35         8.88 o                         
  -7   0  11        310.24        299.40         5.94 o                         
  -5   0  11       1725.84       1702.12        19.87 o                         
  -3   0  11         86.35         77.55         2.43 o                         
  -1   0  11        385.48        375.07         6.74 o                         
   1   0  11          5.05          9.22         0.99 o                         
   3   0  11       3716.07       3536.89        43.74 o                         
   5   0  11        363.63        354.46         7.77 o                         
   7   0  11        180.89        172.64         6.96 o                         
   9   0  11         23.87         27.48         2.39 o                         
  11   0  11         71.82         98.95         4.21 o                         
 -14   1  11         13.00         18.87         1.84 o                         
 -13   1  11         24.45         20.15         1.88 o                         
 -12   1  11         14.25         14.38         1.50 o                         
 -11   1  11        151.64        148.98         3.38 o                         
 -10   1  11        144.42        149.64         3.94 o                         
  -9   1  11        446.54        436.90         5.66 o                         
  -8   1  11         73.15         77.16         1.97 o                         
  -7   1  11        118.82        119.37         2.51 o                         
  -6   1  11          8.03          8.28         0.83 o                         
  -5   1  11         43.24         47.21         1.51 o                         
  -4   1  11          6.93          7.38         0.66 o                         
  -3   1  11         32.32         27.95         1.02 o                         
  -2   1  11        392.31        410.21         4.27 o                         
  -1   1  11        284.58        290.42         3.58 o                         
   0   1  11         35.90         39.16         1.27 o                         
   1   1  11       1057.77       1093.33        10.23 o                         
   2   1  11        215.15        219.84         2.98 o                         
   3   1  11        624.57        589.45         6.74 o                         
   4   1  11         17.30         17.33         0.83 o                         
   5   1  11        174.96        168.35         2.76 o                         
   6   1  11          0.12         -0.24         0.43 o                         
   7   1  11        353.95        350.18         4.76 o                         
   8   1  11        148.19        153.65         3.55 o                         
   9   1  11        149.58        148.17         3.56 o                         
  10   1  11         13.86         12.40         1.26 o                         
  11   1  11        135.33        147.21         3.61 o                         
 -13   2  11         27.61         32.31         2.23 o                         
 -12   2  11         29.62         31.04         2.16 o                         
 -11   2  11          0.80          0.83         0.88 o                         
 -10   2  11          0.02         -0.52         0.52 o                         
  -9   2  11        305.68        294.87         4.34 o                         
  -8   2  11        109.77        113.50         2.36 o                         
  -7   2  11         78.66         78.76         2.01 o                         
  -6   2  11        498.11        498.99         5.75 o                         
  -5   2  11        928.01        951.59         9.09 o                         
  -4   2  11        209.14        226.20         3.14 o                         
  -3   2  11          0.58          1.08         0.41 o                         
  -2   2  11        142.16        146.00         2.34 o                         
  -1   2  11        281.23        267.23         3.43 o                         
   0   2  11        209.98        227.04         3.18 o                         
   1   2  11         96.07        100.27         2.13 o                         
   2   2  11         37.02         30.62         1.16 o                         
   3   2  11       2267.82       2223.88        20.35 o                         
   4   2  11        471.68        472.35         6.06 o                         
   5   2  11        257.24        250.61         3.21 o                         
   6   2  11         33.39         34.55         1.35 o                         
   7   2  11         10.03          6.69         0.66 o                         
   8   2  11         25.00         25.53         1.01 o                         
   9   2  11         24.28         23.45         2.93 o                         
  10   2  11          6.83          8.30         0.87 o                         
 -13   3  11          8.37          3.68         3.20 o                         
 -12   3  11         40.43         41.74         2.59 o                         
 -11   3  11         27.72         22.25         1.99 o                         
 -10   3  11         21.93         21.25         1.53 o                         
  -9   3  11        236.89        250.07         4.53 o                         
  -8   3  11         99.15        104.04         2.61 o                         
  -7   3  11         69.54         69.90         2.03 o                         
  -6   3  11         69.97         72.72         1.90 o                         
  -5   3  11          6.77          7.47         0.82 o                         
  -4   3  11        182.52        187.46         3.17 o                         
  -3   3  11         17.39         17.30         1.06 o                         
  -2   3  11          0.83          0.68         0.44 o                         
  -1   3  11        175.40        173.78         2.62 o                         
   0   3  11        200.56        205.72         2.97 o                         
   1   3  11         85.25         86.26         2.34 o                         
   2   3  11        183.68        177.75         2.98 o                         
   3   3  11        120.09        120.05         2.56 o                         
   4   3  11        385.77        364.55         5.63 o                         
   5   3  11         28.50         28.56         1.29 o                         
   6   3  11         11.06         11.10         0.87 o                         
   7   3  11          0.51         -0.31         0.35 o                         
   8   3  11         69.11         67.19         2.76 o                         
   9   3  11         33.16         29.95         1.32 o                         
  10   3  11          1.03         -1.16         1.16 o                         
 -12   4  11         15.94         10.72         4.16 o                         
 -11   4  11         27.83         20.90         2.08 o                         
 -10   4  11         43.79         40.10         2.23 o                         
  -9   4  11         12.37         12.11         1.46 o                         
  -8   4  11          2.64          2.80         0.75 o                         
  -7   4  11         27.93         24.80         1.45 o                         
  -6   4  11       1474.95       1471.46        13.67 o                         
  -5   4  11         68.05         72.55         2.18 o                         
  -4   4  11        214.81        221.17         3.47 o                         
  -3   4  11          0.23         -0.33         0.43 o                         
  -2   4  11         20.03         18.87         1.05 o                         
  -1   4  11        453.31        462.31         5.22 o                         
   0   4  11        181.12        179.35         2.80 o                         
   1   4  11         17.66         15.65         1.01 o                         
   2   4  11        205.59        200.42         3.73 o                         
   3   4  11        205.60        206.41         4.54 o                         
   4   4  11       1127.81       1126.51        13.93 o                         
   5   4  11         76.62         75.47         2.27 o                         
   6   4  11        142.37        137.50         3.15 o                         
   7   4  11        119.25        118.09         5.27 o                         
   8   4  11          0.11         -0.52         0.56 o                         
   9   4  11          8.11          7.90         2.60 o                         
 -10   5  11         79.06         79.83         6.37 o                         
  -9   5  11        108.64        112.48         3.84 o                         
  -8   5  11         81.17         83.48         3.94 o                         
  -7   5  11          4.23          2.69         0.93 o                         
  -6   5  11         54.20         62.55         2.16 o                         
  -5   5  11          0.68         -0.52         0.52 o                         
  -4   5  11        274.08        277.57         4.16 o                         
  -3   5  11         17.55         19.19         1.19 o                         
  -2   5  11          1.55          2.00         0.62 o                         
  -1   5  11         12.86         14.06         1.14 o                         
   0   5  11        110.92        108.45         2.27 o                         
   1   5  11          0.55          0.03         0.51 o                         
   2   5  11         64.69         64.53         2.44 o                         
   3   5  11          2.21          4.20         0.86 o                         
   4   5  11        503.33        499.09         7.17 o                         
   5   5  11         46.94         50.16         2.56 o                         
   6   5  11          2.10          1.90         1.08 o                         
   7   5  11          4.43          5.08         1.33 o                         
  -8   6  11         10.07          9.26         1.53 o                         
  -7   6  11        129.20        157.05         4.65 o                         
  -6   6  11        652.71        646.29        11.57 o                         
  -5   6  11         49.96         48.63         2.43 o                         
  -4   6  11        248.98        262.83         4.78 o                         
  -3   6  11          1.57          1.30         0.73 o                         
  -2   6  11          0.27         -0.11         0.62 o                         
  -1   6  11          0.02         -0.05         0.69 o                         
   0   6  11          6.40          6.13         0.78 o                         
   1   6  11          0.01         -0.80         0.80 o                         
   2   6  11         48.64         40.98         2.73 o                         
   3   6  11         42.49         43.98         2.30 o                         
   4   6  11        597.67        609.95         9.66 o                         
   5   6  11         63.23         63.00         2.97 o                         
  -3   7  11         90.66         95.95         3.34 o                         
  -2   7  11         30.92         35.24         2.70 o                         
  -1   7  11          0.03         -1.24         1.24 o                         
   0   7  11         80.40         81.58         2.19 o                         
 -12   0  12          0.00          0.64         1.62 o                         
 -10   0  12        199.99        220.69         5.09 o                         
  -8   0  12        100.12        101.36         3.38 o                         
  -6   0  12       5559.32       5365.61        73.08 o                         
  -4   0  12        609.12        659.32         9.95 o                         
  -2   0  12          5.29          4.53         0.69 o                         
   0   0  12         18.95         49.07         3.27 o                         
   2   0  12       1135.15       1016.89        14.55 o                         
   4   0  12        899.82        872.92        13.22 o                         
   6   0  12         86.27         90.11         3.28 o                         
   8   0  12        330.57        368.47         8.36 o                         
  10   0  12         12.39         12.84         1.64 o                         
 -13   1  12          3.34          1.67         0.90 o                         
 -12   1  12         96.56         93.98         3.83 o                         
 -11   1  12         34.20         32.56         2.37 o                         
 -10   1  12          1.26          2.45         0.67 o                         
  -9   1  12        237.70        235.71         3.92 o                         
  -8   1  12         24.23         20.67         1.22 o                         
  -7   1  12         84.56         84.38         1.99 o                         
  -6   1  12        150.16        151.85         2.74 o                         
  -5   1  12          0.96          0.28         0.46 o                         
  -4   1  12        216.57        201.35         2.94 o                         
  -3   1  12        182.31        187.85         2.59 o                         
  -2   1  12          0.00          0.60         0.34 o                         
  -1   1  12         88.01         94.25         2.28 o                         
   0   1  12         34.21         34.92         1.21 o                         
   1   1  12         88.14         92.79         1.83 o                         
   2   1  12        371.57        382.37         4.48 o                         
   3   1  12         63.39         58.66         1.77 o                         
   4   1  12       1017.17        989.23        10.10 o                         
   5   1  12          6.42          6.63         0.41 o                         
   6   1  12        584.90        578.83         7.58 o                         
   7   1  12         68.69         67.89         1.61 o                         
   8   1  12         99.93        107.43         3.03 o                         
   9   1  12         10.83         11.24         1.18 o                         
  10   1  12         37.04         41.60         1.96 o                         
 -13   2  12         18.55         21.09         2.10 o                         
 -12   2  12          8.98          9.90         1.41 o                         
 -11   2  12          0.40          0.79         0.77 o                         
 -10   2  12        136.64        142.36         3.69 o                         
  -9   2  12         41.06         43.87         1.82 o                         
  -8   2  12        114.02        118.02         2.51 o                         
  -7   2  12       1013.70        994.82         9.82 o                         
  -6   2  12       3734.95       3652.86        29.12 o                         
  -5   2  12        546.18        541.69         5.82 o                         
  -4   2  12        218.40        236.53         3.40 o                         
  -3   2  12         87.66         96.26         1.97 o                         
  -2   2  12          9.76         10.50         0.87 o                         
  -1   2  12        221.05        211.50         3.00 o                         
   0   2  12        400.58        385.83         4.64 o                         
   1   2  12         65.46         62.65         1.59 o                         
   2   2  12        951.43        911.63        11.39 o                         
   3   2  12       1055.03       1004.53        10.90 o                         
   4   2  12        401.27        404.37         5.92 o                         
   5   2  12        108.30        116.47         2.12 o                         
   6   2  12         15.02         16.27         1.18 o                         
   7   2  12          9.51          7.79         0.71 o                         
   8   2  12          2.89          3.04         0.54 o                         
   9   2  12         49.21         60.17         3.30 o                         
  10   2  12         21.45         23.58         2.08 o                         
 -12   3  12         52.39         56.61         3.43 o                         
 -11   3  12        136.71        147.20         5.91 o                         
 -10   3  12          2.63          3.75         1.12 o                         
  -9   3  12         77.80         79.95         2.29 o                         
  -8   3  12          2.60          0.76         0.59 o                         
  -7   3  12        247.87        246.38         3.84 o                         
  -6   3  12          5.89          7.08         0.83 o                         
  -5   3  12          0.10         -0.47         0.47 o                         
  -4   3  12        104.16        102.78         2.31 o                         
  -3   3  12          7.28         11.28         0.84 o                         
  -2   3  12         58.69         59.00         1.70 o                         
  -1   3  12        211.45        214.73         3.24 o                         
   0   3  12         72.40         78.04         2.20 o                         
   1   3  12         16.23         19.03         1.03 o                         
   2   3  12         96.65        102.68         2.30 o                         
   3   3  12        389.28        384.67         5.40 o                         
   4   3  12        591.84        589.79         7.59 o                         
   5   3  12         21.41         22.96         1.18 o                         
   6   3  12         25.97         21.25         1.06 o                         
   7   3  12          1.05          0.79         0.78 o                         
   8   3  12         34.12         36.32         2.46 o                         
   9   3  12         22.90         23.63         1.59 o                         
 -11   4  12          3.23          1.82         1.27 o                         
 -10   4  12         37.99         38.13         2.36 o                         
  -9   4  12        100.99        100.95         3.94 o                         
  -8   4  12         29.93         26.18         1.64 o                         
  -7   4  12        643.07        669.00         8.39 o                         
  -6   4  12        486.90        501.14         6.30 o                         
  -5   4  12       1036.90       1053.63        10.68 o                         
  -4   4  12         28.81         34.85         1.57 o                         
  -3   4  12         27.18         26.22         1.34 o                         
  -2   4  12         78.24         75.34         1.92 o                         
  -1   4  12         71.19         69.66         1.72 o                         
   0   4  12         17.84         18.26         1.17 o                         
   1   4  12         71.63         70.90         2.90 o                         
   2   4  12        228.36        239.17         3.58 o                         
   3   4  12       1751.94       1743.47        19.24 o                         
   4   4  12          0.51          1.74         0.62 o                         
   5   4  12          0.11          0.14         0.53 o                         
   6   4  12         12.75         11.41         1.02 o                         
   7   4  12          8.02          6.36         1.05 o                         
   8   4  12          6.38          5.88         1.04 o                         
 -10   5  12         34.94         30.39         9.44 o                         
  -9   5  12        105.80        121.62         4.35 o                         
  -8   5  12         21.22         27.55         2.46 o                         
  -7   5  12        217.25        199.84         4.54 o                         
  -6   5  12         31.50         30.89         1.96 o                         
  -5   5  12          4.90          4.13         1.00 o                         
  -4   5  12          0.87         -0.11         0.70 o                         
  -3   5  12         21.58         21.65         1.31 o                         
  -2   5  12         16.21         14.16         1.31 o                         
  -1   5  12         26.47         23.33         1.19 o                         
   0   5  12         26.12         28.26         1.65 o                         
   1   5  12         29.01         30.17         1.61 o                         
   2   5  12          5.06          3.24         1.01 o                         
   3   5  12        296.18        293.81         6.37 o                         
   4   5  12         32.00         34.25         2.67 o                         
   5   5  12         11.31         11.33         1.21 o                         
   6   5  12         10.47         13.77         1.39 o                         
  -7   6  12        634.46        658.16        15.54 o                         
  -6   6  12         53.36         55.98         2.97 o                         
  -5   6  12        650.54        641.43         9.32 o                         
  -4   6  12          8.66          5.61         1.00 o                         
  -3   6  12          1.96          2.70         0.86 o                         
  -2   6  12         14.56         13.84         1.20 o                         
  -1   6  12         24.54         28.30         2.37 o                         
   0   6  12         13.24         12.06         1.50 o                         
   1   6  12        242.28        253.91         6.41 o                         
   2   6  12         37.03         43.06         2.50 o                         
   3   6  12       1051.17       1053.08        14.25 o                         
   4   6  12        110.27        119.53         6.44 o                         
 -13   0  13         65.72         63.47         4.06 o                         
 -11   0  13         21.11         19.83         2.82 o                         
  -9   0  13          3.13          1.93         0.83 o                         
  -7   0  13       2152.69       2157.67        26.99 o                         
  -5   0  13        465.57        431.54         8.28 o                         
  -3   0  13         22.88         21.96         1.67 o                         
  -1   0  13        106.58        112.32         3.41 o                         
   1   0  13        509.09        507.16         8.62 o                         
   3   0  13       1371.82       1320.73        18.29 o                         
   5   0  13          3.75          6.37         0.83 o                         
   7   0  13        223.34        225.61         5.05 o                         
   9   0  13        118.94        148.96         4.94 o                         
 -13   1  13         23.87         31.55         2.30 o                         
 -12   1  13         62.36         57.31         2.92 o                         
 -11   1  13         74.71         84.60         3.42 o                         
 -10   1  13         61.68         64.72         2.42 o                         
  -9   1  13        207.28        200.56         3.51 o                         
  -8   1  13         16.35         17.64         1.19 o                         
  -7   1  13        395.59        362.63         4.64 o                         
  -6   1  13          6.70          3.92         0.67 o                         
  -5   1  13          0.00          0.25         0.47 o                         
  -4   1  13         42.89         44.87         1.38 o                         
  -3   1  13         58.03         54.38         1.40 o                         
  -2   1  13        123.09        123.67         2.05 o                         
  -1   1  13          1.80          4.67         0.61 o                         
   0   1  13         58.95         59.85         1.61 o                         
   1   1  13        339.08        326.20         4.13 o                         
   2   1  13         25.21         27.08         1.22 o                         
   3   1  13         93.42         82.62         1.88 o                         
   4   1  13         16.56         14.02         0.79 o                         
   5   1  13        150.50        165.29         3.76 o                         
   6   1  13          1.55          0.70         0.44 o                         
   7   1  13         15.00         10.46         0.80 o                         
   8   1  13         54.12         57.04         2.05 o                         
   9   1  13         36.86         36.71         2.23 o                         
 -12   2  13          1.59          0.82         1.04 o                         
 -11   2  13          1.87          1.63         1.00 o                         
 -10   2  13         81.03         78.22         2.64 o                         
  -9   2  13         26.53         28.37         1.65 o                         
  -8   2  13          3.89          2.12         0.60 o                         
  -7   2  13        742.18        759.02         8.81 o                         
  -6   2  13       1023.41       1025.51        10.70 o                         
  -5   2  13        260.65        246.43         3.65 o                         
  -4   2  13          6.66          8.49         0.82 o                         
  -3   2  13         43.22         43.84         1.42 o                         
  -2   2  13        120.15        123.00         2.18 o                         
  -1   2  13        793.98        772.93         7.56 o                         
   0   2  13          1.86          0.93         0.45 o                         
   1   2  13         66.81         70.92         1.77 o                         
   2   2  13        326.61        323.88         4.34 o                         
   3   2  13        760.08        748.77         9.41 o                         
   4   2  13         43.65         44.85         1.70 o                         
   5   2  13        111.18        102.54         2.39 o                         
   6   2  13          4.78          5.27         0.83 o                         
   7   2  13          0.06          0.96         0.60 o                         
   8   2  13          8.08         11.59         0.75 o                         
   9   2  13         87.94        110.39         3.43 o                         
 -12   3  13          6.13          4.97         1.68 o                         
 -11   3  13         32.42         37.98         2.79 o                         
 -10   3  13          0.73          1.48         1.05 o                         
  -9   3  13          1.41          0.58         0.81 o                         
  -8   3  13          8.28          8.33         1.00 o                         
  -7   3  13        274.40        257.59         4.01 o                         
  -6   3  13        171.08        163.87         3.11 o                         
  -5   3  13         17.17         18.24         1.25 o                         
  -4   3  13          0.37         -0.08         0.44 o                         
  -3   3  13         47.28         48.58         1.59 o                         
  -2   3  13        246.87        240.43         3.63 o                         
  -1   3  13        141.97        146.47         3.07 o                         
   0   3  13        109.74        110.72         2.67 o                         
   1   3  13        102.91        102.33         2.68 o                         
   2   3  13          5.94          5.73         0.76 o                         
   3   3  13         28.43         26.39         1.37 o                         
   4   3  13         96.04         83.66         2.60 o                         
   5   3  13        181.81        194.39         4.46 o                         
   6   3  13        183.31        186.62         3.20 o                         
   7   3  13          0.10         -0.41         0.41 o                         
   8   3  13         23.27         23.48         1.23 o                         
 -11   4  13          5.66          0.96         1.92 o                         
 -10   4  13         63.21         65.17         4.20 o                         
  -9   4  13         54.20         59.53         3.39 o                         
  -8   4  13        209.36        217.48         4.93 o                         
  -7   4  13        110.26        119.30         3.16 o                         
  -6   4  13       1819.05       1832.37        19.08 o                         
  -5   4  13          5.77          5.61         0.77 o                         
  -4   4  13         76.40         73.49         2.09 o                         
  -3   4  13         20.56         20.04         1.22 o                         
  -2   4  13         43.02         45.32         1.72 o                         
  -1   4  13         60.30         62.87         1.78 o                         
   0   4  13          5.89          4.89         0.78 o                         
   1   4  13          3.38          2.51         0.65 o                         
   2   4  13        405.47        397.67         5.12 o                         
   3   4  13         80.35         81.26         2.22 o                         
   4   4  13        202.30        201.40         3.85 o                         
   5   4  13         14.37         12.84         1.06 o                         
   6   4  13          8.63          7.42         0.93 o                         
   7   4  13          0.33         -0.62         0.62 o                         
  -9   5  13          0.63         -0.99         0.99 o                         
  -8   5  13        119.77        127.51         4.48 o                         
  -7   5  13         39.98         34.84         2.22 o                         
  -6   5  13        131.64        128.99         3.62 o                         
  -5   5  13         75.01         77.05         2.60 o                         
  -4   5  13         10.97         11.07         1.78 o                         
  -3   5  13          0.38          0.12         0.62 o                         
  -2   5  13         22.60         22.51         1.30 o                         
  -1   5  13         50.04         47.31         1.85 o                         
   0   5  13        152.18        151.12         3.39 o                         
   1   5  13         79.71         72.17         2.42 o                         
   2   5  13         28.94         31.56         2.06 o                         
   3   5  13          0.10          0.18         0.85 o                         
   4   5  13         42.19         32.57         1.76 o                         
   5   5  13          6.15          1.43         1.03 o                         
  -6   6  13       1009.77       1068.69        16.92 o                         
  -5   6  13         52.72         50.58         3.70 o                         
  -4   6  13         34.92         29.35         1.87 o                         
  -3   6  13         10.24          8.72         1.11 o                         
  -2   6  13         21.04         18.31         1.60 o                         
  -1   6  13          0.04         -0.56         0.56 o                         
   0   6  13         83.84         85.85         3.07 o                         
   1   6  13         33.99         35.40         2.58 o                         
   2   6  13        314.30        328.48         6.98 o                         
 -12   0  14          2.73          1.79         1.15 o                         
 -10   0  14         96.20         99.94         3.96 o                         
  -8   0  14         31.24         31.79         2.05 o                         
  -6   0  14        379.89        396.99         7.02 o                         
  -4   0  14         36.85         41.26         2.43 o                         
  -2   0  14         79.75         83.83         2.04 o                         
   0   0  14       1271.33       1173.15        22.36 o                         
   2   0  14         34.07         31.85         1.90 o                         
   4   0  14          7.17          9.70         1.22 o                         
   6   0  14        479.11        454.20        15.56 o                         
   8   0  14        277.50        342.46         6.93 o                         
 -12   1  14          0.43         -0.09         0.78 o                         
 -11   1  14         15.66         16.34         1.68 o                         
 -10   1  14         34.30         30.92         1.87 o                         
  -9   1  14         16.90         17.47         1.44 o                         
  -8   1  14         35.32         38.57         1.77 o                         
  -7   1  14         80.40         77.14         2.03 o                         
  -6   1  14        316.51        291.82         4.19 o                         
  -5   1  14         13.20         10.58         0.87 o                         
  -4   1  14        581.88        586.94         5.92 o                         
  -3   1  14         11.91         13.89         0.82 o                         
  -2   1  14        628.05        565.48         6.07 o                         
  -1   1  14         12.54         16.91         1.01 o                         
   0   1  14          8.64         11.05         0.84 o                         
   1   1  14         33.49         33.03         1.40 o                         
   2   1  14         47.05         55.09         1.65 o                         
   3   1  14          0.02         -0.29         0.45 o                         
   4   1  14         63.86         75.92         1.80 o                         
   5   1  14         84.30         88.39         2.40 o                         
   6   1  14         18.65         21.51         1.08 o                         
   7   1  14          2.46          2.50         0.57 o                         
   8   1  14        431.00        460.85         5.80 o                         
   9   1  14          8.42          7.52         0.91 o                         
 -12   2  14          1.41         -0.60         1.03 o                         
 -11   2  14         46.48         44.50         3.17 o                         
 -10   2  14          4.46          7.59         2.56 o                         
  -9   2  14         11.34         10.24         1.22 o                         
  -8   2  14         39.08         40.52         1.87 o                         
  -7   2  14         61.52         71.84         2.07 o                         
  -6   2  14        276.93        290.17         4.28 o                         
  -5   2  14          5.55          6.37         0.79 o                         
  -4   2  14          0.40          0.14         0.45 o                         
  -3   2  14         24.78         22.28         1.11 o                         
  -2   2  14        191.88        188.54         2.74 o                         
  -1   2  14        327.63        309.51         4.26 o                         
   0   2  14        219.89        195.90         3.14 o                         
   1   2  14        115.11        113.16         2.23 o                         
   2   2  14         10.14          9.25         0.87 o                         
   3   2  14         16.66         13.68         0.97 o                         
   4   2  14         22.03         18.80         1.81 o                         
   5   2  14         30.29         28.76         1.46 o                         
   6   2  14         19.52         16.75         1.43 o                         
   7   2  14        107.42        119.65         3.59 o                         
   8   2  14        230.47        270.27         7.84 o                         
 -11   3  14          3.22          2.36         1.18 o                         
 -10   3  14         11.29          9.93         1.75 o                         
  -9   3  14         20.08         18.41         1.51 o                         
  -8   3  14          2.28          0.74         0.72 o                         
  -7   3  14         20.01         17.42         1.30 o                         
  -6   3  14        107.96        101.64         2.46 o                         
  -5   3  14        125.10        117.53         2.56 o                         
  -4   3  14         64.09         67.41         2.11 o                         
  -3   3  14          0.03          0.56         0.44 o                         
  -2   3  14        428.75        429.70         5.39 o                         
  -1   3  14        303.57        305.99         5.12 o                         
   0   3  14         82.98         84.12         2.40 o                         
   1   3  14          9.16          7.64         0.87 o                         
   2   3  14          2.33          2.10         0.62 o                         
   3   3  14          2.79          1.30         0.57 o                         
   4   3  14          4.39          6.00         0.82 o                         
   5   3  14        120.14        133.35         3.34 o                         
   6   3  14         48.77         54.00         4.21 o                         
   7   3  14         34.53         33.82         2.23 o                         
 -10   4  14         51.18         48.76         5.68 o                         
  -9   4  14         74.62         74.72         3.77 o                         
  -8   4  14          0.23          0.61         0.81 o                         
  -7   4  14        166.13        184.83         4.35 o                         
  -6   4  14         45.31         48.83         2.35 o                         
  -5   4  14          0.00          0.04         0.59 o                         
  -4   4  14          9.77         11.59         1.25 o                         
  -3   4  14         14.15         13.25         1.05 o                         
  -2   4  14         18.97         18.22         1.12 o                         
  -1   4  14        416.56        420.72         5.95 o                         
   0   4  14          1.30          0.96         0.91 o                         
   1   4  14         19.86         17.85         1.39 o                         
   2   4  14          9.05          9.38         1.19 o                         
   3   4  14          5.91          4.89         0.85 o                         
   4   4  14          2.66          4.51         1.28 o                         
   5   4  14         27.75         21.71         1.55 o                         
   6   4  14          6.15          4.76         1.07 o                         
  -8   5  14          0.49          0.59         1.47 o                         
  -7   5  14         28.19         31.10         2.50 o                         
  -6   5  14          0.38         -0.51         1.05 o                         
  -5   5  14         45.55         47.00         2.45 o                         
  -4   5  14         29.75         28.83         1.75 o                         
  -3   5  14         44.84         47.71         2.01 o                         
  -2   5  14         20.69         20.35         1.33 o                         
  -1   5  14        306.47        308.19         5.49 o                         
   0   5  14          4.22          2.12         1.25 o                         
   1   5  14        113.55        121.81         3.92 o                         
   2   5  14          2.28          2.08         1.60 o                         
   3   5  14          0.24         -0.61         0.66 o                         
   4   5  14          0.13         -0.72         0.72 o                         
  -4   6  14          1.57          0.72         0.85 o                         
  -3   6  14         45.16         47.48         2.16 o                         
  -2   6  14          0.41         -0.63         0.63 o                         
  -1   6  14        109.42        108.98         3.87 o                         
   0   6  14          2.66          1.70         2.20 o                         
 -11   0  15         74.78         80.36         6.32 o                         
  -9   0  15         88.33         77.27         3.58 o                         
  -7   0  15         15.90         22.75         1.82 o                         
  -5   0  15        171.75        167.85         3.77 o                         
  -3   0  15        230.24        259.86         4.60 o                         
  -1   0  15         43.29         25.71         1.99 o                         
   1   0  15        596.65        576.61        11.29 o                         
   3   0  15        242.06        261.69         5.62 o                         
   5   0  15         27.64         23.56         2.40 o                         
   7   0  15        391.39        442.25         9.46 o                         
 -12   1  15          1.16         -0.52         1.68 o                         
 -11   1  15        324.30        383.88         8.25 o                         
 -10   1  15         92.00         98.67         3.86 o                         
  -9   1  15        153.98        157.97         3.76 o                         
  -8   1  15        111.60        106.05         2.83 o                         
  -7   1  15         76.14         70.97         2.03 o                         
  -6   1  15         12.75         12.50         0.98 o                         
  -5   1  15        123.22        114.53         2.44 o                         
  -4   1  15          1.01          0.69         0.51 o                         
  -3   1  15         93.12         76.97         1.69 o                         
  -2   1  15        249.92        233.83         3.82 o                         
  -1   1  15        958.60        868.88         9.13 o                         
   0   1  15          9.99          7.98         0.92 o                         
   1   1  15         46.65         45.67         1.76 o                         
   2   1  15          0.06         -0.44         0.44 o                         
   3   1  15         24.06         19.78         1.13 o                         
   4   1  15          1.44          0.70         0.75 o                         
   5   1  15        129.33        143.49         3.42 o                         
   6   1  15          1.42          0.17         0.40 o                         
   7   1  15         28.15         22.26         1.02 o                         
   8   1  15          1.97          1.40         1.33 o                         
 -11   2  15          0.73         -0.11         0.80 o                         
 -10   2  15         67.30         67.32         3.53 o                         
  -9   2  15         23.83         33.18         2.08 o                         
  -8   2  15         20.81         19.89         1.89 o                         
  -7   2  15          5.43          4.01         0.77 o                         
  -6   2  15          0.00         -0.40         0.46 o                         
  -5   2  15        150.43        145.52         3.01 o                         
  -4   2  15         72.07         73.16         2.52 o                         
  -3   2  15         18.14         17.30         1.01 o                         
  -2   2  15        101.47        104.67         2.96 o                         
  -1   2  15        336.58        315.26         4.46 o                         
   0   2  15         36.34         33.56         1.43 o                         
   1   2  15        196.25        185.63         3.02 o                         
   2   2  15         26.04         26.40         1.31 o                         
   3   2  15        235.93        243.32         3.75 o                         
   4   2  15          5.88          5.71         1.00 o                         
   5   2  15         15.78         22.65         1.11 o                         
   6   2  15         17.90         20.07         1.43 o                         
   7   2  15        105.96        121.24         3.49 o                         
 -11   3  15         22.79         19.51         5.76 o                         
 -10   3  15         65.55         75.37         3.38 o                         
  -9   3  15         22.74         25.66         2.24 o                         
  -8   3  15         19.56         18.88         1.43 o                         
  -7   3  15        129.48        115.31         3.03 o                         
  -6   3  15         82.09         85.75         3.25 o                         
  -5   3  15         52.66         48.22         2.49 o                         
  -4   3  15         73.80         76.52         2.13 o                         
  -3   3  15          2.74          1.63         0.51 o                         
  -2   3  15        262.98        226.28         5.31 o                         
  -1   3  15        924.49        901.87        10.78 o                         
   0   3  15          4.04          6.33         0.86 o                         
   1   3  15         43.50         40.34         2.00 o                         
   2   3  15          7.91          3.81         1.37 o                         
   3   3  15         19.14         20.58         1.51 o                         
   4   3  15         47.88         46.17         1.89 o                         
   5   3  15          0.38         -0.52         1.04 o                         
   6   3  15         13.56         13.10         1.45 o                         
  -9   4  15          0.01         -1.14         1.29 o                         
  -8   4  15          0.03         -0.86         1.25 o                         
  -7   4  15         59.65         54.73         3.12 o                         
  -6   4  15         19.43         14.38         1.33 o                         
  -5   4  15         26.08         25.84         1.75 o                         
  -4   4  15         32.71         33.30         1.97 o                         
  -3   4  15          3.47          5.97         0.91 o                         
  -2   4  15         37.31         38.76         1.89 o                         
  -1   4  15        208.21        216.08         4.77 o                         
   0   4  15        397.02        393.05         6.77 o                         
   1   4  15         76.96         76.57         2.88 o                         
   2   4  15         47.50         46.51         2.14 o                         
   3   4  15         84.51         86.47         3.32 o                         
   4   4  15          0.28         -0.53         1.20 o                         
   5   4  15          8.02          4.75         0.99 o                         
  -7   5  15          6.76          2.78         1.67 o                         
  -6   5  15         47.30         42.52         2.56 o                         
  -5   5  15          4.86          3.87         1.03 o                         
  -4   5  15        209.04        214.51         4.77 o                         
  -3   5  15          5.39          3.32         1.19 o                         
  -2   5  15        346.78        358.60         6.08 o                         
  -1   5  15          2.48          0.73         1.11 o                         
   0   5  15         82.96         85.05         3.02 o                         
   1   5  15          1.27          1.68         0.90 o                         
   2   5  15         12.42         11.73         1.58 o                         
   3   5  15         15.28         17.29         2.38 o                         
 -10   0  16        603.54        672.00        28.81 o                         
  -8   0  16         11.58         16.88         1.67 o                         
  -6   0  16         98.18         80.77         2.67 o                         
  -4   0  16        512.38        514.63         7.43 o                         
  -2   0  16          0.11          0.97         0.87 o                         
   0   0  16          7.14         16.37         1.91 o                         
   2   0  16         19.61         21.08         1.72 o                         
   4   0  16          1.02          0.22         1.52 o                         
   6   0  16         14.02         15.52         1.80 o                         
 -11   1  16          0.74          1.10         0.89 o                         
 -10   1  16        116.25        129.14         4.43 o                         
  -9   1  16         27.72         30.34         1.98 o                         
  -8   1  16        171.76        162.49         4.02 o                         
  -7   1  16          8.67          6.30         0.89 o                         
  -6   1  16         17.73         20.05         1.25 o                         
  -5   1  16         12.06         11.20         0.87 o                         
  -4   1  16         16.08         20.15         1.10 o                         
  -3   1  16          1.63          2.15         0.57 o                         
  -2   1  16        231.02        177.56         3.14 o                         
  -1   1  16         28.83         25.35         1.18 o                         
   0   1  16         78.76         73.19         2.49 o                         
   1   1  16          2.38          2.66         0.94 o                         
   2   1  16         20.11         20.67         1.20 o                         
   3   1  16          3.46          4.32         0.66 o                         
   4   1  16          0.76          3.62         0.74 o                         
   5   1  16          0.12          0.46         0.58 o                         
   6   1  16        231.13        223.99         5.94 o                         
   7   1  16          0.21          1.23         0.59 o                         
 -11   2  16         11.59         11.26         2.18 o                         
 -10   2  16         43.78         40.81         3.95 o                         
  -9   2  16         65.83         73.65         2.84 o                         
  -8   2  16          1.63          1.07         0.86 o                         
  -7   2  16          0.42         -0.32         0.60 o                         
  -6   2  16        119.48        102.09         2.61 o                         
  -5   2  16         12.46         12.60         1.02 o                         
  -4   2  16         27.00         30.21         1.40 o                         
  -3   2  16         69.61         67.57         2.17 o                         
  -2   2  16         74.80         88.82         2.36 o                         
  -1   2  16          4.23          1.02         0.53 o                         
   0   2  16         63.40         55.29         1.76 o                         
   1   2  16          7.46          5.82         0.66 o                         
   2   2  16          0.76          0.00         0.59 o                         
   3   2  16         18.54         14.45         1.11 o                         
   4   2  16         26.29         22.57         1.70 o                         
   5   2  16          1.91          2.26         0.92 o                         
   6   2  16        100.09        113.37         3.23 o                         
 -10   3  16         48.05         54.47         3.12 o                         
  -9   3  16         41.31         40.80         2.67 o                         
  -8   3  16          0.33         -0.76         0.76 o                         
  -7   3  16        102.00         94.74         3.53 o                         
  -6   3  16         21.65         21.81         1.49 o                         
  -5   3  16         25.32         25.66         1.54 o                         
  -4   3  16          6.25          6.04         0.86 o                         
  -3   3  16         99.26         89.70         2.26 o                         
  -2   3  16         40.83         48.92         2.14 o                         
  -1   3  16        430.15        408.35         6.74 o                         
   0   3  16         46.32         48.57         2.43 o                         
   1   3  16          0.64         -0.60         0.72 o                         
   2   3  16          3.37          5.33         0.83 o                         
   3   3  16         16.32         18.96         1.47 o                         
   4   3  16         29.93         23.82         3.93 o                         
   5   3  16         37.09         32.57         2.22 o                         
  -8   4  16         17.14         14.06         1.88 o                         
  -7   4  16         21.10         19.38         2.19 o                         
  -6   4  16         56.62         50.78         2.61 o                         
  -5   4  16         30.95         28.23         2.10 o                         
  -4   4  16          1.59          0.84         1.48 o                         
  -3   4  16         20.06         20.69         1.44 o                         
  -2   4  16         53.06         53.27         3.13 o                         
  -1   4  16         14.98         19.43         1.64 o                         
   0   4  16          1.09         -0.79         0.79 o                         
   1   4  16         18.44         19.15         1.67 o                         
   2   4  16          0.79          2.03         0.81 o                         
   3   4  16         27.78         25.65         2.93 o                         
   4   4  16         15.10         13.75         1.53 o                         
  -5   5  16          3.16          4.30         1.04 o                         
  -4   5  16          0.27         -0.91         0.93 o                         
  -3   5  16         22.53         15.72         1.29 o                         
  -2   5  16          0.90          1.41         0.99 o                         
  -1   5  16         73.94         71.80         3.02 o                         
   0   5  16          6.29          6.25         1.31 o                         
   1   5  16          0.31         -0.63         1.86 o                         
  -9   0  17         26.77         27.09         2.67 o                         
  -7   0  17         84.29         77.88         3.55 o                         
  -5   0  17        128.90        133.03         3.51 o                         
  -3   0  17         79.07         74.88         2.60 o                         
  -1   0  17          6.82         12.72         1.74 o                         
   1   0  17         44.33         44.10         2.56 o                         
   3   0  17          5.56          7.91         1.22 o                         
   5   0  17         62.41         62.88         4.86 o                         
 -10   1  17         38.26         40.68         3.10 o                         
  -9   1  17        217.01        226.59         5.77 o                         
  -8   1  17          1.12         -0.10         0.94 o                         
  -7   1  17          0.02         -0.67         0.84 o                         
  -6   1  17          0.01         -1.03         1.15 o                         
  -5   1  17          9.71          9.95         0.96 o                         
  -4   1  17         20.60         19.64         0.98 o                         
  -3   1  17         26.06         11.97         1.01 o                         
  -2   1  17          0.00         -0.48         0.48 o                         
  -1   1  17         26.04         32.01         1.64 o                         
   0   1  17          5.31          5.38         1.32 o                         
   1   1  17          0.81          1.80         0.60 o                         
   2   1  17          1.15          1.08         0.60 o                         
   3   1  17        193.21        212.25         4.96 o                         
   4   1  17          4.30          5.64         0.69 o                         
   5   1  17          6.11          7.66         0.82 o                         
   6   1  17          4.47          5.77         0.79 o                         
 -10   2  17          3.25          2.25         1.30 o                         
  -9   2  17         32.12         37.11         2.93 o                         
  -8   2  17          7.53          3.07         1.00 o                         
  -7   2  17        187.32        187.44         4.17 o                         
  -6   2  17          3.32          7.88         1.00 o                         
  -5   2  17         20.88         20.30         1.52 o                         
  -4   2  17          8.71         10.90         0.92 o                         
  -3   2  17        124.36        125.03         2.96 o                         
  -2   2  17          0.02         -0.34         0.62 o                         
  -1   2  17        239.57        252.32         4.23 o                         
   0   2  17          0.12         -0.25         0.50 o                         
   1   2  17         33.24         31.93         2.17 o                         
   2   2  17          2.88          1.59         0.72 o                         
   3   2  17          2.24          2.33         0.86 o                         
   4   2  17          1.32         -0.08         0.70 o                         
   5   2  17          1.30         -0.51         0.94 o                         
  -9   3  17          0.40         -0.42         0.95 o                         
  -8   3  17         36.38         35.72         2.44 o                         
  -7   3  17         19.01         16.73         1.46 o                         
  -6   3  17          0.77          0.33         1.05 o                         
  -5   3  17         14.10         14.39         1.41 o                         
  -4   3  17         11.30          9.21         0.92 o                         
  -3   3  17        230.79        199.25         4.08 o                         
  -2   3  17         58.46         65.96         3.04 o                         
  -1   3  17         63.62         58.97         2.64 o                         
   0   3  17         15.30         11.63         1.37 o                         
   1   3  17          2.41          2.17         0.81 o                         
   2   3  17         18.21         16.67         1.36 o                         
   3   3  17        110.14        110.22         5.30 o                         
   4   3  17          1.86          0.95         1.71 o                         
  -7   4  17         34.73         34.87         2.49 o                         
  -6   4  17          5.47          3.41         1.03 o                         
  -5   4  17         22.93         20.85         1.92 o                         
  -4   4  17         50.43         57.17         2.45 o                         
  -3   4  17         34.06         32.34         1.98 o                         
  -2   4  17         22.94         20.93         1.77 o                         
  -1   4  17         34.35         32.81         2.28 o                         
   0   4  17          1.86          2.08         0.87 o                         
   1   4  17         15.59         14.26         1.66 o                         
   2   4  17         12.17         12.83         1.35 o                         
  -8   0  18         40.66         33.19         2.97 o                         
  -6   0  18         81.07        108.47         3.72 o                         
  -4   0  18         61.01         69.46         2.28 o                         
  -2   0  18          0.80          0.00         0.93 o                         
   0   0  18        248.06        239.22         7.75 o                         
   2   0  18          4.27          5.95         1.14 o                         
   4   0  18          2.01         -0.34         1.08 o                         
  -9   1  18          2.23          2.84         1.54 o                         
  -8   1  18         34.28         33.41         2.49 o                         
  -7   1  18          0.47          0.47         1.16 o                         
  -6   1  18         29.17         33.09         1.89 o                         
  -5   1  18          0.02         -0.41         0.92 o                         
  -4   1  18        220.06        223.66         4.07 o                         
  -3   1  18          3.84          1.87         0.78 o                         
  -2   1  18         27.19         29.57         1.82 o                         
  -1   1  18         10.30         12.27         1.27 o                         
   0   1  18        109.38        112.88         3.30 o                         
   1   1  18          0.18         -0.65         1.07 o                         
   2   1  18          0.06          0.75         0.65 o                         
   3   1  18         24.31         24.30         1.68 o                         
   4   1  18         49.51         55.02         2.47 o                         
  -9   2  18         55.18         47.04         3.40 o                         
  -8   2  18         25.12         26.02         1.80 o                         
  -7   2  18         66.59         69.48         2.74 o                         
  -6   2  18         38.02         47.11         2.13 o                         
  -5   2  18          6.08          5.56         0.82 o                         
  -4   2  18         26.94         32.23         2.02 o                         
  -3   2  18         21.85         17.05         1.40 o                         
  -2   2  18        223.91        206.76         4.14 o                         
  -1   2  18         77.08         74.32         2.23 o                         
   0   2  18          1.11          0.77         0.81 o                         
   1   2  18          0.62         -0.32         0.82 o                         
   2   2  18          4.71          4.82         0.95 o                         
   3   2  18          0.50         -0.36         0.75 o                         
   4   2  18         25.39         22.28         2.61 o                         
  -7   3  18          1.35          1.07         1.25 o                         
  -6   3  18         15.72         15.24         1.40 o                         
  -5   3  18          9.17         11.98         1.22 o                         
  -4   3  18          0.86         -0.76         1.04 o                         
  -3   3  18        112.37        108.61         3.34 o                         
  -2   3  18        186.37        197.90         5.22 o                         
  -1   3  18         37.12         46.96         2.57 o                         
   0   3  18          3.42          9.41         1.42 o                         
   1   3  18          7.82          4.08         1.30 o                         
   2   3  18          0.00         -0.68         0.68 o                         
  -5   4  18         22.57         15.19         5.28 o                         
  -4   4  18          5.46          6.68         1.09 o                         
  -3   4  18         39.65         40.30         2.09 o                         
  -2   4  18         62.79         52.49         2.89 o                         
  -1   4  18         79.14         77.66         3.61 o                         
   0   4  18          1.38          5.60         4.16 o                         
  -7   0  19         25.09         28.46         2.70 o                         
  -5   0  19          1.84          1.50         1.06 o                         
  -3   0  19         85.79         75.87         3.88 o                         
  -1   0  19          7.98          9.46         1.50 o                         
   1   0  19          3.22          5.33         1.20 o                         
   3   0  19         50.99         65.17         6.88 o                         
  -8   1  19          0.65         -0.80         0.80 o                         
  -7   1  19         12.16         17.29         1.38 o                         
  -6   1  19         11.81         14.11         1.31 o                         
  -5   1  19         16.99          9.53         0.89 o                         
  -4   1  19          2.15          0.66         0.78 o                         
  -3   1  19          7.11          7.91         0.67 o                         
  -2   1  19          7.73          6.77         1.06 o                         
  -1   1  19          3.57          2.06         0.74 o                         
   0   1  19          0.16         -0.69         0.69 o                         
   1   1  19        143.83        154.11         3.66 o                         
   2   1  19         15.80         19.89         1.38 o                         
   3   1  19        306.39        364.14         7.49 o                         
  -7   2  19         77.85         82.33         3.13 o                         
  -6   2  19         13.18         17.40         1.62 o                         
  -5   2  19          1.30         -0.02         0.98 o                         
  -4   2  19          1.61          0.22         1.39 o                         
  -3   2  19         48.28         46.13         3.33 o                         
  -2   2  19         38.46         35.88         1.86 o                         
  -1   2  19        116.24        104.89         2.86 o                         
   0   2  19         14.68         14.42         1.36 o                         
   1   2  19          0.84         -0.60         0.60 o                         
   2   2  19          3.38          4.73         1.16 o                         
  -5   3  19          1.73          0.84         0.70 o                         
  -4   3  19          2.70         -0.59         1.03 o                         
  -3   3  19         30.37         30.05         2.23 o                         
  -2   3  19          5.57         11.31         1.37 o                         
  -1   3  19         74.35         55.83         2.83 o                         
   0   3  19         12.30          6.36         1.62 o                         
  -6   0  20          8.15          7.11         1.20 o                         
  -4   0  20        163.86        153.62         6.88 o                         
  -2   0  20          1.40         -1.59         1.59 o                         
   0   0  20          0.11          1.96         2.34 o                         
  -6   1  20        246.88        296.67         6.14 o                         
  -5   1  20          1.96         -0.84         1.28 o                         
  -4   1  20          8.16          7.20         1.23 o                         
  -3   1  20          2.07          0.13         0.91 o                         
  -2   1  20         55.50         77.10         2.96 o                         
  -1   1  20          3.72          0.88         0.95 o                         
   0   1  20          6.14          3.70         1.45 o                         
   1   1  20         20.82         21.87         1.62 o                         
  -5   2  20          0.93         -2.08         2.08 o                         
  -4   2  20          0.06         -1.02         1.02 o                         
  -3   2  20         12.71         10.02         1.67 o                         
  -2   2  20         86.29         85.89         2.67 o                         
  -1   2  20         18.96         22.55         2.30 o                         
                                                                                
