# Supplementary material for: Conversion of 3-amino-4-aryl­amino-1H-iso­chromen-1-ones to 1-aryl­iso­chromeno[3,4-d][1,2,3]triazol-5(1H)-ones: synthesis, spectroscopic characterization and the structures of four products and one ring-opened derivative
Source: Acta Crystallogr C Struct Chem. 2020 Apr 20;76(Pt 5):446–53. doi: 10.1107/S2053229620003757 (PMC7199195; doi:10.1107/S2053229620003757)
Supplement: Supplementary file 3 [file c-76-00446-IIsup3.hkl]

data_II                                                                         
_shelx_title ' p2cg'                                                            
_shelx_refln_list_code          4                                               
_shelx_F_calc_maximum      168.54                                               
_exptl_crystal_F_000       576.00                                               
_reflns_d_resolution_high  0.7486                                               
                                                                                
loop_                                                                           
 _space_group_symop_operation_xyz                                               
 'x, y, z'                                                                      
 '-x+1/2, y+1/2, -z+1/2'                                                        
 '-x, -y, -z'                                                                   
 'x-1/2, -y-1/2, z-1/2'                                                         
                                                                                
_cell_length_a     7.5676                                                       
_cell_length_b    20.2663                                                       
_cell_length_c     9.2503                                                       
_cell_angle_alpha  90.000                                                       
_cell_angle_beta  112.957                                                       
_cell_angle_gamma  90.000                                                       
                                                                                
_shelx_F_squared_multiplier     1.000                                           
                                                                                
loop_                                                                           
 _refln_index_h                                                                 
 _refln_index_k                                                                 
 _refln_index_l                                                                 
 _refln_F_squared_calc                                                          
 _refln_F_squared_meas                                                          
 _refln_F_squared_sigma                                                         
 _refln_observed_status                                                         
   2   0   0       3235.02       3155.50        72.76 o                         
   4   0   0       1848.19       1855.94        16.48 o                         
   6   0   0         76.37         96.71         2.93 o                         
   8   0   0          0.82          2.74         0.95 o                         
   1   1   0       8107.65       7511.05        82.58 o                         
   2   1   0         49.42         54.59         0.96 o                         
   3   1   0         50.19         49.95         1.12 o                         
   4   1   0        174.75        183.80         2.82 o                         
   5   1   0        857.40        858.21         6.22 o                         
   6   1   0       2135.40       2116.33        12.61 o                         
   7   1   0        117.09        121.68         2.48 o                         
   8   1   0        149.56        149.07         3.19 o                         
   9   1   0         75.84         70.34         2.56 o                         
   1   2   0       3911.41       3762.26        51.87 o                         
   2   2   0        212.77        214.51         3.09 o                         
   3   2   0          6.66          6.65         0.53 o                         
   4   2   0        734.40        797.48         6.11 o                         
   5   2   0        142.82        139.84         2.12 o                         
   6   2   0        179.42        185.05         2.66 o                         
   7   2   0         12.19         13.18         0.83 o                         
   8   2   0         19.60         16.72         0.96 o                         
   9   2   0         44.44         40.06         3.69 o                         
   1   3   0         41.19         40.33         0.64 o                         
   2   3   0        323.67        293.94         2.32 o                         
   3   3   0        350.87        391.32         3.37 o                         
   4   3   0         37.27         42.96         1.15 o                         
   5   3   0         32.04         36.24         1.17 o                         
   6   3   0          0.76          0.99         0.35 o                         
   7   3   0         47.29         46.60         1.51 o                         
   8   3   0        507.15        527.21         6.09 o                         
   9   3   0          0.19         -2.09         2.09 o                         
   0   4   0       4096.47       3915.46       113.25 o                         
   1   4   0        967.86        855.39         3.86 o                         
   2   4   0        117.94        119.60         1.39 o                         
   3   4   0        359.09        323.15         2.74 o                         
   4   4   0        350.73        371.11         3.52 o                         
   5   4   0         72.11         67.78         1.39 o                         
   6   4   0         15.32         14.92         0.75 o                         
   7   4   0         95.79         93.19         2.21 o                         
   8   4   0         24.70         21.11         1.22 o                         
   9   4   0          4.23          1.48         1.64 o                         
   1   5   0        708.24        607.72         3.09 o                         
   2   5   0       2707.32       2610.68        14.71 o                         
   3   5   0         98.87        118.71         1.50 o                         
   4   5   0          0.12          0.83         0.28 o                         
   5   5   0        161.88        158.13         1.87 o                         
   6   5   0          0.10         -0.06         0.35 o                         
   7   5   0         59.45         58.03         2.28 o                         
   8   5   0        293.96        290.62         4.47 o                         
   9   5   0          0.00         -1.46         1.46 o                         
   0   6   0        501.23        484.23         4.24 o                         
   1   6   0        480.32        460.00         2.73 o                         
   2   6   0         42.45         41.53         0.81 o                         
   3   6   0       1524.90       1635.75         9.28 o                         
   4   6   0        672.44        736.09         5.44 o                         
   5   6   0        460.66        483.47         4.84 o                         
   6   6   0          1.27          1.21         0.46 o                         
   7   6   0         97.57         94.92         2.03 o                         
   8   6   0        441.72        446.86         5.37 o                         
   9   6   0         28.54         27.69         3.98 o                         
   1   7   0          0.54          0.17         0.20 o                         
   2   7   0        201.80        174.09         1.76 o                         
   3   7   0       1953.18       1981.49        10.63 o                         
   4   7   0         21.84         23.19         0.72 o                         
   5   7   0          0.38          1.99         0.51 o                         
   6   7   0         35.75         37.65         1.39 o                         
   7   7   0        448.13        435.32         5.81 o                         
   8   7   0        314.81        320.26         3.79 o                         
   0   8   0       3219.52       3094.81        36.97 o                         
   1   8   0        313.88        369.04         2.51 o                         
   2   8   0         58.67         57.84         1.05 o                         
   3   8   0         50.18         57.24         1.15 o                         
   4   8   0        103.11        122.63         2.07 o                         
   5   8   0          0.00          0.04         0.41 o                         
   6   8   0         68.39         57.45         1.61 o                         
   7   8   0          2.90          1.95         0.52 o                         
   8   8   0        621.67        618.70         8.15 o                         
   1   9   0        676.25        752.00         4.18 o                         
   2   9   0        119.25        118.33         1.21 o                         
   3   9   0         91.52         88.54         1.60 o                         
   4   9   0        599.38        601.40         5.38 o                         
   5   9   0         19.95         16.98         0.98 o                         
   6   9   0        406.86        385.88         4.37 o                         
   7   9   0         77.96         83.60         1.68 o                         
   8   9   0        138.72        140.41         4.81 o                         
   0  10   0        162.89        179.49         2.75 o                         
   1  10   0        101.40        111.49         1.41 o                         
   2  10   0          6.89         10.71         0.56 o                         
   3  10   0          0.28          0.53         0.36 o                         
   4  10   0          0.42          0.69         0.39 o                         
   5  10   0        110.13         94.40         1.97 o                         
   6  10   0         40.27         48.07         1.54 o                         
   7  10   0         82.91         84.40         2.35 o                         
   8  10   0        104.95        108.38         4.09 o                         
   1  11   0         79.09         83.58         1.27 o                         
   2  11   0          7.48          5.35         0.44 o                         
   3  11   0         46.02         61.01         1.13 o                         
   4  11   0        192.99        188.11         2.83 o                         
   5  11   0          4.88          4.52         0.82 o                         
   6  11   0        228.67        231.27         3.31 o                         
   7  11   0        140.78        119.57         3.89 o                         
   8  11   0          5.09          4.21         2.17 o                         
   0  12   0        192.15        185.56         2.87 o                         
   1  12   0        581.98        665.33         4.27 o                         
   2  12   0        416.56        386.57         3.21 o                         
   3  12   0         53.16         58.91         1.09 o                         
   4  12   0          0.33          0.79         0.36 o                         
   5  12   0         46.83         59.12         1.62 o                         
   6  12   0        188.60        178.97         3.03 o                         
   7  12   0         44.12         39.52         1.64 o                         
   8  12   0          2.47          3.07         1.28 o                         
   1  13   0          3.42          1.26         0.36 o                         
   2  13   0        163.29        142.05         1.84 o                         
   3  13   0        273.29        282.29         3.47 o                         
   4  13   0        148.96        142.55         2.48 o                         
   5  13   0        225.12        217.16         2.97 o                         
   6  13   0          0.42         -0.44         0.44 o                         
   7  13   0          9.11          6.91         0.81 o                         
   8  13   0        155.50        155.45         4.13 o                         
   0  14   0          5.49         11.70         0.84 o                         
   1  14   0        822.30        851.41         5.22 o                         
   2  14   0        341.11        311.65         2.88 o                         
   3  14   0        144.42        141.90         2.51 o                         
   4  14   0         55.52         55.56         1.28 o                         
   5  14   0          6.34          5.37         0.60 o                         
   6  14   0         67.31         69.00         1.74 o                         
   7  14   0         16.48         18.03         2.03 o                         
   1  15   0         90.08        104.28         1.75 o                         
   2  15   0         25.20         34.46         1.09 o                         
   3  15   0        422.92        393.56         3.99 o                         
   4  15   0         48.64         45.61         1.81 o                         
   5  15   0         18.17         15.81         0.86 o                         
   6  15   0         10.48         16.66         0.96 o                         
   7  15   0         63.40         67.65         1.82 o                         
   0  16   0         48.75         37.75         1.29 o                         
   1  16   0         15.73         15.69         0.87 o                         
   2  16   0         84.02         96.99         1.75 o                         
   3  16   0        164.56        144.03         2.49 o                         
   4  16   0        152.85        153.51         3.17 o                         
   5  16   0          3.62          1.72         0.82 o                         
   6  16   0          2.33          3.87         0.56 o                         
   7  16   0        265.44        264.15         3.73 o                         
   1  17   0        122.95        112.69         1.96 o                         
   2  17   0       1872.93       1764.19         9.49 o                         
   3  17   0         25.13         30.59         1.42 o                         
   4  17   0        352.03        363.63         4.31 o                         
   5  17   0          9.37         10.33         1.32 o                         
   6  17   0        106.17        115.95         2.96 o                         
   7  17   0         62.02         61.45         1.76 o                         
   0  18   0        283.55        266.33         3.25 o                         
   1  18   0         75.53         76.11         1.75 o                         
   2  18   0        179.50        151.09         2.29 o                         
   3  18   0         28.15         18.51         1.17 o                         
   4  18   0         78.64         81.02         2.30 o                         
   5  18   0         13.73         17.59         1.48 o                         
   6  18   0        149.58        163.23         3.76 o                         
   1  19   0         43.05         37.43         1.23 o                         
   2  19   0        694.56        631.56         5.29 o                         
   3  19   0        123.96        113.78         2.49 o                         
   4  19   0         25.16         23.40         1.46 o                         
   5  19   0         43.76         50.25         2.31 o                         
   6  19   0          2.01          1.97         1.23 o                         
   0  20   0         22.75         24.15         1.74 o                         
   1  20   0        181.03        174.98         2.45 o                         
   2  20   0          8.08          1.84         0.52 o                         
   3  20   0         89.72         83.31         2.29 o                         
   4  20   0         53.63         58.29         2.24 o                         
   5  20   0        114.39        120.57         3.61 o                         
   6  20   0        134.85        153.60         4.11 o                         
   1  21   0         10.85         12.32         0.84 o                         
   2  21   0         58.40         46.91         1.47 o                         
   3  21   0         21.96         27.10         1.70 o                         
   4  21   0         40.68         42.41         2.92 o                         
   5  21   0        108.55        117.65         3.60 o                         
   0  22   0          0.42          2.68         0.95 o                         
   1  22   0         82.89         80.07         2.00 o                         
   2  22   0          1.75         -0.45         0.45 o                         
   3  22   0         18.97         16.92         1.69 o                         
   4  22   0          5.76          5.02         1.01 o                         
   5  22   0         17.89         18.06         2.27 o                         
   1  23   0         33.46         37.24         1.47 o                         
   2  23   0          1.86          2.46         0.68 o                         
   3  23   0          2.86          2.46         0.85 o                         
   4  23   0         14.00         15.58         1.57 o                         
   0  24   0          0.00          0.95         2.86 o                         
   1  24   0         34.18         40.06         1.57 o                         
   2  24   0         24.68         21.57         1.28 o                         
   3  24   0         62.30         61.93         3.04 o                         
   4  24   0          5.53          2.17         1.29 o                         
   1  25   0         33.35         46.02         1.81 o                         
   2  25   0        300.79        313.83         4.39 o                         
   3  25   0          0.76         -0.46         1.22 o                         
   0  26   0         28.40         28.58         2.76 o                         
   1  26   0         12.91          9.13         1.35 o                         
   2  26   0         20.99         25.13         1.70 o                         
  -9   0   1        163.69        159.64         7.83 o                         
  -7   0   1        205.86        200.59         4.19 o                         
  -5   0   1        159.05        175.19         3.64 o                         
  -3   0   1         95.32         89.01         2.09 o                         
   1   0   1       5262.78       4824.88        97.94 o                         
   3   0   1         57.52         60.71         1.74 o                         
   5   0   1        717.04        690.02         8.31 o                         
   7   0   1         18.69         14.76         1.48 o                         
  -9   1   1          1.29          0.23         1.03 o                         
  -8   1   1          0.06          0.04         0.70 o                         
  -7   1   1        491.92        488.91         4.92 o                         
  -6   1   1        658.70        683.99         6.00 o                         
  -5   1   1         46.03         52.72         1.21 o                         
  -4   1   1         10.97         10.37         0.77 o                         
  -3   1   1         19.31         28.58         0.79 o                         
  -2   1   1       1895.31       1775.47        12.58 o                         
  -1   1   1       1913.64       1742.34        30.87 o                         
   0   1   1         93.57        102.41         1.25 o                         
   1   1   1       1187.27       1132.22        10.03 o                         
   2   1   1       1000.91        926.75         5.36 o                         
   3   1   1        519.81        512.75         3.81 o                         
   4   1   1        861.94        898.45         6.18 o                         
   5   1   1         10.94         12.18         0.86 o                         
   6   1   1        115.13        123.48         2.38 o                         
   7   1   1        336.92        341.25         4.31 o                         
   8   1   1        288.72        285.77         3.97 o                         
  -9   2   1        241.11        233.13         6.16 o                         
  -8   2   1         22.99         18.75         1.50 o                         
  -7   2   1          1.77          1.53         0.46 o                         
  -6   2   1          6.73          9.86         0.62 o                         
  -5   2   1       1205.94       1148.01         7.17 o                         
  -4   2   1        135.49        137.25         1.75 o                         
  -3   2   1        630.61        603.12         5.11 o                         
  -2   2   1        168.10        157.18         2.32 o                         
  -1   2   1       1730.20       1606.85        27.74 o                         
   0   2   1        281.18        245.17         1.68 o                         
   1   2   1        788.57        693.90         4.14 o                         
   2   2   1        773.06        713.78         4.25 o                         
   3   2   1       1383.65       1431.63         8.11 o                         
   4   2   1        486.67        494.78         4.32 o                         
   5   2   1         77.10         78.78         1.74 o                         
   6   2   1        375.29        378.28         4.56 o                         
   7   2   1        452.56        445.44         4.68 o                         
   8   2   1         10.95         13.96         1.05 o                         
  -9   3   1         15.73         16.07         1.40 o                         
  -8   3   1         31.75         37.07         2.10 o                         
  -7   3   1          6.89          7.19         0.75 o                         
  -6   3   1        799.36        826.01         7.18 o                         
  -5   3   1         68.12         75.55         1.61 o                         
  -4   3   1        502.56        502.70         5.02 o                         
  -3   3   1       3076.97       2954.48        22.57 o                         
  -2   3   1        260.12        239.48         3.10 o                         
  -1   3   1         47.89         44.79         0.66 o                         
   0   3   1       1581.11       1509.62        27.77 o                         
   1   3   1       8520.45       7993.98       102.48 o                         
   2   3   1        242.57        242.29         2.58 o                         
   3   3   1         36.12         29.50         0.88 o                         
   4   3   1        380.72        420.42         3.86 o                         
   5   3   1        231.87        233.49         3.08 o                         
   6   3   1         10.91         10.83         0.87 o                         
   7   3   1         18.96         20.68         1.19 o                         
   8   3   1          4.18          2.40         0.81 o                         
  -9   4   1         86.12         85.97         3.60 o                         
  -8   4   1        228.65        239.22         4.52 o                         
  -7   4   1         37.42         34.18         1.57 o                         
  -6   4   1          3.49          3.19         0.57 o                         
  -5   4   1          4.35          1.35         0.40 o                         
  -4   4   1        314.65        331.87         3.69 o                         
  -3   4   1        131.62        109.52         1.56 o                         
  -2   4   1        482.97        470.67         3.14 o                         
  -1   4   1       1012.12        964.37         4.77 o                         
   0   4   1       2724.97       2480.69        49.40 o                         
   1   4   1        589.29        577.53         3.17 o                         
   2   4   1        623.22        634.43         3.99 o                         
   3   4   1         42.43         35.84         0.76 o                         
   4   4   1          0.35          0.39         0.31 o                         
   5   4   1          7.54          7.01         0.58 o                         
   6   4   1         11.67         12.47         0.80 o                         
   7   4   1        171.51        178.21         2.34 o                         
   8   4   1        130.26        116.09         2.15 o                         
  -9   5   1         32.45         26.72         2.08 o                         
  -8   5   1          7.90          8.49         1.02 o                         
  -7   5   1         95.07         95.59         2.76 o                         
  -6   5   1        106.41        102.19         2.74 o                         
  -5   5   1         12.06         15.59         0.73 o                         
  -4   5   1        113.73        108.44         1.83 o                         
  -3   5   1         28.25         16.23         0.82 o                         
  -2   5   1        311.19        300.49         2.50 o                         
  -1   5   1        738.16        747.28         3.47 o                         
   0   5   1        205.56        184.48         1.39 o                         
   1   5   1         89.71        102.56         1.14 o                         
   2   5   1       1587.80       1606.40         7.78 o                         
   3   5   1        791.48        878.62         5.66 o                         
   4   5   1        319.15        336.89         3.11 o                         
   5   5   1         21.72         24.16         1.02 o                         
   6   5   1          0.01         -0.40         0.41 o                         
   7   5   1        160.09        154.51         2.71 o                         
   8   5   1          0.85         -0.71         0.71 o                         
  -9   6   1         33.53         22.64         1.54 o                         
  -8   6   1         57.50         57.33         1.97 o                         
  -7   6   1         43.42         45.38         1.90 o                         
  -6   6   1        112.97        112.60         2.30 o                         
  -5   6   1          0.07          0.38         0.22 o                         
  -4   6   1        345.54        353.54         3.96 o                         
  -3   6   1        319.20        324.95         3.64 o                         
  -2   6   1         59.76         78.73         1.18 o                         
  -1   6   1        417.40        420.27         2.33 o                         
   0   6   1        516.06        557.17         3.03 o                         
   1   6   1        531.20        529.26         3.71 o                         
   2   6   1        354.81        361.15         2.42 o                         
   3   6   1         48.12         50.35         1.06 o                         
   4   6   1         43.23         48.83         1.21 o                         
   5   6   1         88.63         89.90         1.32 o                         
   6   6   1         11.39         11.13         1.05 o                         
   7   6   1         30.76         33.64         1.20 o                         
   8   6   1         43.59         37.11         2.95 o                         
  -9   7   1         23.06         20.44         1.59 o                         
  -8   7   1         11.70         14.18         1.34 o                         
  -7   7   1        163.91        166.36         3.22 o                         
  -6   7   1         84.36         84.37         1.79 o                         
  -5   7   1         45.71         40.86         1.05 o                         
  -4   7   1        296.83        300.14         3.52 o                         
  -3   7   1        153.60        153.98         1.84 o                         
  -2   7   1        614.93        676.84         3.86 o                         
  -1   7   1         76.59         83.40         0.97 o                         
   0   7   1          9.08          6.29         0.34 o                         
   1   7   1        659.25        663.43         3.67 o                         
   2   7   1        892.93        912.48         4.78 o                         
   3   7   1          3.34          3.91         0.42 o                         
   4   7   1        122.84        120.26         1.76 o                         
   5   7   1         78.86         87.29         2.05 o                         
   6   7   1        192.21        199.76         3.35 o                         
   7   7   1         15.47         12.00         1.19 o                         
   8   7   1          3.88          2.91         1.23 o                         
  -9   8   1        163.08        168.00         4.04 o                         
  -8   8   1         80.87         79.86         2.49 o                         
  -7   8   1         28.40         28.37         1.52 o                         
  -6   8   1        281.71        287.43         3.85 o                         
  -5   8   1          1.43          2.52         0.53 o                         
  -4   8   1        290.66        278.76         3.23 o                         
  -3   8   1         27.87         17.44         0.63 o                         
  -2   8   1        390.65        458.24         3.23 o                         
  -1   8   1          1.60          2.62         0.26 o                         
   0   8   1        654.94        660.08         3.52 o                         
   1   8   1        167.16        176.30         1.70 o                         
   2   8   1       1152.48       1167.38         6.23 o                         
   3   8   1        552.70        529.03         4.12 o                         
   4   8   1        423.06        430.96         3.99 o                         
   5   8   1         26.99         33.98         1.36 o                         
   6   8   1        366.27        347.01         4.24 o                         
   7   8   1          0.92          0.02         0.66 o                         
   8   8   1         66.36         61.64         2.73 o                         
  -9   9   1          6.23          5.16         0.92 o                         
  -8   9   1          2.11          0.93         0.76 o                         
  -7   9   1        396.78        390.32         5.42 o                         
  -6   9   1        262.55        297.39         4.05 o                         
  -5   9   1          7.18         10.30         0.55 o                         
  -4   9   1        496.93        505.86         3.77 o                         
  -3   9   1       1536.59       1585.51         8.27 o                         
  -2   9   1       1126.85       1203.56         6.58 o                         
  -1   9   1        338.48        340.19         2.45 o                         
   0   9   1       1372.11       1540.97         7.22 o                         
   1   9   1          2.80          2.16         0.28 o                         
   2   9   1        395.85        472.53         3.37 o                         
   3   9   1        189.27        176.98         2.22 o                         
   4   9   1        758.86        757.23         5.47 o                         
   5   9   1        131.44        111.66         2.27 o                         
   6   9   1        168.08        161.90         3.68 o                         
   7   9   1         71.07         62.61         2.36 o                         
   8   9   1         12.73         12.69         2.00 o                         
  -8  10   1         86.68         83.19         3.64 o                         
  -7  10   1        563.80        553.91         7.91 o                         
  -6  10   1        890.24        869.08         7.33 o                         
  -5  10   1        210.65        198.67         2.32 o                         
  -4  10   1        383.85        401.37         3.40 o                         
  -3  10   1          0.01          0.14         0.26 o                         
  -2  10   1       1329.81       1437.23         8.91 o                         
  -1  10   1        132.72        122.29         1.31 o                         
   0  10   1        238.92        248.31         2.05 o                         
   1  10   1         58.59         73.23         1.25 o                         
   2  10   1        395.44        386.19         2.88 o                         
   3  10   1         16.13         10.94         0.63 o                         
   4  10   1        396.86        377.09         3.51 o                         
   5  10   1        976.71        923.87         7.09 o                         
   6  10   1        116.03        112.23         2.97 o                         
   7  10   1          4.13          3.94         0.93 o                         
   8  10   1         12.58         11.81         1.40 o                         
  -8  11   1         87.48         83.78         3.38 o                         
  -7  11   1         44.44         38.68         1.74 o                         
  -6  11   1       1681.04       1594.63        11.78 o                         
  -5  11   1         42.26         32.21         1.03 o                         
  -4  11   1         36.60         40.44         1.07 o                         
  -3  11   1          4.40          2.53         0.35 o                         
  -2  11   1       1752.08       1994.61         9.30 o                         
  -1  11   1       1239.21       1330.85         6.18 o                         
   0  11   1       1278.82       1450.14         6.77 o                         
   1  11   1        190.76        201.58         2.07 o                         
   2  11   1         41.83         36.34         0.82 o                         
   3  11   1          3.07          4.64         0.44 o                         
   4  11   1        603.11        596.68         4.66 o                         
   5  11   1         96.78        103.27         1.99 o                         
   6  11   1        455.11        442.57         6.05 o                         
   7  11   1          0.04         -0.60         0.60 o                         
   8  11   1         77.20         77.85         2.83 o                         
  -8  12   1         41.70         32.93         2.06 o                         
  -7  12   1        156.57        147.06         3.23 o                         
  -6  12   1        156.87        163.47         3.04 o                         
  -5  12   1         23.85         23.66         0.98 o                         
  -4  12   1         88.73         92.81         1.61 o                         
  -3  12   1         31.61         37.94         0.80 o                         
  -2  12   1        128.05        136.43         1.83 o                         
  -1  12   1         30.44         47.00         0.88 o                         
   0  12   1       4036.21       4266.12        17.99 o                         
   1  12   1        698.74        783.32         4.82 o                         
   2  12   1         45.90         44.41         1.06 o                         
   3  12   1         49.41         51.41         1.18 o                         
   4  12   1       1395.11       1350.39         8.55 o                         
   5  12   1        573.36        552.80         5.91 o                         
   6  12   1        293.27        296.90         5.71 o                         
   7  12   1         16.03         15.23         1.42 o                         
  -8  13   1          7.06          3.86         1.24 o                         
  -7  13   1         38.85         31.91         1.83 o                         
  -6  13   1         34.06         28.86         1.71 o                         
  -5  13   1         21.71         14.60         1.06 o                         
  -4  13   1          1.61          2.15         0.41 o                         
  -3  13   1        246.14        248.83         2.89 o                         
  -2  13   1        111.09        118.29         1.74 o                         
  -1  13   1        352.86        416.60         2.95 o                         
   0  13   1        483.51        544.59         3.61 o                         
   1  13   1        604.41        575.92         4.12 o                         
   2  13   1        370.53        341.85         2.96 o                         
   3  13   1        101.66        100.39         1.83 o                         
   4  13   1        427.85        400.01         4.13 o                         
   5  13   1        110.05        104.76         2.80 o                         
   6  13   1          5.11          3.34         0.81 o                         
   7  13   1        116.95        124.68         3.91 o                         
  -8  14   1        177.56        181.14         3.67 o                         
  -7  14   1         19.12         22.98         1.99 o                         
  -6  14   1        184.19        171.63         2.78 o                         
  -5  14   1         63.29         56.63         1.55 o                         
  -4  14   1        242.99        244.60         3.43 o                         
  -3  14   1          1.15          0.60         0.41 o                         
  -2  14   1         70.53         62.90         1.25 o                         
  -1  14   1        247.72        241.71         2.48 o                         
   0  14   1          8.70          9.57         0.53 o                         
   1  14   1          5.69          7.47         0.60 o                         
   2  14   1        310.80        307.56         2.91 o                         
   3  14   1         59.81         62.74         1.53 o                         
   4  14   1       1086.37       1078.59         7.89 o                         
   5  14   1        116.74        112.64         2.26 o                         
   6  14   1        227.45        222.38         5.80 o                         
   7  14   1         32.90         38.53         2.47 o                         
  -8  15   1        263.65        286.43        10.28 o                         
  -7  15   1          4.60          1.30         0.82 o                         
  -6  15   1         16.96         18.67         0.87 o                         
  -5  15   1        391.87        386.87         4.54 o                         
  -4  15   1        342.63        351.44         4.34 o                         
  -3  15   1        397.01        418.13         4.32 o                         
  -2  15   1        519.66        529.16         3.96 o                         
  -1  15   1         19.20         21.54         0.90 o                         
   0  15   1          2.03          2.52         0.34 o                         
   1  15   1        880.70        898.45         5.84 o                         
   2  15   1         66.50         70.81         1.50 o                         
   3  15   1        413.14        392.49         4.07 o                         
   4  15   1        105.26        103.31         1.87 o                         
   5  15   1         21.17         18.35         1.00 o                         
   6  15   1         84.56         84.87         2.72 o                         
   7  15   1          9.58          6.12         1.51 o                         
  -7  16   1         13.81         16.62         1.38 o                         
  -6  16   1          2.15          0.36         0.43 o                         
  -5  16   1         57.48         52.57         1.91 o                         
  -4  16   1        231.29        228.34         3.24 o                         
  -3  16   1        273.98        259.89         3.45 o                         
  -2  16   1         48.52         41.15         1.19 o                         
  -1  16   1          8.97         12.51         0.75 o                         
   0  16   1        271.33        261.53         2.51 o                         
   1  16   1        865.15        827.69         5.70 o                         
   2  16   1          1.28          0.57         0.55 o                         
   3  16   1         99.39        103.00         2.17 o                         
   4  16   1        274.09        274.46         3.87 o                         
   5  16   1        128.97        131.23         2.24 o                         
   6  16   1         76.90         67.07         2.53 o                         
   7  16   1         65.47         60.67         2.36 o                         
  -7  17   1          0.08         -0.53         0.53 o                         
  -6  17   1         38.32         40.68         2.01 o                         
  -5  17   1         46.06         42.14         1.91 o                         
  -4  17   1       1030.62       1046.48         8.28 o                         
  -3  17   1          6.66         13.21         0.99 o                         
  -2  17   1        122.29        110.03         1.77 o                         
  -1  17   1        743.50        717.75         4.93 o                         
   0  17   1          7.44          9.05         0.58 o                         
   1  17   1        781.47        796.16         5.47 o                         
   2  17   1       2229.96       2214.37        11.67 o                         
   3  17   1        704.28        691.07         6.32 o                         
   4  17   1         39.37         38.12         1.94 o                         
   5  17   1          0.79          1.08         1.10 o                         
   6  17   1        136.63        123.53         2.96 o                         
  -7  18   1          2.22          3.38         1.19 o                         
  -6  18   1         26.54         25.40         1.50 o                         
  -5  18   1        302.31        305.65         4.79 o                         
  -4  18   1        695.90        723.34         6.61 o                         
  -3  18   1       1858.42       1811.36        11.58 o                         
  -2  18   1        551.29        582.59         4.63 o                         
  -1  18   1         18.48         25.56         1.05 o                         
   0  18   1          0.42          0.11         0.27 o                         
   1  18   1        840.63        793.29         5.58 o                         
   2  18   1        459.18        458.06         4.12 o                         
   3  18   1         53.23         48.14         1.72 o                         
   4  18   1          0.02          0.01         0.70 o                         
   5  18   1         60.61         56.45         2.83 o                         
   6  18   1          2.11          1.02         1.18 o                         
  -6  19   1         16.06         14.74         1.21 o                         
  -5  19   1         16.83         15.93         1.31 o                         
  -4  19   1        128.85        125.97         2.80 o                         
  -3  19   1        540.63        570.93         5.52 o                         
  -2  19   1         77.58         66.66         1.51 o                         
  -1  19   1         25.06         19.82         0.96 o                         
   0  19   1          6.52          2.64         0.52 o                         
   1  19   1         12.14          9.69         0.76 o                         
   2  19   1        657.05        645.70         4.99 o                         
   3  19   1          9.09          8.65         0.90 o                         
   4  19   1        468.82        485.40         6.96 o                         
   5  19   1         34.98         39.65         3.19 o                         
   6  19   1         10.71          8.07         1.38 o                         
  -6  20   1         60.63         68.81         2.34 o                         
  -5  20   1         97.58        110.32         3.46 o                         
  -4  20   1        515.51        513.39         6.75 o                         
  -3  20   1        143.03        133.80         2.71 o                         
  -2  20   1        331.06        319.24         3.32 o                         
  -1  20   1          7.12          4.09         0.71 o                         
   0  20   1         48.30         33.16         1.11 o                         
   1  20   1        419.63        381.32         3.82 o                         
   2  20   1         12.10          8.24         0.76 o                         
   3  20   1        255.32        264.21         4.03 o                         
   4  20   1         77.87         89.16         3.93 o                         
   5  20   1         29.94         30.29         2.63 o                         
  -6  21   1         12.02         10.54         1.19 o                         
  -5  21   1         27.80         31.01         2.13 o                         
  -4  21   1        240.64        260.41         4.45 o                         
  -3  21   1          9.80         11.28         1.03 o                         
  -2  21   1         15.00         13.74         0.92 o                         
  -1  21   1         72.94         72.34         1.76 o                         
   0  21   1         16.22         17.91         0.95 o                         
   1  21   1         90.35         79.05         2.00 o                         
   2  21   1         10.45         12.59         0.93 o                         
   3  21   1          3.13          1.66         0.70 o                         
   4  21   1         69.76         73.03         2.47 o                         
   5  21   1         14.66         14.36         1.82 o                         
  -5  22   1          6.68          7.80         1.86 o                         
  -4  22   1         58.46         57.19         2.53 o                         
  -3  22   1          5.44          3.14         0.84 o                         
  -2  22   1         32.78         28.17         1.27 o                         
  -1  22   1         63.50         57.16         1.64 o                         
   0  22   1          2.14          0.11         0.59 o                         
   1  22   1         61.75         67.12         1.81 o                         
   2  22   1         48.08         38.68         1.56 o                         
   3  22   1        109.16        119.89         3.35 o                         
   4  22   1         44.98         53.89         2.45 o                         
   5  22   1          4.72          5.33         1.60 o                         
  -5  23   1         99.17        106.19         3.11 o                         
  -4  23   1         12.41         12.93         1.35 o                         
  -3  23   1         21.46         17.39         1.87 o                         
  -2  23   1          2.60          1.83         0.58 o                         
  -1  23   1         73.00         52.51         1.56 o                         
   0  23   1         24.10         19.62         1.33 o                         
   1  23   1          8.52          9.19         0.84 o                         
   2  23   1         34.43         28.91         1.48 o                         
   3  23   1          1.08          0.19         0.83 o                         
   4  23   1         10.91          4.64         1.34 o                         
  -4  24   1        104.60        110.95         3.53 o                         
  -3  24   1         18.71         17.49         2.46 o                         
  -2  24   1          0.51          1.13         0.74 o                         
  -1  24   1        102.78        100.97         2.28 o                         
   0  24   1          0.24         -0.95         0.95 o                         
   1  24   1          7.57          5.39         0.94 o                         
   2  24   1          0.96         -0.15         0.54 o                         
   3  24   1         44.37         37.82         2.46 o                         
  -3  25   1          9.86         15.26         2.08 o                         
  -2  25   1          8.69          5.67         0.83 o                         
  -1  25   1         14.69         17.42         1.48 o                         
   0  25   1          0.30         -0.73         0.86 o                         
   1  25   1         56.10         48.99         1.93 o                         
   2  25   1         57.96         65.67         2.81 o                         
   3  25   1         13.44          8.77         1.65 o                         
  -2  26   1         12.17          9.65         1.50 o                         
  -1  26   1         10.12         14.16         1.46 o                         
   0  26   1          1.17         -1.24         1.24 o                         
   1  26   1        110.58        137.89         2.76 o                         
   2  26   1        150.02        185.88         4.39 o                         
  -8   0   2        141.65        136.77         3.56 o                         
  -6   0   2         11.88         22.25         1.39 o                         
  -4   0   2        483.23        432.47         7.97 o                         
   0   0   2      10772.33       9926.90       241.56 o                         
   2   0   2       1186.03       1259.59         9.75 o                         
   4   0   2        635.97        634.72         7.01 o                         
   6   0   2        169.04        177.65         5.07 o                         
   8   0   2          5.50          2.35         1.86 o                         
  -9   1   2         32.10         32.94         1.25 o                         
  -8   1   2          1.38          0.44         0.56 o                         
  -7   1   2         68.42         72.14         1.38 o                         
  -6   1   2       1378.63       1331.83        13.96 o                         
  -5   1   2          1.17          1.45         0.45 o                         
  -4   1   2          5.58          5.69         0.54 o                         
  -3   1   2        430.66        458.69         3.07 o                         
  -2   1   2       3194.79       3148.47        52.52 o                         
  -1   1   2       7754.51       7327.76       108.68 o                         
   0   1   2        256.97        250.29         2.28 o                         
   1   1   2         47.70         49.31         0.95 o                         
   2   1   2        163.36        180.74         1.80 o                         
   3   1   2       1952.08       2075.25        10.90 o                         
   4   1   2         37.92         41.81         1.17 o                         
   5   1   2         94.06         86.78         1.79 o                         
   6   1   2         92.02         96.17         2.13 o                         
   7   1   2          5.37          2.84         0.67 o                         
   8   1   2          2.31          1.36         0.81 o                         
  -9   2   2         18.66         17.07         1.25 o                         
  -8   2   2          0.13          0.05         0.64 o                         
  -7   2   2        333.43        322.24         5.42 o                         
  -6   2   2        868.84        871.53         8.99 o                         
  -5   2   2        412.02        393.75         5.27 o                         
  -4   2   2        482.93        529.19         6.76 o                         
  -3   2   2       5615.23       5453.22        72.46 o                         
  -2   2   2      28406.09      26899.99       452.72 o                         
  -1   2   2         14.13         16.86         0.44 o                         
   0   2   2      14365.42      13586.93       311.38 o                         
   1   2   2        929.31        924.01         4.96 o                         
   2   2   2        645.15        742.17         4.94 o                         
   3   2   2        208.43        195.52         2.15 o                         
   4   2   2        321.42        342.68         3.31 o                         
   5   2   2         18.59         21.65         1.06 o                         
   6   2   2         50.88         61.63         1.91 o                         
   7   2   2         42.65         40.31         1.93 o                         
   8   2   2          0.00         -0.25         0.92 o                         
  -9   3   2          2.40          2.20         1.49 o                         
  -8   3   2         94.20         90.76         2.76 o                         
  -7   3   2        158.33        160.71         3.35 o                         
  -6   3   2         75.04         73.46         1.99 o                         
  -5   3   2        423.60        417.49         5.24 o                         
  -4   3   2        214.56        218.66         3.35 o                         
  -3   3   2        383.90        364.93         4.28 o                         
  -2   3   2      12165.35      11641.94       139.66 o                         
  -1   3   2        525.71        509.97         2.89 o                         
   0   3   2       1508.57       1448.69         7.26 o                         
   1   3   2        564.32        565.31         3.63 o                         
   2   3   2       2300.21       2324.32        12.65 o                         
   3   3   2         36.76         36.21         1.09 o                         
   4   3   2        406.26        405.21         4.49 o                         
   5   3   2         65.35         58.75         1.34 o                         
   6   3   2       2189.90       2142.56        15.90 o                         
   7   3   2        339.05        338.52         6.51 o                         
   8   3   2          1.95         -0.16         0.70 o                         
  -9   4   2          2.09          1.34         0.85 o                         
  -8   4   2        226.61        237.45         4.97 o                         
  -7   4   2         55.12         51.52         2.05 o                         
  -6   4   2         78.72         72.45         1.93 o                         
  -5   4   2          1.86          1.24         0.57 o                         
  -4   4   2        934.00        977.19         7.95 o                         
  -3   4   2        451.11        445.33         3.84 o                         
  -2   4   2       2819.98       2938.82        50.31 o                         
  -1   4   2         84.72         69.04         1.25 o                         
   0   4   2          1.54          0.77         0.23 o                         
   1   4   2       3843.16       3784.76        77.56 o                         
   2   4   2        262.83        282.99         2.87 o                         
   3   4   2        898.87        967.10         6.44 o                         
   4   4   2        423.14        447.68         4.88 o                         
   5   4   2        335.78        305.71         4.16 o                         
   6   4   2          8.95         12.00         1.10 o                         
   7   4   2         79.66         78.06         2.48 o                         
   8   4   2          0.23         -0.31         0.84 o                         
  -9   5   2          0.29          0.40         0.77 o                         
  -8   5   2         13.61         16.77         1.65 o                         
  -7   5   2          5.67          4.70         0.81 o                         
  -6   5   2         80.57         77.56         1.90 o                         
  -5   5   2          3.97          3.12         0.60 o                         
  -4   5   2        340.58        315.46         3.96 o                         
  -3   5   2        460.34        508.83         4.13 o                         
  -2   5   2        292.73        268.87         2.59 o                         
  -1   5   2        470.24        411.29         2.88 o                         
   0   5   2       2317.59       2173.49        10.04 o                         
   1   5   2         21.14         15.59         0.62 o                         
   2   5   2        172.01        171.50         2.21 o                         
   3   5   2        135.65        152.28         2.39 o                         
   4   5   2         16.11         15.58         0.97 o                         
   5   5   2        236.52        225.54         3.58 o                         
   6   5   2       1451.26       1433.03        12.23 o                         
   7   5   2         99.52         97.61         2.58 o                         
   8   5   2        109.83        112.14         2.68 o                         
  -9   6   2         17.64         22.32         1.69 o                         
  -8   6   2         81.96         82.01         2.26 o                         
  -7   6   2         31.33         34.04         1.60 o                         
  -6   6   2         33.14         34.88         1.23 o                         
  -5   6   2          2.47          3.54         0.59 o                         
  -4   6   2         46.96         49.37         1.50 o                         
  -3   6   2         44.55         47.32         1.12 o                         
  -2   6   2       2372.19       2230.07        10.08 o                         
  -1   6   2       1133.99       1113.62         4.98 o                         
   0   6   2       1473.52       1481.69         6.68 o                         
   1   6   2        757.90        713.89         4.11 o                         
   2   6   2        608.87        662.19         5.22 o                         
   3   6   2          3.94          2.19         0.41 o                         
   4   6   2         83.28         83.47         1.89 o                         
   5   6   2        421.28        407.26         6.02 o                         
   6   6   2        750.18        766.10         7.69 o                         
   7   6   2         12.18          7.80         1.26 o                         
   8   6   2          0.16         -1.12         1.12 o                         
  -9   7   2        117.33        121.04         3.08 o                         
  -8   7   2        360.29        368.24         4.85 o                         
  -7   7   2        170.73        170.07         2.89 o                         
  -6   7   2        293.96        277.25         4.04 o                         
  -5   7   2        309.16        299.35         3.97 o                         
  -4   7   2         94.31        103.40         2.07 o                         
  -3   7   2       1260.52       1335.69         9.20 o                         
  -2   7   2         43.22         52.89         1.00 o                         
  -1   7   2         34.11         35.24         0.72 o                         
   0   7   2         46.06         60.17         0.95 o                         
   1   7   2         11.50         15.22         0.60 o                         
   2   7   2        211.86        222.54         2.23 o                         
   3   7   2         21.15         28.84         1.01 o                         
   4   7   2        358.52        364.58         4.37 o                         
   5   7   2         26.06         30.29         1.50 o                         
   6   7   2        258.00        266.81         6.11 o                         
   7   7   2          8.93          8.68         1.05 o                         
   8   7   2         10.73         12.07         1.50 o                         
  -9   8   2        190.29        211.20         4.45 o                         
  -8   8   2         53.18         47.72         1.96 o                         
  -7   8   2        150.24        138.41         2.57 o                         
  -6   8   2          7.71          7.91         0.91 o                         
  -5   8   2        220.60        222.59         3.52 o                         
  -4   8   2        257.37        227.25         3.38 o                         
  -3   8   2        134.00        155.14         1.76 o                         
  -2   8   2         27.80         28.39         0.68 o                         
  -1   8   2        318.68        346.57         2.48 o                         
   0   8   2          0.54          1.64         0.28 o                         
   1   8   2          1.25          1.81         0.31 o                         
   2   8   2        350.18        404.90         3.15 o                         
   3   8   2        302.19        327.75         2.96 o                         
   4   8   2         21.86         30.73         1.36 o                         
   5   8   2          1.28          0.13         0.64 o                         
   6   8   2         82.09         84.75         2.47 o                         
   7   8   2         81.70         83.03         3.67 o                         
   8   8   2          3.08          1.06         1.30 o                         
  -9   9   2         87.26         82.00         3.45 o                         
  -8   9   2        274.21        259.52         4.38 o                         
  -7   9   2         88.79         77.94         2.61 o                         
  -6   9   2         97.75        116.57         2.67 o                         
  -5   9   2        476.82        502.14         5.44 o                         
  -4   9   2          2.38          2.01         0.29 o                         
  -3   9   2          4.16          2.77         0.32 o                         
  -2   9   2         62.92         56.02         0.99 o                         
  -1   9   2         33.53         46.16         0.88 o                         
   0   9   2        239.17        253.96         2.06 o                         
   1   9   2        621.77        663.55         4.03 o                         
   2   9   2         23.76         22.10         0.81 o                         
   3   9   2        150.49        156.80         2.18 o                         
   4   9   2          1.49          1.07         0.48 o                         
   5   9   2        519.74        496.45         5.56 o                         
   6   9   2         16.79         14.73         1.19 o                         
   7   9   2         24.25         17.66         1.63 o                         
   8   9   2          1.37          2.56         3.36 o                         
  -9  10   2         23.82         22.02         2.29 o                         
  -8  10   2        120.47        134.22         3.41 o                         
  -7  10   2        149.76        145.40         2.85 o                         
  -6  10   2        116.24        119.34         2.56 o                         
  -5  10   2          9.81         19.03         0.76 o                         
  -4  10   2         57.50         53.03         1.07 o                         
  -3  10   2         16.84         15.52         0.68 o                         
  -2  10   2        174.24        191.22         1.62 o                         
  -1  10   2       1053.27       1196.15         6.12 o                         
   0  10   2         97.51         90.60         1.31 o                         
   1  10   2         74.99         62.81         1.07 o                         
   2  10   2        228.37        180.39         2.08 o                         
   3  10   2         40.19         38.29         1.39 o                         
   4  10   2          2.08          1.28         0.51 o                         
   5  10   2          7.62          7.61         0.89 o                         
   6  10   2        238.44        213.18         3.89 o                         
   7  10   2          2.35         -0.51         0.85 o                         
  -8  11   2        116.19        129.91         3.16 o                         
  -7  11   2          8.16         12.10         0.97 o                         
  -6  11   2         69.53         75.33         1.90 o                         
  -5  11   2         30.22         33.17         0.92 o                         
  -4  11   2        128.92        122.09         1.89 o                         
  -3  11   2          7.57          2.17         0.34 o                         
  -2  11   2        503.56        515.80         3.19 o                         
  -1  11   2         44.72         50.53         1.00 o                         
   0  11   2         12.20         19.24         0.76 o                         
   1  11   2         23.36         25.55         0.83 o                         
   2  11   2        353.16        330.01         2.96 o                         
   3  11   2          0.86          2.80         0.53 o                         
   4  11   2        228.81        229.42         3.41 o                         
   5  11   2         62.58         58.15         1.94 o                         
   6  11   2          6.19          7.86         0.95 o                         
   7  11   2          5.73          5.14         1.27 o                         
  -8  12   2         36.40         36.77         2.08 o                         
  -7  12   2         10.65         13.01         1.10 o                         
  -6  12   2        149.53        145.30         2.76 o                         
  -5  12   2          2.73         -0.07         0.58 o                         
  -4  12   2         31.76         29.42         0.98 o                         
  -3  12   2        146.84        152.03         1.85 o                         
  -2  12   2          0.01          0.66         0.24 o                         
  -1  12   2        914.17        988.30         5.62 o                         
   0  12   2         87.52         87.27         1.35 o                         
   1  12   2          0.11          0.72         0.27 o                         
   2  12   2        100.25        105.47         1.61 o                         
   3  12   2        204.21        200.75         2.59 o                         
   4  12   2        294.49        289.52         3.76 o                         
   5  12   2         66.75         60.18         2.27 o                         
   6  12   2          1.89          0.98         1.01 o                         
   7  12   2          6.63          3.84         1.21 o                         
  -8  13   2          7.14          6.23         1.06 o                         
  -7  13   2         46.13         41.61         1.90 o                         
  -6  13   2         65.56         62.85         2.01 o                         
  -5  13   2        103.91        109.04         1.76 o                         
  -4  13   2        302.40        311.50         3.23 o                         
  -3  13   2        171.70        152.57         1.87 o                         
  -2  13   2        147.14        150.74         1.78 o                         
  -1  13   2          0.02          0.43         0.31 o                         
   0  13   2         17.88         24.40         0.84 o                         
   1  13   2         94.37        120.31         1.89 o                         
   2  13   2         63.53         57.74         1.23 o                         
   3  13   2        255.85        247.63         2.97 o                         
   4  13   2          7.88          7.65         0.79 o                         
   5  13   2         36.14         38.40         1.64 o                         
   6  13   2          3.44          4.19         1.29 o                         
   7  13   2          1.95          2.82         1.08 o                         
  -8  14   2         49.61         51.24         2.21 o                         
  -7  14   2          3.24          5.34         0.89 o                         
  -6  14   2          0.10         -0.51         0.51 o                         
  -5  14   2         79.89         86.65         1.66 o                         
  -4  14   2         13.89          7.79         0.63 o                         
  -3  14   2        824.54        815.63         5.79 o                         
  -2  14   2         34.74         34.98         0.97 o                         
  -1  14   2        259.90        282.61         2.62 o                         
   0  14   2        233.58        219.94         2.21 o                         
   1  14   2         75.77         73.04         1.44 o                         
   2  14   2        867.11        813.87         5.23 o                         
   3  14   2        295.25        294.28         3.35 o                         
   4  14   2        347.01        356.78         4.19 o                         
   5  14   2        155.89        143.33         3.05 o                         
   6  14   2         86.46         84.89         3.77 o                         
   7  14   2         47.45         44.52         3.08 o                         
  -8  15   2        206.92        214.49         4.27 o                         
  -7  15   2          8.40          5.64         0.93 o                         
  -6  15   2         95.70         88.18         2.81 o                         
  -5  15   2        283.14        254.04         2.96 o                         
  -4  15   2       1132.65       1082.96         7.44 o                         
  -3  15   2        488.22        502.74         4.64 o                         
  -2  15   2        510.99        483.49         3.78 o                         
  -1  15   2         15.46         16.48         0.74 o                         
   0  15   2        522.40        506.12         3.73 o                         
   1  15   2         22.94         26.20         1.01 o                         
   2  15   2        359.61        342.71         3.27 o                         
   3  15   2         63.50         53.96         1.70 o                         
   4  15   2         28.29         25.65         1.26 o                         
   5  15   2         74.20         78.06         3.04 o                         
   6  15   2          9.47          8.77         1.26 o                         
  -7  16   2         40.89         42.25         2.35 o                         
  -6  16   2          0.17          0.04         0.48 o                         
  -5  16   2         56.36         49.27         1.72 o                         
  -4  16   2        644.87        606.60         5.38 o                         
  -3  16   2         28.08         29.90         1.30 o                         
  -2  16   2        359.00        338.40         3.17 o                         
  -1  16   2         17.70         13.22         0.70 o                         
   0  16   2         46.72         44.98         1.21 o                         
   1  16   2         68.47         64.98         1.43 o                         
   2  16   2        220.07        219.53         2.64 o                         
   3  16   2          1.79          1.03         0.50 o                         
   4  16   2         70.67         69.94         2.26 o                         
   5  16   2        261.33        270.90         4.70 o                         
   6  16   2         57.94         57.62         2.58 o                         
  -7  17   2          2.82          1.39         0.65 o                         
  -6  17   2          0.53          0.25         1.01 o                         
  -5  17   2         47.00         45.27         2.15 o                         
  -4  17   2        122.61         98.74         2.12 o                         
  -3  17   2          0.48          0.40         0.54 o                         
  -2  17   2         98.30        110.57         1.85 o                         
  -1  17   2        613.33        575.46         4.37 o                         
   0  17   2        930.53        850.15         5.26 o                         
   1  17   2         84.89         93.78         1.77 o                         
   2  17   2         17.54         15.02         0.87 o                         
   3  17   2         32.29         29.27         1.35 o                         
   4  17   2        114.51        110.66         2.92 o                         
   5  17   2         73.05         71.38         2.75 o                         
   6  17   2          4.34          3.45         0.95 o                         
  -7  18   2         32.01         33.56         2.22 o                         
  -6  18   2          0.08         -0.45         0.48 o                         
  -5  18   2          4.97          1.93         0.61 o                         
  -4  18   2         67.16         54.58         1.93 o                         
  -3  18   2         64.16         59.48         1.70 o                         
  -2  18   2          0.00         -0.40         0.40 o                         
  -1  18   2         71.62         71.92         1.45 o                         
   0  18   2         61.37         71.94         1.43 o                         
   1  18   2        107.50         88.43         1.77 o                         
   2  18   2         26.11         23.32         1.21 o                         
   3  18   2          8.74          8.74         0.90 o                         
   4  18   2         64.54         73.27         3.46 o                         
   5  18   2         38.28         43.22         3.51 o                         
   6  18   2          0.09         -0.31         0.73 o                         
  -7  19   2          8.42          9.13         1.37 o                         
  -6  19   2         88.57         89.87         2.37 o                         
  -5  19   2         37.53         30.81         1.72 o                         
  -4  19   2        461.62        425.00         4.78 o                         
  -3  19   2        162.05        164.35         2.76 o                         
  -2  19   2         11.67         11.98         0.83 o                         
  -1  19   2        234.81        210.62         2.84 o                         
   0  19   2        481.86        468.52         4.29 o                         
   1  19   2          0.08         -0.37         0.45 o                         
   2  19   2         42.32         37.29         1.55 o                         
   3  19   2          0.94         -0.04         0.64 o                         
   4  19   2         23.15         27.46         2.27 o                         
   5  19   2        106.93        123.40         5.58 o                         
  -6  20   2          0.06         -0.57         0.57 o                         
  -5  20   2          1.60          0.49         0.69 o                         
  -4  20   2         35.76         48.13         1.94 o                         
  -3  20   2          8.99          9.81         0.94 o                         
  -2  20   2          1.47         -0.43         0.43 o                         
  -1  20   2          7.85          6.82         0.77 o                         
   0  20   2        318.45        286.87         3.47 o                         
   1  20   2         53.48         48.17         1.64 o                         
   2  20   2        101.00        104.29         2.52 o                         
   3  20   2        159.29        156.80         3.51 o                         
   4  20   2        324.35        364.17         7.94 o                         
   5  20   2        136.99        154.75         6.88 o                         
  -6  21   2         22.24         25.35         1.50 o                         
  -5  21   2         19.62         21.26         1.52 o                         
  -4  21   2        108.03        102.34         2.63 o                         
  -3  21   2         75.16         76.71         2.35 o                         
  -2  21   2         31.72         37.68         1.35 o                         
  -1  21   2          6.22         10.72         1.04 o                         
   0  21   2        138.54        121.66         2.33 o                         
   1  21   2         67.25         59.88         1.75 o                         
   2  21   2         34.27         35.02         1.52 o                         
   3  21   2          0.68         -0.14         0.96 o                         
   4  21   2         35.04         39.22         2.88 o                         
   5  21   2         16.30         13.77         2.10 o                         
  -5  22   2          7.27          5.91         1.20 o                         
  -4  22   2          0.93         -0.25         0.66 o                         
  -3  22   2          1.96          1.80         0.72 o                         
  -2  22   2         15.36         11.40         0.95 o                         
  -1  22   2          0.97         -0.48         0.48 o                         
   0  22   2        212.72        207.66         3.32 o                         
   1  22   2         23.23         21.86         1.26 o                         
   2  22   2         12.23          8.45         1.11 o                         
   3  22   2          4.40          3.85         1.05 o                         
   4  22   2         32.04         40.42         2.98 o                         
  -5  23   2          0.55         -0.85         0.85 o                         
  -4  23   2        108.05        112.48         3.37 o                         
  -3  23   2         13.23         17.14         1.45 o                         
  -2  23   2         20.59         20.20         1.25 o                         
  -1  23   2        134.25        148.14         2.38 o                         
   0  23   2         75.90         96.60         2.18 o                         
   1  23   2         16.24         10.12         1.04 o                         
   2  23   2         25.41         24.92         1.58 o                         
   3  23   2          7.19         10.09         1.70 o                         
   4  23   2          0.30          2.03         1.52 o                         
  -4  24   2         49.18         55.56         2.71 o                         
  -3  24   2         66.35         69.17         3.12 o                         
  -2  24   2          2.39          0.75         1.16 o                         
  -1  24   2         71.08         74.39         2.57 o                         
   0  24   2         56.07         53.08         1.54 o                         
   1  24   2          2.46          0.99         0.91 o                         
   2  24   2         46.26         44.22         2.08 o                         
   3  24   2         49.88         59.99         2.99 o                         
  -3  25   2         88.89        102.98         3.30 o                         
  -2  25   2          2.02          0.51         1.19 o                         
  -1  25   2         30.18         42.94         2.55 o                         
   0  25   2         31.59         39.75         3.86 o                         
   1  25   2         13.32          7.20         1.12 o                         
   2  25   2        160.91        178.17         3.91 o                         
  -2  26   2          6.76          5.44         1.79 o                         
  -1  26   2         48.26         48.54         3.37 o                         
   0  26   2          0.00         -1.44         1.44 o                         
   1  26   2         14.10          7.22         1.11 o                         
  -9   0   3         34.39         39.34         2.74 o                         
  -7   0   3        486.31        495.20         5.71 o                         
  -5   0   3        197.27        170.12         2.69 o                         
  -3   0   3         91.15        107.01         2.14 o                         
  -1   0   3       3745.60       3401.25        99.88 o                         
   1   0   3        144.32        178.83         4.03 o                         
   3   0   3       4052.22       4208.51        26.93 o                         
   5   0   3        171.92        159.87         3.33 o                         
   7   0   3         78.34         78.00         3.55 o                         
  -9   1   3         23.81         26.98         1.76 o                         
  -8   1   3        460.16        470.81         5.01 o                         
  -7   1   3         76.56         79.63         1.99 o                         
  -6   1   3        141.92        140.05         2.14 o                         
  -5   1   3          5.64          4.56         0.40 o                         
  -4   1   3         53.82         67.12         1.12 o                         
  -3   1   3       2972.92       2957.77        14.90 o                         
  -2   1   3       1127.10       1042.28         5.56 o                         
  -1   1   3        552.78        511.96         3.24 o                         
   0   1   3         39.61         42.87         1.00 o                         
   1   1   3       1168.91       1235.05         6.69 o                         
   2   1   3         41.48         54.74         1.06 o                         
   3   1   3         66.50         70.28         1.48 o                         
   4   1   3        281.65        293.56         3.12 o                         
   5   1   3         88.01         84.27         1.62 o                         
   6   1   3        140.62        131.74         2.43 o                         
   7   1   3          3.55          0.74         1.64 o                         
   8   1   3          0.00         -1.29         1.29 o                         
  -9   2   3         28.59         30.79         1.36 o                         
  -8   2   3         77.55         73.84         2.07 o                         
  -7   2   3        152.04        149.43         3.25 o                         
  -6   2   3         63.53         63.93         2.02 o                         
  -5   2   3        268.24        242.30         2.80 o                         
  -4   2   3        798.19        830.94         5.36 o                         
  -3   2   3         91.08         85.97         1.33 o                         
  -2   2   3          9.75         10.33         0.43 o                         
  -1   2   3       3560.82       3399.64        71.33 o                         
   0   2   3        263.93        302.99         2.79 o                         
   1   2   3        381.68        378.02         3.01 o                         
   2   2   3          0.01          1.10         0.34 o                         
   3   2   3          2.22          0.62         0.35 o                         
   4   2   3         74.24         72.00         1.70 o                         
   5   2   3          7.59          4.73         0.76 o                         
   6   2   3        245.85        241.07         4.53 o                         
   7   2   3         66.12         62.40         2.65 o                         
   8   2   3         15.02         10.79         1.37 o                         
  -9   3   3         14.35         13.81         1.08 o                         
  -8   3   3        136.10        139.51         3.20 o                         
  -7   3   3        137.10        128.88         2.76 o                         
  -6   3   3        186.50        176.86         3.22 o                         
  -5   3   3        443.14        413.71         4.87 o                         
  -4   3   3        862.82        870.07         5.40 o                         
  -3   3   3         78.97         79.99         1.26 o                         
  -2   3   3         88.93         93.44         1.16 o                         
  -1   3   3          1.03          1.69         0.30 o                         
   0   3   3       5222.57       5204.96       100.84 o                         
   1   3   3        220.12        217.22         2.24 o                         
   2   3   3       1398.42       1495.86         8.29 o                         
   3   3   3        118.14        135.86         2.11 o                         
   4   3   3         36.77         40.47         1.38 o                         
   5   3   3        526.77        521.38         5.08 o                         
   6   3   3         57.42         55.22         2.04 o                         
   7   3   3        102.34        108.49         3.34 o                         
   8   3   3         31.64         30.60         4.28 o                         
  -9   4   3        104.74        111.24         3.41 o                         
  -8   4   3         71.74         68.40         2.21 o                         
  -7   4   3        109.29        107.81         2.36 o                         
  -6   4   3         51.49         47.58         1.82 o                         
  -5   4   3          6.12         10.06         0.88 o                         
  -4   4   3         48.36         59.99         1.15 o                         
  -3   4   3        121.08        136.11         1.63 o                         
  -2   4   3          9.77          7.10         0.35 o                         
  -1   4   3       1410.79       1415.16         7.06 o                         
   0   4   3        338.70        313.69         2.70 o                         
   1   4   3         50.39         48.60         1.11 o                         
   2   4   3        582.91        603.35         4.64 o                         
   3   4   3          8.58          8.91         0.71 o                         
   4   4   3         77.39         73.97         1.72 o                         
   5   4   3          0.18          0.67         0.56 o                         
   6   4   3         17.11         24.52         1.48 o                         
   7   4   3         79.49         75.90         3.06 o                         
  -9   5   3          0.17         -0.09         0.75 o                         
  -8   5   3          6.38          6.29         0.83 o                         
  -7   5   3        102.38        119.20         2.85 o                         
  -6   5   3        387.65        365.38         4.99 o                         
  -5   5   3        110.06        104.37         2.30 o                         
  -4   5   3        160.75        168.78         2.27 o                         
  -3   5   3        484.16        509.85         3.48 o                         
  -2   5   3        128.47        127.76         1.40 o                         
  -1   5   3         18.31         21.17         0.66 o                         
   0   5   3         79.21         93.14         1.45 o                         
   1   5   3       2908.67       2924.67        14.30 o                         
   2   5   3        297.43        348.73         3.58 o                         
   3   5   3         48.23         40.43         1.27 o                         
   4   5   3        560.94        570.41         5.09 o                         
   5   5   3         14.33          9.23         0.92 o                         
   6   5   3         76.09         87.62         2.54 o                         
   7   5   3         94.31        100.24         4.58 o                         
  -9   6   3         30.06         22.82         1.58 o                         
  -8   6   3        299.27        302.73         4.28 o                         
  -7   6   3         56.19         48.56         1.95 o                         
  -6   6   3          3.07          2.40         0.61 o                         
  -5   6   3        358.96        368.38         4.13 o                         
  -4   6   3        492.90        574.85         4.32 o                         
  -3   6   3         38.84         47.10         1.04 o                         
  -2   6   3        110.90        107.52         1.30 o                         
  -1   6   3        236.52        229.52         2.60 o                         
   0   6   3       4814.18       4738.36        99.15 o                         
   1   6   3         50.34         60.28         1.18 o                         
   2   6   3         74.29         80.57         1.65 o                         
   3   6   3        287.27        280.87         3.18 o                         
   4   6   3        294.67        278.99         3.36 o                         
   5   6   3          4.71          4.44         0.74 o                         
   6   6   3        276.34        243.26         4.70 o                         
   7   6   3         93.30         92.82         3.72 o                         
  -9   7   3        132.86        137.85         4.75 o                         
  -8   7   3        114.71        121.25         2.82 o                         
  -7   7   3          0.39          0.35         0.70 o                         
  -6   7   3        117.44        121.05         2.64 o                         
  -5   7   3          0.00          0.02         0.39 o                         
  -4   7   3        317.43        333.48         3.09 o                         
  -3   7   3         54.11         55.76         1.06 o                         
  -2   7   3          2.42          1.28         0.30 o                         
  -1   7   3        399.99        453.40         3.19 o                         
   0   7   3       2968.73       3008.29        14.09 o                         
   1   7   3        374.92        400.02         3.24 o                         
   2   7   3         27.54         24.58         1.08 o                         
   3   7   3          0.97         -0.10         0.36 o                         
   4   7   3        287.48        295.19         3.42 o                         
   5   7   3         18.09         20.18         1.45 o                         
   6   7   3         72.86         69.81         2.63 o                         
   7   7   3          2.44         -0.54         0.81 o                         
  -9   8   3        262.42        269.22         4.73 o                         
  -8   8   3        275.74        274.96         5.49 o                         
  -7   8   3          9.03          5.18         0.82 o                         
  -6   8   3         94.34         79.69         2.71 o                         
  -5   8   3        384.03        388.81         4.44 o                         
  -4   8   3        971.10        992.09         5.88 o                         
  -3   8   3         98.29        106.01         1.44 o                         
  -2   8   3        177.68        193.34         1.70 o                         
  -1   8   3         24.42         23.38         0.85 o                         
   0   8   3        417.04        445.88         3.33 o                         
   1   8   3        202.33        220.91         2.40 o                         
   2   8   3         12.90          8.23         0.51 o                         
   3   8   3        176.67        184.72         2.62 o                         
   4   8   3        274.28        274.37         3.88 o                         
   5   8   3         30.68         23.39         1.49 o                         
   6   8   3          0.15         -0.41         0.73 o                         
   7   8   3         39.80         45.60         2.39 o                         
  -9   9   3         68.81         58.19         2.77 o                         
  -8   9   3        662.80        681.58         7.43 o                         
  -7   9   3          0.01         -0.30         0.57 o                         
  -6   9   3         18.43         23.79         1.37 o                         
  -5   9   3         42.42         43.46         1.67 o                         
  -4   9   3        456.93        511.68         3.80 o                         
  -3   9   3        251.89        278.57         2.90 o                         
  -2   9   3        576.04        684.98         3.94 o                         
  -1   9   3        112.60        132.18         1.42 o                         
   0   9   3          5.80         11.90         0.59 o                         
   1   9   3         92.40         90.48         1.49 o                         
   2   9   3         42.02         55.64         1.26 o                         
   3   9   3         17.83         53.11         1.57 o                         
   4   9   3         12.46          9.88         0.93 o                         
   5   9   3         11.87          9.69         1.02 o                         
   6   9   3        173.82        175.10         3.84 o                         
   7   9   3         77.15         72.89         5.06 o                         
  -9  10   3         38.93         44.74         1.96 o                         
  -8  10   3        312.55        318.86         6.47 o                         
  -7  10   3         50.44         46.77         2.03 o                         
  -6  10   3         37.46         41.51         1.72 o                         
  -5  10   3         86.25         75.04         1.42 o                         
  -4  10   3        117.02        135.37         1.73 o                         
  -3  10   3          1.50          0.65         0.25 o                         
  -2  10   3        486.06        505.94         3.48 o                         
  -1  10   3        104.16        132.15         1.49 o                         
   0  10   3        318.65        330.10         2.77 o                         
   1  10   3          2.89          1.92         0.36 o                         
   2  10   3        451.76        459.46         3.95 o                         
   3  10   3        328.63        314.91         3.31 o                         
   4  10   3        117.07        121.23         2.57 o                         
   5  10   3          0.00         -0.57         0.57 o                         
   6  10   3          0.00         -0.24         0.71 o                         
   7  10   3          1.23         -0.80         1.14 o                         
  -9  11   3         55.20         74.16         3.23 o                         
  -8  11   3          9.02          8.60         1.40 o                         
  -7  11   3         36.26         37.87         1.94 o                         
  -6  11   3        631.91        610.08         5.01 o                         
  -5  11   3         91.09         80.70         1.22 o                         
  -4  11   3        737.54        760.57         5.19 o                         
  -3  11   3         12.39         16.25         0.73 o                         
  -2  11   3         87.97        102.30         1.62 o                         
  -1  11   3         10.33          8.14         0.52 o                         
   0  11   3         28.43         19.05         0.78 o                         
   1  11   3          4.43          0.94         0.30 o                         
   2  11   3        837.59        801.38         5.53 o                         
   3  11   3         14.81         17.27         0.94 o                         
   4  11   3        263.59        244.43         3.61 o                         
   5  11   3          2.20          1.10         0.61 o                         
   6  11   3          0.03         -0.83         0.83 o                         
   7  11   3          4.20          2.75         0.94 o                         
  -8  12   3         13.42         11.79         1.45 o                         
  -7  12   3         41.04         41.15         1.81 o                         
  -6  12   3        216.38        209.41         2.79 o                         
  -5  12   3         81.73         79.74         1.37 o                         
  -4  12   3         43.92         40.33         1.15 o                         
  -3  12   3        501.35        504.14         4.02 o                         
  -2  12   3        243.98        253.30         2.29 o                         
  -1  12   3        531.57        536.51         3.89 o                         
   0  12   3        122.04        138.97         1.75 o                         
   1  12   3        104.14        105.84         1.56 o                         
   2  12   3       1783.95       1721.53         9.17 o                         
   3  12   3       1317.72       1240.95        10.38 o                         
   4  12   3         83.91         74.01         2.11 o                         
   5  12   3         13.52         11.93         1.15 o                         
   6  12   3         41.87         48.80         2.23 o                         
   7  12   3          0.31         -0.30         0.97 o                         
  -8  13   3          9.73          7.22         1.15 o                         
  -7  13   3         72.03         67.11         2.68 o                         
  -6  13   3        100.49         95.53         2.21 o                         
  -5  13   3        353.24        335.95         3.29 o                         
  -4  13   3         37.32         37.73         1.20 o                         
  -3  13   3        102.23        104.87         1.66 o                         
  -2  13   3        697.20        726.11         4.56 o                         
  -1  13   3        545.80        496.08         3.86 o                         
   0  13   3        353.10        350.59         3.07 o                         
   1  13   3          5.25          2.43         0.38 o                         
   2  13   3        264.65        261.01         2.91 o                         
   3  13   3       1159.97       1164.76         7.60 o                         
   4  13   3        295.77        264.32         3.88 o                         
   5  13   3         31.71         29.29         1.78 o                         
   6  13   3        169.73        178.57         5.22 o                         
  -8  14   3          1.48          0.93         0.95 o                         
  -7  14   3         66.16         63.52         2.12 o                         
  -6  14   3          4.79          7.28         0.76 o                         
  -5  14   3         31.01         27.06         1.02 o                         
  -4  14   3        497.88        507.97         4.24 o                         
  -3  14   3        933.89        924.07         6.00 o                         
  -2  14   3        164.89        186.29         2.17 o                         
  -1  14   3        680.45        668.57         4.67 o                         
   0  14   3        823.55        832.28         5.28 o                         
   1  14   3        818.29        836.58         5.40 o                         
   2  14   3       1195.07       1173.59         7.11 o                         
   3  14   3         57.06         42.86         1.15 o                         
   4  14   3        200.95        173.27         3.20 o                         
   5  14   3         27.11         26.63         1.62 o                         
   6  14   3          9.84         12.59         1.33 o                         
  -8  15   3          1.81         -0.72         0.72 o                         
  -7  15   3          9.46          9.08         1.21 o                         
  -6  15   3         81.59         85.78         2.17 o                         
  -5  15   3         55.28         44.40         1.33 o                         
  -4  15   3         23.87         24.40         1.04 o                         
  -3  15   3          1.22          2.93         0.49 o                         
  -2  15   3        297.67        313.11         2.85 o                         
  -1  15   3        806.03        829.07         5.47 o                         
   0  15   3        359.91        357.16         3.33 o                         
   1  15   3         93.36         85.86         1.70 o                         
   2  15   3       1441.66       1412.07         9.14 o                         
   3  15   3          3.27          1.58         0.42 o                         
   4  15   3         69.94         65.47         2.95 o                         
   5  15   3         82.45         89.61         2.85 o                         
   6  15   3          0.90          2.42         1.33 o                         
  -8  16   3         14.54         12.01         1.20 o                         
  -7  16   3          4.40          4.91         1.15 o                         
  -6  16   3          1.67         -0.03         0.52 o                         
  -5  16   3        150.60        151.49         2.23 o                         
  -4  16   3        163.84        151.88         2.55 o                         
  -3  16   3         55.62         52.12         1.52 o                         
  -2  16   3        148.68        149.10         1.94 o                         
  -1  16   3        211.93        222.17         2.53 o                         
   0  16   3        324.15        337.24         3.20 o                         
   1  16   3         15.43         17.61         1.00 o                         
   2  16   3          0.29         -0.27         0.38 o                         
   3  16   3        109.70        102.53         1.78 o                         
   4  16   3        356.89        322.13         4.88 o                         
   5  16   3          1.42          1.26         0.72 o                         
   6  16   3          3.94          2.28         1.13 o                         
  -7  17   3          1.70          0.83         0.89 o                         
  -6  17   3         32.77         35.20         1.11 o                         
  -5  17   3         98.16        103.94         2.42 o                         
  -4  17   3          2.65          1.35         0.52 o                         
  -3  17   3          2.09          1.57         0.53 o                         
  -2  17   3        100.65        110.13         1.69 o                         
  -1  17   3        977.48        958.69         6.26 o                         
   0  17   3       1072.72       1053.17         6.35 o                         
   1  17   3        512.42        500.98         4.69 o                         
   2  17   3         66.36         64.10         1.60 o                         
   3  17   3         27.34         21.22         1.24 o                         
   4  17   3         76.05         85.06         2.57 o                         
   5  17   3         45.64         49.33         2.52 o                         
  -7  18   3        221.30        244.80         4.15 o                         
  -6  18   3        294.65        283.85         3.74 o                         
  -5  18   3        384.01        382.26         5.40 o                         
  -4  18   3         21.74         20.56         1.21 o                         
  -3  18   3         76.20         80.52         2.07 o                         
  -2  18   3        610.69        627.58         4.50 o                         
  -1  18   3         75.60         51.54         1.70 o                         
   0  18   3          0.00          1.52         0.40 o                         
   1  18   3          6.20          7.26         0.80 o                         
   2  18   3         26.41         24.60         1.16 o                         
   3  18   3        102.05        105.56         2.63 o                         
   4  18   3         40.05         50.32         2.95 o                         
   5  18   3        172.62        173.67         3.43 o                         
  -7  19   3         14.09         10.02         1.62 o                         
  -6  19   3        179.61        180.48         3.52 o                         
  -5  19   3        202.26        212.97         3.86 o                         
  -4  19   3         22.04         17.98         1.22 o                         
  -3  19   3        549.60        555.98         5.46 o                         
  -2  19   3         75.92         72.39         1.70 o                         
  -1  19   3        195.11        184.82         2.53 o                         
   0  19   3        404.03        381.92         3.86 o                         
   1  19   3        163.96        153.14         2.58 o                         
   2  19   3          1.60          0.79         0.54 o                         
   3  19   3          0.52          0.66         0.88 o                         
   4  19   3        272.73        266.50         6.20 o                         
   5  19   3         61.09         54.97         3.38 o                         
  -6  20   3        361.87        350.21         6.31 o                         
  -5  20   3        228.00        222.08         4.64 o                         
  -4  20   3         80.53         84.90         2.57 o                         
  -3  20   3         29.18         26.27         1.45 o                         
  -2  20   3        359.24        341.75         3.90 o                         
  -1  20   3        195.17        213.72         2.74 o                         
   0  20   3        116.19        115.30         2.22 o                         
   1  20   3          5.77          8.70         0.82 o                         
   2  20   3         52.59         52.77         1.70 o                         
   3  20   3          6.12          4.97         1.01 o                         
   4  20   3         49.33         53.81         3.88 o                         
  -6  21   3        387.36        399.34         5.72 o                         
  -5  21   3        288.73        303.75         5.72 o                         
  -4  21   3         16.61         16.43         1.41 o                         
  -3  21   3         26.54         25.23         1.53 o                         
  -2  21   3        332.11        341.32         4.26 o                         
  -1  21   3        173.85        157.60         2.46 o                         
   0  21   3          1.87          1.72         0.79 o                         
   1  21   3          9.54         11.30         1.02 o                         
   2  21   3         63.15         68.72         2.14 o                         
   3  21   3        188.57        205.32         5.56 o                         
   4  21   3        124.49        140.91         6.19 o                         
  -5  22   3        237.83        237.91         4.71 o                         
  -4  22   3         18.84         17.81         1.54 o                         
  -3  22   3         27.32         34.17         1.92 o                         
  -2  22   3         30.68         30.78         1.81 o                         
  -1  22   3         56.34         48.06         1.64 o                         
   0  22   3         16.25         15.67         1.14 o                         
   1  22   3         85.83         93.52         2.34 o                         
   2  22   3         26.42         31.73         1.57 o                         
   3  22   3         14.52         13.59         1.59 o                         
  -5  23   3          3.90          3.85         1.47 o                         
  -4  23   3          1.01          0.57         0.80 o                         
  -3  23   3          1.44          2.84         1.26 o                         
  -2  23   3          2.86          1.41         0.80 o                         
  -1  23   3         31.18         28.08         1.42 o                         
   0  23   3         18.00         15.24         1.23 o                         
   1  23   3        244.63        260.11         4.07 o                         
   2  23   3         39.84         47.72         2.02 o                         
   3  23   3         85.80        103.10         4.19 o                         
  -4  24   3          3.79          1.84         0.91 o                         
  -3  24   3          5.21          4.00         0.96 o                         
  -2  24   3         10.87          5.29         0.84 o                         
  -1  24   3          5.30          3.66         1.15 o                         
   0  24   3          6.87          5.45         0.95 o                         
   1  24   3         22.92         20.60         1.57 o                         
   2  24   3         19.39         14.21         1.75 o                         
  -3  25   3          6.60          6.44         1.49 o                         
  -2  25   3          0.16          0.05         1.04 o                         
  -1  25   3          2.31          0.61         1.11 o                         
   0  25   3         10.37          7.14         1.23 o                         
   1  25   3          4.90          1.55         1.51 o                         
  -2  26   3         52.22         49.36         2.30 o                         
  -1  26   3         38.25         48.15         2.50 o                         
   0  26   3         27.94         30.27         2.24 o                         
 -10   0   4        273.96        282.06         7.51 o                         
  -8   0   4         33.19         30.57         2.53 o                         
  -6   0   4          0.31          1.58         0.46 o                         
  -4   0   4       5820.03       5728.97       317.02 o                         
  -2   0   4        364.49        351.45         5.11 o                         
   0   0   4       1181.54       1170.24        10.34 o                         
   2   0   4       1313.48       1302.31        13.57 o                         
   4   0   4       1095.03       1064.51        12.57 o                         
   6   0   4          0.50         -1.03         1.03 o                         
 -10   1   4          1.00          0.37         1.44 o                         
  -9   1   4          0.44          0.08         0.81 o                         
  -8   1   4          0.68          0.25         0.45 o                         
  -7   1   4         91.56         92.92         2.27 o                         
  -6   1   4        778.41        748.23         5.38 o                         
  -5   1   4        121.07        115.89         1.64 o                         
  -4   1   4       2164.56       2205.96        11.64 o                         
  -3   1   4        553.86        605.36         3.75 o                         
  -2   1   4          2.91          2.02         0.31 o                         
  -1   1   4         10.22         13.93         0.71 o                         
   0   1   4          8.16         11.15         0.65 o                         
   1   1   4        167.97        201.88         2.42 o                         
   2   1   4         86.37         93.84         1.70 o                         
   3   1   4        220.97        185.37         2.45 o                         
   4   1   4        172.22        156.20         2.67 o                         
   5   1   4         40.31         40.18         1.68 o                         
   6   1   4        124.34        123.51         3.48 o                         
   7   1   4          8.83          8.32         1.85 o                         
 -10   2   4         25.07         24.90         1.89 o                         
  -9   2   4          8.86          9.45         1.15 o                         
  -8   2   4         37.02         33.87         1.51 o                         
  -7   2   4        270.43        254.10         4.04 o                         
  -6   2   4        209.28        211.25         2.80 o                         
  -5   2   4         26.64         29.58         0.93 o                         
  -4   2   4       2102.72       2140.05        11.95 o                         
  -3   2   4       1583.64       1601.42         8.07 o                         
  -2   2   4        479.15        450.91         3.25 o                         
  -1   2   4        413.28        386.56         3.22 o                         
   0   2   4       1504.02       1668.21         9.27 o                         
   1   2   4       3669.60       3738.24        19.55 o                         
   2   2   4        251.93        269.24         3.15 o                         
   3   2   4         22.08         14.27         0.81 o                         
   4   2   4        425.00        434.44         4.41 o                         
   5   2   4         24.25         20.42         1.27 o                         
   6   2   4          0.50          0.04         0.68 o                         
   7   2   4          3.81          6.33         2.25 o                         
  -9   3   4        130.89        144.70         3.81 o                         
  -8   3   4         49.90         42.22         1.69 o                         
  -7   3   4          0.33          0.20         0.47 o                         
  -6   3   4        188.37        193.09         2.91 o                         
  -5   3   4        908.31        923.28         6.25 o                         
  -4   3   4       5051.61       4934.36        26.83 o                         
  -3   3   4          6.73          6.87         0.41 o                         
  -2   3   4         15.18         15.44         0.62 o                         
  -1   3   4       1679.91       1688.24         8.84 o                         
   0   3   4       2149.29       2261.09        11.34 o                         
   1   3   4        547.20        599.84         4.62 o                         
   2   3   4         55.51         63.34         1.44 o                         
   3   3   4        696.47        656.24         5.43 o                         
   4   3   4       1795.65       1711.53        11.69 o                         
   5   3   4         32.90         29.74         1.48 o                         
   6   3   4          3.68          6.36         0.94 o                         
   7   3   4        251.50        255.56         7.16 o                         
  -9   4   4          3.29          1.89         1.18 o                         
  -8   4   4        121.16        115.76         2.37 o                         
  -7   4   4        123.91        106.74         2.41 o                         
  -6   4   4        414.91        432.11         4.59 o                         
  -5   4   4       1696.70       1685.71        12.02 o                         
  -4   4   4       3077.46       3167.99        15.80 o                         
  -3   4   4         28.78         26.51         0.73 o                         
  -2   4   4          0.70          0.64         0.26 o                         
  -1   4   4        265.63        261.66         2.63 o                         
   0   4   4       2130.04       2263.05        11.39 o                         
   1   4   4          0.01          0.53         0.29 o                         
   2   4   4         83.24         94.08         1.55 o                         
   3   4   4        441.76        439.13         4.32 o                         
   4   4   4        572.36        618.77         6.61 o                         
   5   4   4        327.28        311.85         4.15 o                         
   6   4   4         80.65         84.25         2.63 o                         
   7   4   4          3.60          4.65         1.65 o                         
  -9   5   4         20.86         15.05         1.19 o                         
  -8   5   4         47.90         47.79         1.73 o                         
  -7   5   4          0.11          0.67         0.63 o                         
  -6   5   4         30.85         21.11         1.08 o                         
  -5   5   4         49.32         56.16         1.32 o                         
  -4   5   4       2384.97       2478.41        12.10 o                         
  -3   5   4          4.75          7.93         0.50 o                         
  -2   5   4        655.25        696.39         4.69 o                         
  -1   5   4         50.80         63.96         1.15 o                         
   0   5   4        438.47        474.13         3.91 o                         
   1   5   4        211.85        213.10         2.54 o                         
   2   5   4        110.89         91.22         1.27 o                         
   3   5   4        104.92        100.92         2.03 o                         
   4   5   4       1672.15       1554.77        11.13 o                         
   5   5   4         12.36         11.19         0.95 o                         
   6   5   4         10.68         11.77         1.29 o                         
   7   5   4        101.48         98.37         5.10 o                         
  -9   6   4          0.15         -0.56         0.56 o                         
  -8   6   4         39.23         35.93         1.59 o                         
  -7   6   4          6.55          3.22         0.74 o                         
  -6   6   4        136.39        130.15         2.28 o                         
  -5   6   4         24.24         29.78         1.04 o                         
  -4   6   4        132.36        134.79         1.92 o                         
  -3   6   4        189.05        186.82         1.98 o                         
  -2   6   4         39.98         40.51         1.01 o                         
  -1   6   4         15.66         11.94         0.61 o                         
   0   6   4         34.82         48.74         1.22 o                         
   1   6   4       1145.07       1204.41         7.38 o                         
   2   6   4         88.95         95.29         1.96 o                         
   3   6   4        107.22         91.55         2.00 o                         
   4   6   4         51.48         44.02         1.69 o                         
   5   6   4          8.85          4.80         0.83 o                         
   6   6   4        199.45        199.23         4.21 o                         
   7   6   4          3.90          7.21         1.99 o                         
  -9   7   4          0.09         -0.18         0.68 o                         
  -8   7   4         27.86         27.51         1.36 o                         
  -7   7   4          0.90          2.46         0.56 o                         
  -6   7   4        403.34        374.76         3.94 o                         
  -5   7   4          6.07          6.72         0.54 o                         
  -4   7   4         12.83         15.23         0.68 o                         
  -3   7   4        368.94        407.48         3.62 o                         
  -2   7   4        200.66        199.02         2.22 o                         
  -1   7   4         48.91         35.49         0.90 o                         
   0   7   4       1029.44       1047.23         6.15 o                         
   1   7   4          0.31          0.37         0.31 o                         
   2   7   4          2.78          1.90         0.45 o                         
   3   7   4         13.84         13.01         1.09 o                         
   4   7   4        810.31        765.88         6.66 o                         
   5   7   4         67.47         56.99         2.08 o                         
   6   7   4         95.31         94.96         3.12 o                         
   7   7   4         49.33         47.96         3.77 o                         
  -9   8   4        361.77        373.41         7.78 o                         
  -8   8   4          0.02          0.86         0.83 o                         
  -7   8   4         12.64          9.58         0.72 o                         
  -6   8   4         29.96         29.27         1.17 o                         
  -5   8   4         25.35         24.76         0.95 o                         
  -4   8   4        444.36        432.73         3.62 o                         
  -3   8   4          6.49          5.62         0.51 o                         
  -2   8   4        721.28        698.28         4.43 o                         
  -1   8   4        555.17        590.17         4.18 o                         
   0   8   4        468.37        538.76         4.01 o                         
   1   8   4         41.56         41.61         1.13 o                         
   2   8   4          0.27         -0.24         0.24 o                         
   3   8   4         66.26         62.58         1.89 o                         
   4   8   4          6.51         10.88         0.92 o                         
   5   8   4        128.19        131.35         3.13 o                         
   6   8   4        142.57        139.19         3.67 o                         
   7   8   4          0.23         -0.29         1.38 o                         
  -9   9   4         31.08         34.87         1.52 o                         
  -8   9   4         95.90        104.46         4.26 o                         
  -7   9   4        275.36        267.20         4.17 o                         
  -6   9   4          5.20          1.47         0.49 o                         
  -5   9   4         76.40         77.35         1.55 o                         
  -4   9   4        154.35        147.39         2.14 o                         
  -3   9   4         61.38         73.15         1.70 o                         
  -2   9   4        675.22        679.50         4.46 o                         
  -1   9   4          0.01          0.40         0.26 o                         
   0   9   4        269.14        273.81         2.92 o                         
   1   9   4          4.23          3.61         0.47 o                         
   2   9   4        558.96        542.62         4.47 o                         
   3   9   4        293.49        303.61         3.97 o                         
   4   9   4         86.11         96.06         2.10 o                         
   5   9   4          8.46         10.07         1.16 o                         
   6   9   4         15.83         16.41         1.56 o                         
  -9  10   4         82.41         85.05         3.37 o                         
  -8  10   4        231.09        259.01         5.46 o                         
  -7  10   4        114.46        114.06         2.82 o                         
  -6  10   4        102.33         95.88         1.98 o                         
  -5  10   4          8.90         10.25         0.68 o                         
  -4  10   4        506.33        483.69         4.24 o                         
  -3  10   4        696.20        714.64         5.27 o                         
  -2  10   4        238.42        232.74         2.56 o                         
  -1  10   4        147.37        147.86         1.86 o                         
   0  10   4          0.68          1.04         0.32 o                         
   1  10   4          0.40          0.80         0.33 o                         
   2  10   4         83.23         86.99         1.65 o                         
   3  10   4          1.25          1.97         0.57 o                         
   4  10   4        281.17        280.97         3.53 o                         
   5  10   4         25.14         25.32         1.82 o                         
   6  10   4          1.97          0.29         1.12 o                         
  -9  11   4          0.02         -0.50         1.99 o                         
  -8  11   4         55.44         47.84         2.97 o                         
  -7  11   4         70.24         74.67         2.36 o                         
  -6  11   4          0.50          0.39         0.45 o                         
  -5  11   4         30.52         32.19         1.02 o                         
  -4  11   4        897.67        906.00         5.76 o                         
  -3  11   4        250.95        218.70         2.63 o                         
  -2  11   4         34.85         41.72         1.09 o                         
  -1  11   4        301.75        316.86         2.78 o                         
   0  11   4          0.06         -0.16         0.32 o                         
   1  11   4          3.02          2.39         0.43 o                         
   2  11   4        299.75        317.22         3.39 o                         
   3  11   4        119.30        120.63         2.26 o                         
   4  11   4         38.72         40.63         1.82 o                         
   5  11   4         10.88         10.42         1.36 o                         
   6  11   4          0.12         -1.46         1.46 o                         
  -9  12   4          3.31          0.10         1.04 o                         
  -8  12   4         71.04         59.84         2.82 o                         
  -7  12   4         59.06         54.76         2.28 o                         
  -6  12   4          0.16         -0.14         0.54 o                         
  -5  12   4        202.37        211.81         2.62 o                         
  -4  12   4        364.51        345.23         3.57 o                         
  -3  12   4        278.14        309.99         3.45 o                         
  -2  12   4        220.34        203.83         2.34 o                         
  -1  12   4         33.62         29.03         0.96 o                         
   0  12   4        303.75        277.11         2.93 o                         
   1  12   4        122.19        129.00         2.03 o                         
   2  12   4        798.07        805.76         5.87 o                         
   3  12   4       1128.80       1070.31         7.62 o                         
   4  12   4          4.21          6.25         0.90 o                         
   5  12   4         83.29         83.37         3.22 o                         
   6  12   4          8.98         13.04         1.87 o                         
  -8  13   4         29.45         26.47         2.26 o                         
  -7  13   4          4.01          2.90         0.74 o                         
  -6  13   4        173.60        161.80         3.54 o                         
  -5  13   4         91.82         89.33         1.70 o                         
  -4  13   4        249.32        231.27         2.54 o                         
  -3  13   4        557.29        517.92         3.93 o                         
  -2  13   4         96.77         88.21         1.33 o                         
  -1  13   4         10.08         11.00         0.65 o                         
   0  13   4          0.47          0.71         0.37 o                         
   1  13   4          0.39          0.13         0.36 o                         
   2  13   4          0.66          0.73         0.42 o                         
   3  13   4         85.52         88.50         1.95 o                         
   4  13   4         22.82         14.46         1.30 o                         
   5  13   4         47.13         42.10         2.19 o                         
   6  13   4         13.90         18.63         2.25 o                         
  -8  14   4          6.07          2.20         1.39 o                         
  -7  14   4        193.02        190.07         3.65 o                         
  -6  14   4        332.06        321.77         4.47 o                         
  -5  14   4         68.00         64.46         1.49 o                         
  -4  14   4        133.19        135.60         1.92 o                         
  -3  14   4          0.08          0.23         0.43 o                         
  -2  14   4        522.70        512.74         3.98 o                         
  -1  14   4         10.53          8.48         0.64 o                         
   0  14   4        168.57        153.17         2.02 o                         
   1  14   4         50.36         46.50         1.30 o                         
   2  14   4         31.32         25.19         1.11 o                         
   3  14   4         70.29         61.37         1.71 o                         
   4  14   4         24.45         23.76         1.65 o                         
   5  14   4         63.36         61.25         2.70 o                         
   6  14   4         73.17         89.13         3.86 o                         
  -8  15   4         24.71         25.84         2.06 o                         
  -7  15   4        174.45        177.06         3.78 o                         
  -6  15   4         77.08         75.28         2.17 o                         
  -5  15   4        224.85        203.16         2.60 o                         
  -4  15   4         80.97         84.85         1.60 o                         
  -3  15   4        195.93        194.74         2.46 o                         
  -2  15   4        654.70        641.11         4.53 o                         
  -1  15   4         24.25         29.74         1.15 o                         
   0  15   4         81.20         88.31         1.64 o                         
   1  15   4        103.20        100.35         1.92 o                         
   2  15   4        193.24        182.27         2.53 o                         
   3  15   4          2.84          3.20         0.67 o                         
   4  15   4          2.35          2.22         0.87 o                         
   5  15   4          7.83          5.17         1.15 o                         
  -8  16   4         74.20         83.28         3.24 o                         
  -7  16   4        112.15        117.59         3.09 o                         
  -6  16   4        332.79        338.46         3.59 o                         
  -5  16   4         11.16         13.16         0.92 o                         
  -4  16   4         11.20          8.92         0.73 o                         
  -3  16   4         10.43         11.04         0.71 o                         
  -2  16   4        670.33        629.72         4.68 o                         
  -1  16   4        246.79        218.81         2.71 o                         
   0  16   4          8.39         10.21         0.73 o                         
   1  16   4          9.08          8.51         0.72 o                         
   2  16   4          9.47         11.43         0.81 o                         
   3  16   4         40.60         36.95         1.50 o                         
   4  16   4         32.37         27.39         1.88 o                         
   5  16   4         29.27         40.42         3.21 o                         
  -7  17   4          0.67          1.95         0.81 o                         
  -6  17   4        384.68        359.86         4.09 o                         
  -5  17   4        144.82        153.28         2.51 o                         
  -4  17   4         23.16         21.42         1.08 o                         
  -3  17   4        124.58        127.76         2.25 o                         
  -2  17   4        197.72        191.57         2.62 o                         
  -1  17   4        534.33        488.47         4.35 o                         
   0  17   4         61.67         47.18         1.41 o                         
   1  17   4         73.42         77.00         1.92 o                         
   2  17   4        132.89        130.96         2.34 o                         
   3  17   4          0.50         -0.36         0.60 o                         
   4  17   4        108.45        107.50         3.87 o                         
   5  17   4         62.73         60.81         4.88 o                         
  -7  18   4         89.67        106.81         2.82 o                         
  -6  18   4         17.48         16.33         0.91 o                         
  -5  18   4          2.07          1.08         0.51 o                         
  -4  18   4          0.06         -0.44         0.51 o                         
  -3  18   4         42.96         43.53         1.55 o                         
  -2  18   4         35.34         29.58         1.15 o                         
  -1  18   4          3.53          2.63         0.58 o                         
   0  18   4        388.05        384.56         5.10 o                         
   1  18   4          0.32         -0.44         0.44 o                         
   2  18   4         76.42         79.95         1.98 o                         
   3  18   4          0.38         -0.40         0.43 o                         
   4  18   4         22.24         17.56         1.65 o                         
  -7  19   4         39.33         35.11         2.53 o                         
  -6  19   4          0.74          0.89         0.74 o                         
  -5  19   4         21.07         19.61         1.22 o                         
  -4  19   4          0.81          0.86         0.85 o                         
  -3  19   4         55.59         56.56         1.79 o                         
  -2  19   4        272.15        275.89         3.13 o                         
  -1  19   4        216.13        187.99         2.62 o                         
   0  19   4         10.43          9.02         0.74 o                         
   1  19   4         12.19          7.07         0.80 o                         
   2  19   4         23.53         20.86         1.34 o                         
   3  19   4          8.20          8.04         1.54 o                         
   4  19   4          0.08          1.29         0.96 o                         
  -6  20   4          0.20         -0.58         0.58 o                         
  -5  20   4          6.17          3.80         0.83 o                         
  -4  20   4         39.98         41.10         1.83 o                         
  -3  20   4         12.67          8.82         0.96 o                         
  -2  20   4        400.39        398.90         4.16 o                         
  -1  20   4         17.88         17.25         1.02 o                         
   0  20   4         15.16         14.63         0.93 o                         
   1  20   4          9.46          6.50         0.82 o                         
   2  20   4        186.10        225.84         4.16 o                         
   3  20   4         26.49         26.56         1.87 o                         
   4  20   4         33.98         37.93         2.96 o                         
  -6  21   4          2.14         -0.20         0.86 o                         
  -5  21   4          5.53          3.62         0.83 o                         
  -4  21   4         33.80         41.54         2.01 o                         
  -3  21   4         66.83         77.85         2.67 o                         
  -2  21   4         49.55         60.29         1.62 o                         
  -1  21   4         14.70         13.25         1.00 o                         
   0  21   4          0.16          0.45         0.64 o                         
   1  21   4         57.92         72.41         2.08 o                         
   2  21   4         15.90         16.09         1.33 o                         
   3  21   4         46.49         44.48         2.49 o                         
  -5  22   4          1.33          0.07         0.62 o                         
  -4  22   4         11.07         14.56         1.31 o                         
  -3  22   4        110.77        129.80         3.25 o                         
  -2  22   4         80.90         81.06         1.91 o                         
  -1  22   4          0.20         -0.61         0.61 o                         
   0  22   4         14.02         11.96         1.86 o                         
   1  22   4         34.39         35.06         1.70 o                         
   2  22   4         98.18        115.31         2.95 o                         
   3  22   4         22.54         22.63         1.90 o                         
  -5  23   4          0.60         -0.30         0.66 o                         
  -4  23   4         37.18         39.42         2.08 o                         
  -3  23   4         72.98         90.90         3.15 o                         
  -2  23   4         89.39         78.21         3.20 o                         
  -1  23   4         48.76         36.07         1.46 o                         
   0  23   4         57.46         64.66         2.37 o                         
   1  23   4        126.51        132.99         3.11 o                         
   2  23   4         65.09         64.38         2.38 o                         
  -4  24   4         16.65         19.87         1.65 o                         
  -3  24   4          0.13         -0.75         0.75 o                         
  -2  24   4        304.96        313.57         4.94 o                         
  -1  24   4         19.27         17.26         1.34 o                         
   0  24   4          0.71         -1.09         1.09 o                         
   1  24   4         65.55         76.91         2.67 o                         
  -3  25   4         27.43         33.24         2.10 o                         
  -2  25   4        127.32        158.30         4.56 o                         
  -1  25   4          0.25         -0.91         0.91 o                         
   0  25   4          0.82         -1.01         1.01 o                         
  -9   0   5          4.40          3.38         1.39 o                         
  -7   0   5         21.90         23.13         1.48 o                         
  -3   0   5       1159.69       1167.62        11.12 o                         
  -1   0   5        289.18        297.62         4.29 o                         
   1   0   5        968.55        972.23        11.04 o                         
   3   0   5        637.92        700.38        10.40 o                         
   5   0   5         59.30         59.23         3.12 o                         
 -10   1   5         76.04         74.22         3.16 o                         
  -9   1   5         12.05         18.47         1.58 o                         
  -8   1   5         12.08         12.98         1.15 o                         
  -7   1   5         17.18         14.67         0.84 o                         
  -6   1   5         56.67         55.69         1.30 o                         
  -5   1   5        220.95        209.06         2.77 o                         
  -4   1   5        213.65        208.76         2.26 o                         
  -3   1   5       2259.96       2300.36        10.62 o                         
  -2   1   5         61.65         67.25         1.36 o                         
  -1   1   5        122.14        119.35         1.87 o                         
   0   1   5        225.17        270.33         2.97 o                         
   1   1   5        171.47        166.32         2.48 o                         
   2   1   5        171.41        198.61         2.85 o                         
   3   1   5        147.80        149.02         2.54 o                         
   4   1   5         53.74         47.73         1.81 o                         
   5   1   5          0.12         -0.63         0.63 o                         
   6   1   5          9.67         11.57         1.49 o                         
 -10   2   5         25.02         17.61         1.77 o                         
  -9   2   5        294.93        312.11         4.91 o                         
  -8   2   5          0.32         -0.40         0.60 o                         
  -7   2   5         38.74         39.78         1.56 o                         
  -6   2   5         20.62         24.33         0.90 o                         
  -5   2   5          0.04          0.93         0.40 o                         
  -4   2   5        688.50        665.03         4.68 o                         
  -3   2   5        600.46        604.12         4.05 o                         
  -2   2   5        153.40        154.85         2.13 o                         
  -1   2   5         10.65         10.30         0.68 o                         
   0   2   5         25.44         26.59         1.08 o                         
   1   2   5        131.74        137.86         2.21 o                         
   2   2   5        256.67        251.06         3.04 o                         
   3   2   5        391.98        393.41         4.37 o                         
   4   2   5        142.07        135.33         2.61 o                         
   5   2   5          7.15          7.19         0.95 o                         
   6   2   5         56.90         58.99         3.69 o                         
 -10   3   5        115.95        109.33         3.43 o                         
  -9   3   5         68.74         65.94         2.09 o                         
  -8   3   5          2.75          0.42         0.89 o                         
  -7   3   5         36.92         43.83         1.63 o                         
  -6   3   5         80.41         66.58         1.29 o                         
  -5   3   5        252.81        268.28         3.01 o                         
  -4   3   5        156.21        157.47         2.07 o                         
  -3   3   5         31.92         26.25         0.86 o                         
  -2   3   5       1598.91       1616.89         8.50 o                         
  -1   3   5        572.33        571.86         4.54 o                         
   0   3   5         89.08         93.59         1.74 o                         
   1   3   5       1567.54       1583.23         9.32 o                         
   2   3   5        540.07        523.18         4.65 o                         
   3   3   5        240.09        227.18         3.26 o                         
   4   3   5         13.49         11.52         1.02 o                         
   5   3   5         80.07         78.98         2.59 o                         
   6   3   5          3.97          3.92         0.91 o                         
  -9   4   5         16.65         16.55         1.36 o                         
  -8   4   5          1.74          2.26         0.69 o                         
  -7   4   5        210.73        200.05         3.27 o                         
  -6   4   5        997.85        991.02         7.44 o                         
  -5   4   5        418.32        410.10         4.02 o                         
  -4   4   5          0.00          0.30         0.27 o                         
  -3   4   5        385.83        370.85         3.13 o                         
  -2   4   5        549.61        558.03         4.09 o                         
  -1   4   5         98.54        111.17         1.85 o                         
   0   4   5        270.32        290.68         3.16 o                         
   1   4   5          0.40          0.95         0.39 o                         
   2   4   5        500.23        474.33         4.23 o                         
   3   4   5         47.65         42.20         1.58 o                         
   4   4   5         34.80         24.44         1.35 o                         
   5   4   5          0.69          0.01         0.66 o                         
   6   4   5         58.23         53.68         2.89 o                         
  -9   5   5          0.09         -0.97         0.97 o                         
  -8   5   5          5.81          5.64         0.80 o                         
  -7   5   5         13.03         17.80         1.11 o                         
  -6   5   5        605.72        554.80         5.08 o                         
  -5   5   5        470.22        506.21         4.68 o                         
  -4   5   5          0.03          0.26         0.28 o                         
  -3   5   5         44.40         52.27         1.03 o                         
  -2   5   5       2017.32       2068.84        10.31 o                         
  -1   5   5        287.68        274.25         2.99 o                         
   0   5   5       1095.60       1200.86         7.66 o                         
   1   5   5         10.28          9.94         0.69 o                         
   2   5   5        933.92        962.93         6.62 o                         
   3   5   5         12.41         17.03         1.10 o                         
   4   5   5         10.65          5.81         0.81 o                         
   5   5   5        170.78        181.06         4.10 o                         
   6   5   5        105.57        100.56         3.95 o                         
  -9   6   5          0.01         -0.54         0.54 o                         
  -8   6   5         17.75         16.89         1.22 o                         
  -7   6   5         48.79         60.09         1.79 o                         
  -6   6   5        630.09        695.78         5.76 o                         
  -5   6   5        100.49         92.20         1.83 o                         
  -4   6   5        175.85        185.42         2.46 o                         
  -3   6   5         94.75         99.63         1.64 o                         
  -2   6   5        312.61        326.56         3.30 o                         
  -1   6   5         27.35         26.95         0.97 o                         
   0   6   5       2114.12       2254.55        12.26 o                         
   1   6   5        370.69        395.54         3.86 o                         
   2   6   5         91.93         83.36         1.62 o                         
   3   6   5         49.23         42.43         1.66 o                         
   4   6   5          3.91         11.28         1.02 o                         
   5   6   5          3.73          4.10         1.37 o                         
   6   6   5        130.55        138.89         4.77 o                         
  -9   7   5          1.93          0.40         1.14 o                         
  -8   7   5          6.88          4.06         0.81 o                         
  -7   7   5          0.73          1.08         0.50 o                         
  -6   7   5        676.49        673.71         5.64 o                         
  -5   7   5          0.00          0.08         0.31 o                         
  -4   7   5        116.95        103.32         1.69 o                         
  -3   7   5         21.05         18.12         0.75 o                         
  -2   7   5        184.42        221.48         2.69 o                         
  -1   7   5        611.56        676.60         4.88 o                         
   0   7   5          0.38          0.70         0.35 o                         
   1   7   5         32.30         34.47         1.47 o                         
   2   7   5          1.56          3.11         0.52 o                         
   3   7   5          1.53          1.01         0.51 o                         
   4   7   5         24.35         17.15         1.13 o                         
   5   7   5         45.66         50.66         1.98 o                         
   6   7   5         38.73         42.67         3.11 o                         
  -9   8   5          1.56          2.37         0.67 o                         
  -8   8   5          0.58          0.84         0.69 o                         
  -7   8   5        305.33        281.33         3.90 o                         
  -6   8   5        302.83        282.51         3.31 o                         
  -5   8   5         84.22         81.06         1.73 o                         
  -4   8   5          3.12          4.17         0.55 o                         
  -3   8   5         59.35         63.37         1.36 o                         
  -2   8   5         13.17         13.29         0.80 o                         
  -1   8   5        102.66        106.41         2.00 o                         
   0   8   5        107.99         99.35         1.93 o                         
   1   8   5        554.19        578.02         4.93 o                         
   2   8   5         57.91         55.54         1.13 o                         
   3   8   5         50.05         43.40         1.68 o                         
   4   8   5          0.95          2.07         0.70 o                         
   5   8   5         28.19         27.95         1.98 o                         
   6   8   5         15.68         18.17         2.76 o                         
  -9   9   5         62.43         78.60         2.58 o                         
  -8   9   5         81.57         78.86         2.29 o                         
  -7   9   5         34.26         32.59         1.48 o                         
  -6   9   5         79.59         80.76         1.70 o                         
  -5   9   5         42.90         43.11         1.37 o                         
  -4   9   5        192.23        191.63         2.82 o                         
  -3   9   5        139.12        119.48         1.83 o                         
  -2   9   5         71.64         73.32         1.59 o                         
  -1   9   5         32.05         38.23         1.09 o                         
   0   9   5          8.83          7.01         0.60 o                         
   1   9   5         47.44         38.16         1.36 o                         
   2   9   5          7.77          2.10         0.38 o                         
   3   9   5        182.54        181.06         3.06 o                         
   4   9   5        174.21        153.63         3.25 o                         
   5   9   5         17.43         18.76         1.97 o                         
   6   9   5          8.97          5.44         1.67 o                         
  -9  10   5          0.00         -0.79         1.04 o                         
  -8  10   5          0.15          1.66         0.71 o                         
  -7  10   5         35.10         31.71         1.40 o                         
  -6  10   5         73.27         78.64         1.63 o                         
  -5  10   5         17.15         20.94         0.97 o                         
  -4  10   5         30.56         28.06         1.29 o                         
  -3  10   5       1108.41       1142.46         7.53 o                         
  -2  10   5          0.42          1.67         0.41 o                         
  -1  10   5          8.13          4.46         0.47 o                         
   0  10   5        342.96        339.72         3.36 o                         
   1  10   5        111.95        100.43         1.88 o                         
   2  10   5        430.94        386.46         3.99 o                         
   3  10   5          2.19          4.11         0.74 o                         
   4  10   5         88.09         84.74         3.01 o                         
   5  10   5         11.60         10.70         1.56 o                         
   6  10   5         40.61         44.66         3.33 o                         
  -9  11   5          4.81          5.42         1.39 o                         
  -8  11   5         24.53         27.07         1.55 o                         
  -7  11   5          3.57          2.34         0.66 o                         
  -6  11   5          6.61          5.70         0.51 o                         
  -5  11   5         49.10         43.53         1.28 o                         
  -4  11   5          0.81          1.06         0.43 o                         
  -3  11   5        133.81        134.37         1.92 o                         
  -2  11   5          1.29          0.85         0.40 o                         
  -1  11   5          0.35         -0.27         0.27 o                         
   0  11   5         49.85         52.37         1.45 o                         
   1  11   5          0.91          2.81         0.53 o                         
   2  11   5        936.59        847.10         6.56 o                         
   3  11   5        491.57        481.91         5.44 o                         
   4  11   5         78.95         74.90         2.56 o                         
   5  11   5         40.04         45.94         2.70 o                         
   6  11   5         50.88         68.63         5.65 o                         
  -9  12   5         79.52         93.56         3.52 o                         
  -8  12   5        115.15        117.86         2.81 o                         
  -7  12   5          7.05          6.62         0.88 o                         
  -6  12   5         50.73         51.86         1.25 o                         
  -5  12   5         10.59         11.34         0.68 o                         
  -4  12   5        415.39        423.04         5.03 o                         
  -3  12   5          1.47          2.01         0.38 o                         
  -2  12   5        553.77        559.07         4.48 o                         
  -1  12   5        111.51        110.54         1.75 o                         
   0  12   5        306.47        311.53         3.31 o                         
   1  12   5        148.03        121.66         2.09 o                         
   2  12   5        163.91        136.95         2.31 o                         
   3  12   5         55.70         57.49         1.99 o                         
   4  12   5          0.91         -0.51         0.51 o                         
   5  12   5         46.96         42.48         3.05 o                         
  -8  13   5         71.20         76.75         3.02 o                         
  -7  13   5          5.10          2.61         0.77 o                         
  -6  13   5         65.86         66.20         1.46 o                         
  -5  13   5        144.51        138.02         2.29 o                         
  -4  13   5        362.26        365.04         4.03 o                         
  -3  13   5        497.11        509.41         4.64 o                         
  -2  13   5        639.58        630.45         5.20 o                         
  -1  13   5         41.27         47.76         1.41 o                         
   0  13   5        620.74        625.27         5.00 o                         
   1  13   5        149.12        160.48         2.44 o                         
   2  13   5        117.35         97.60         2.01 o                         
   3  13   5         63.66         67.97         2.52 o                         
   4  13   5         16.95         18.57         1.33 o                         
   5  13   5         18.04         22.34         2.36 o                         
  -8  14   5         33.61         34.87         2.09 o                         
  -7  14   5          1.89          4.37         0.90 o                         
  -6  14   5        123.07        123.12         2.04 o                         
  -5  14   5          2.32          2.02         0.62 o                         
  -4  14   5         34.16         43.19         1.53 o                         
  -3  14   5       1426.44       1437.76         8.76 o                         
  -2  14   5        178.01        175.78         2.49 o                         
  -1  14   5         76.03         78.99         1.61 o                         
   0  14   5       1041.91       1012.00         6.66 o                         
   1  14   5       1016.09        956.41         6.73 o                         
   2  14   5         72.04         49.81         1.83 o                         
   3  14   5          0.02         -0.51         0.51 o                         
   4  14   5         32.75         40.91         2.77 o                         
   5  14   5          1.77          2.36         1.15 o                         
  -8  15   5          0.00         -0.71         0.71 o                         
  -7  15   5          0.25          0.73         0.72 o                         
  -6  15   5          0.85          1.26         0.41 o                         
  -5  15   5        116.36        111.71         2.22 o                         
  -4  15   5         87.30         84.45         2.13 o                         
  -3  15   5        354.73        344.39         3.75 o                         
  -2  15   5        318.35        329.00         3.80 o                         
  -1  15   5        256.94        218.70         3.09 o                         
   0  15   5       1673.71       1648.74         9.08 o                         
   1  15   5        576.98        597.38         5.81 o                         
   2  15   5         85.24         76.88         1.88 o                         
   3  15   5        163.24        159.52         4.10 o                         
   4  15   5         29.12         29.87         4.04 o                         
   5  15   5         68.71         74.60         4.07 o                         
  -8  16   5          7.62          2.40         1.24 o                         
  -7  16   5         98.84        110.01         2.74 o                         
  -6  16   5         30.77         27.82         1.09 o                         
  -5  16   5        359.12        364.42         5.24 o                         
  -4  16   5        226.84        223.02         3.50 o                         
  -3  16   5          0.34         -0.48         0.49 o                         
  -2  16   5         44.18         41.23         1.40 o                         
  -1  16   5        247.17        229.33         3.12 o                         
   0  16   5        215.17        230.96         2.92 o                         
   1  16   5          2.03          0.68         0.47 o                         
   2  16   5         94.32         75.70         1.94 o                         
   3  16   5          9.34          9.74         1.11 o                         
   4  16   5         14.96         17.44         1.74 o                         
  -7  17   5         11.51         13.26         1.20 o                         
  -6  17   5         14.39         12.69         0.84 o                         
  -5  17   5          8.82          7.19         0.88 o                         
  -4  17   5          0.01         -0.49         0.50 o                         
  -3  17   5         50.72         48.54         1.78 o                         
  -2  17   5        135.52        115.65         2.23 o                         
  -1  17   5         23.28         25.42         1.24 o                         
   0  17   5        300.99        305.42         4.50 o                         
   1  17   5         24.71         18.79         1.11 o                         
   2  17   5         36.27         39.03         1.58 o                         
   3  17   5          5.56          3.33         1.25 o                         
   4  17   5         52.67         50.98         3.47 o                         
  -7  18   5         11.54          8.47         1.26 o                         
  -6  18   5         21.43         20.13         1.28 o                         
  -5  18   5          0.12          0.07         0.57 o                         
  -4  18   5          0.64         -0.09         0.75 o                         
  -3  18   5         55.86         60.11         2.26 o                         
  -2  18   5         47.32         41.74         1.62 o                         
  -1  18   5         17.87         25.13         1.25 o                         
   0  18   5          7.41          4.50         0.74 o                         
   1  18   5          4.77          4.64         0.95 o                         
   2  18   5          3.20          4.22         0.76 o                         
   3  18   5          3.48          4.91         0.90 o                         
   4  18   5          6.72          4.63         1.41 o                         
  -7  19   5         48.17         42.39         1.92 o                         
  -6  19   5          3.72          2.47         0.66 o                         
  -5  19   5        156.00        158.36         4.18 o                         
  -4  19   5          2.15          0.98         0.86 o                         
  -3  19   5         30.96         30.92         1.77 o                         
  -2  19   5         32.03         28.07         1.52 o                         
  -1  19   5        342.14        355.36         5.70 o                         
   0  19   5        131.90        143.87         3.54 o                         
   1  19   5         17.41         15.90         1.21 o                         
   2  19   5         54.39         52.82         1.98 o                         
   3  19   5        249.32        266.72         4.84 o                         
  -6  20   5          0.13          0.17         0.74 o                         
  -5  20   5          0.81         -0.66         0.86 o                         
  -4  20   5        247.99        280.74         5.44 o                         
  -3  20   5        143.66        153.21         3.55 o                         
  -2  20   5        520.63        538.15         5.91 o                         
  -1  20   5        128.17        137.08         3.00 o                         
   0  20   5         65.79         62.14         2.27 o                         
   1  20   5          8.92         12.08         1.24 o                         
   2  20   5         22.47         19.65         1.56 o                         
   3  20   5          0.00         -1.27         1.36 o                         
  -6  21   5         55.69         52.10         2.66 o                         
  -5  21   5         29.35         26.20         2.38 o                         
  -4  21   5         36.02         41.33         2.45 o                         
  -3  21   5        227.00        227.00         4.34 o                         
  -2  21   5        366.36        376.80         4.79 o                         
  -1  21   5          0.04         -0.59         0.59 o                         
   0  21   5         23.05         21.70         1.46 o                         
   1  21   5        202.06        239.09         4.36 o                         
   2  21   5        130.14        144.83         3.58 o                         
  -5  22   5        139.06        152.85         4.09 o                         
  -4  22   5        101.60        105.33         3.59 o                         
  -3  22   5         57.10         50.23         3.70 o                         
  -2  22   5          0.12          1.00         0.63 o                         
  -1  22   5         11.77         13.87         1.33 o                         
   0  22   5         41.48         41.87         2.31 o                         
   1  22   5          3.77          3.27         0.95 o                         
   2  22   5          8.96         12.69         1.40 o                         
  -4  23   5         29.44         28.35         2.32 o                         
  -3  23   5        133.39        156.97         4.60 o                         
  -2  23   5         62.83         58.47         2.08 o                         
  -1  23   5        209.97        216.92         4.23 o                         
   0  23   5        107.07        109.89         4.25 o                         
   1  23   5          0.01         -0.80         0.80 o                         
  -3  24   5         17.72         13.88         1.75 o                         
  -2  24   5         13.16         15.35         1.19 o                         
  -1  24   5         40.62         37.13         2.21 o                         
   0  24   5          7.79          4.99         1.28 o                         
 -10   0   6         34.69         51.02         4.42 o                         
  -8   0   6         43.84         45.95         1.86 o                         
  -4   0   6         37.86         30.87         1.40 o                         
  -2   0   6        177.48        170.39         3.56 o                         
   0   0   6        313.95        354.99         7.42 o                         
   2   0   6       2299.90       2220.03        19.18 o                         
   4   0   6         23.71         21.10         2.23 o                         
   6   0   6        186.64        243.50         8.29 o                         
 -10   1   6         11.32         11.72         1.52 o                         
  -9   1   6         83.08         85.11         3.67 o                         
  -8   1   6         63.71         71.91         2.13 o                         
  -7   1   6          5.29          4.80         0.56 o                         
  -6   1   6         94.99        105.59         2.16 o                         
  -5   1   6         17.14         15.33         0.87 o                         
  -4   1   6         44.12         53.36         1.19 o                         
  -3   1   6        141.49        131.90         2.01 o                         
  -2   1   6         25.24         23.57         1.05 o                         
  -1   1   6         60.08         60.57         1.44 o                         
   0   1   6         83.40         90.10         1.86 o                         
   1   1   6       1071.02       1008.16         7.25 o                         
   2   1   6         83.14         79.31         2.01 o                         
   3   1   6          3.55          4.74         0.72 o                         
   4   1   6         90.15        101.52         2.50 o                         
   5   1   6         34.61         37.22         3.11 o                         
   6   1   6          0.77          1.55         1.36 o                         
  -9   2   6          7.54          7.95         1.04 o                         
  -8   2   6          4.99          3.06         0.67 o                         
  -7   2   6          8.22          5.64         0.56 o                         
  -6   2   6        317.52        306.55         3.63 o                         
  -5   2   6         22.14         18.49         0.91 o                         
  -4   2   6        174.86        178.37         2.15 o                         
  -3   2   6        165.79        177.28         2.26 o                         
  -2   2   6        329.71        360.05         3.57 o                         
  -1   2   6        194.01        216.82         2.93 o                         
   0   2   6        190.82        190.85         2.70 o                         
   1   2   6        426.99        432.27         4.44 o                         
   2   2   6       1934.23       1871.40        11.97 o                         
   3   2   6         49.70         42.25         1.74 o                         
   4   2   6         34.46         30.28         1.70 o                         
   5   2   6         22.69         25.49         2.70 o                         
   6   2   6        217.99        273.50         6.12 o                         
  -9   3   6         11.19         13.36         1.19 o                         
  -8   3   6        131.38        125.84         3.69 o                         
  -7   3   6          0.12          1.51         0.50 o                         
  -6   3   6       1187.31       1237.35         8.37 o                         
  -5   3   6        353.64        354.06         3.49 o                         
  -4   3   6        281.50        296.06         2.81 o                         
  -3   3   6        155.91        198.64         2.42 o                         
  -2   3   6          6.27          4.21         0.51 o                         
  -1   3   6        352.65        367.50         3.79 o                         
   0   3   6         86.91        103.91         2.00 o                         
   1   3   6         88.13         75.64         1.81 o                         
   2   3   6       1107.04       1060.87         8.11 o                         
   3   3   6         40.61         39.57         1.39 o                         
   4   3   6          0.51         -0.54         0.73 o                         
   5   3   6          2.13          3.87         1.37 o                         
   6   3   6         18.55         17.74         2.44 o                         
  -9   4   6          9.07          9.78         1.05 o                         
  -8   4   6         25.15         21.22         1.40 o                         
  -7   4   6        317.53        296.12         3.85 o                         
  -6   4   6       1432.15       1464.66         9.89 o                         
  -5   4   6        549.86        549.18         4.36 o                         
  -4   4   6         23.06         23.80         1.03 o                         
  -3   4   6          4.34          5.18         0.50 o                         
  -2   4   6        257.05        294.78         3.13 o                         
  -1   4   6       1215.40       1233.19         8.10 o                         
   0   4   6        244.93        234.88         3.04 o                         
   1   4   6        193.95        213.50         2.92 o                         
   2   4   6        146.99        161.17         2.55 o                         
   3   4   6        222.17        203.03         3.60 o                         
   4   4   6         19.06         17.23         1.34 o                         
   5   4   6          2.19         -0.10         1.44 o                         
   6   4   6         67.28         68.02         3.37 o                         
  -9   5   6          0.21         -0.80         0.82 o                         
  -8   5   6        155.95        150.07         3.09 o                         
  -7   5   6        351.27        368.05         4.23 o                         
  -6   5   6       2672.85       2622.87        14.70 o                         
  -5   5   6         20.83         18.03         0.97 o                         
  -4   5   6         96.67         91.30         1.68 o                         
  -3   5   6         73.70         69.30         1.60 o                         
  -2   5   6        614.25        638.37         4.85 o                         
  -1   5   6          7.55          9.18         0.73 o                         
   0   5   6        246.19        247.91         3.31 o                         
   1   5   6        373.25        376.52         3.98 o                         
   2   5   6        749.50        689.74         5.71 o                         
   3   5   6         60.99         48.61         1.84 o                         
   4   5   6         63.50         71.37         2.47 o                         
   5   5   6          4.73          4.94         1.22 o                         
   6   5   6          2.10          0.00         1.43 o                         
  -9   6   6          1.11         10.25         1.14 o                         
  -8   6   6         46.85         48.29         1.99 o                         
  -7   6   6         21.99         26.10         1.21 o                         
  -6   6   6        144.49        226.32         3.63 o                         
  -5   6   6        227.70        213.82         2.65 o                         
  -4   6   6         15.20         13.84         0.94 o                         
  -3   6   6         68.92         64.47         1.52 o                         
  -2   6   6        749.09        818.02         5.83 o                         
  -1   6   6        379.72        408.23         4.12 o                         
   0   6   6        930.21       1010.04         6.93 o                         
   1   6   6        438.51        447.32         4.25 o                         
   2   6   6        216.83        183.82         2.67 o                         
   3   6   6          0.21          2.49         0.65 o                         
   4   6   6          7.20          6.05         1.03 o                         
   5   6   6         10.91         12.75         1.57 o                         
  -9   7   6          5.05          4.58         0.98 o                         
  -8   7   6          6.89          6.76         0.89 o                         
  -7   7   6         70.57         68.94         1.81 o                         
  -6   7   6         40.64         30.95         1.31 o                         
  -5   7   6          9.60         10.85         0.74 o                         
  -4   7   6         37.12         36.07         1.45 o                         
  -3   7   6          1.64          2.51         0.48 o                         
  -2   7   6        144.76        148.75         1.64 o                         
  -1   7   6          6.18          8.60         0.67 o                         
   0   7   6        588.01        620.76         5.01 o                         
   1   7   6        113.16        109.49         2.05 o                         
   2   7   6        197.21        163.52         2.29 o                         
   3   7   6        528.99        503.48         5.93 o                         
   4   7   6         33.14         33.28         1.92 o                         
   5   7   6         15.20         15.62         1.61 o                         
  -9   8   6         48.63         49.85         2.19 o                         
  -8   8   6          3.41          1.43         0.73 o                         
  -7   8   6         43.18         41.13         1.43 o                         
  -6   8   6        698.72        686.25         6.01 o                         
  -5   8   6         18.04         17.84         0.89 o                         
  -4   8   6        400.09        398.93         4.20 o                         
  -3   8   6        453.97        454.54         4.15 o                         
  -2   8   6         47.94         54.08         1.47 o                         
  -1   8   6         10.51         12.12         0.79 o                         
   0   8   6         14.34         19.43         1.00 o                         
   1   8   6        134.55        134.16         2.28 o                         
   2   8   6        144.51        124.82         2.08 o                         
   3   8   6        101.71        110.53         2.64 o                         
   4   8   6         20.52         17.00         1.64 o                         
   5   8   6         36.34         41.82         2.48 o                         
  -9   9   6         83.69         97.36         4.37 o                         
  -8   9   6         27.14         28.32         1.70 o                         
  -7   9   6         18.80         17.08         0.89 o                         
  -6   9   6          0.06         30.63         3.30 o                         
  -5   9   6         99.42        101.40         2.24 o                         
  -4   9   6        361.53        354.34         3.98 o                         
  -3   9   6          9.04         11.21         0.74 o                         
  -2   9   6          2.53          2.05         0.57 o                         
  -1   9   6         10.76         10.67         0.72 o                         
   0   9   6        250.56        273.31         3.29 o                         
   1   9   6        140.19        145.54         2.41 o                         
   2   9   6        546.46        529.43         5.57 o                         
   3   9   6         58.66         71.10         2.20 o                         
   4   9   6         87.18         81.96         3.06 o                         
   5   9   6         19.30         20.62         2.49 o                         
  -9  10   6         16.29         15.93         1.40 o                         
  -8  10   6         96.47        106.65         3.09 o                         
  -7  10   6         14.02         15.17         1.14 o                         
  -6  10   6         49.36         46.73         1.49 o                         
  -5  10   6        234.58        246.60         3.41 o                         
  -4  10   6        369.31        356.01         4.04 o                         
  -3  10   6         45.92         43.95         1.29 o                         
  -2  10   6         59.05         70.23         1.66 o                         
  -1  10   6          0.43         -0.10         0.32 o                         
   0  10   6         12.17         12.17         0.84 o                         
   1  10   6         70.20         68.83         1.72 o                         
   2  10   6        109.80        127.05         2.70 o                         
   3  10   6        109.00        103.22         2.96 o                         
   4  10   6         91.13         88.56         3.89 o                         
   5  10   6          1.89          0.97         1.48 o                         
  -9  11   6          0.08         -0.22         1.09 o                         
  -8  11   6         33.20         34.25         2.14 o                         
  -7  11   6        140.02        137.37         3.02 o                         
  -6  11   6         72.99         73.08         1.94 o                         
  -5  11   6         35.03         35.21         1.40 o                         
  -4  11   6         96.77        103.49         2.15 o                         
  -3  11   6         39.88         29.18         1.14 o                         
  -2  11   6        314.05        318.82         3.45 o                         
  -1  11   6         96.59        102.28         1.77 o                         
   0  11   6          2.11          3.36         0.55 o                         
   1  11   6         33.90         28.68         1.27 o                         
   2  11   6        180.80        180.30         3.44 o                         
   3  11   6         88.36         93.89         2.85 o                         
   4  11   6         99.46        100.38         5.38 o                         
   5  11   6         85.37         97.65         3.88 o                         
  -8  12   6         93.20         98.95         2.78 o                         
  -7  12   6        110.86        119.93         2.79 o                         
  -6  12   6        137.19        136.67         3.01 o                         
  -5  12   6         29.84         29.95         1.42 o                         
  -4  12   6       1088.77       1081.12         7.81 o                         
  -3  12   6          9.84         11.81         0.79 o                         
  -2  12   6        145.46        139.71         2.22 o                         
  -1  12   6         31.20         32.83         1.22 o                         
   0  12   6         26.88         32.39         1.27 o                         
   1  12   6        507.72        493.93         4.92 o                         
   2  12   6          1.94          0.69         0.52 o                         
   3  12   6          3.69          9.35         1.12 o                         
   4  12   6         32.75         28.02         1.87 o                         
   5  12   6         30.51         25.03         2.36 o                         
  -8  13   6        113.14        112.24         3.00 o                         
  -7  13   6         21.18         27.18         1.52 o                         
  -6  13   6          0.03         -0.84         0.84 o                         
  -5  13   6        301.71        306.06         4.57 o                         
  -4  13   6        542.87        544.00         5.22 o                         
  -3  13   6        415.07        405.42         4.57 o                         
  -2  13   6        106.60        114.03         2.05 o                         
  -1  13   6        333.22        333.31         3.35 o                         
   0  13   6          0.21         -0.41         0.41 o                         
   1  13   6         16.20         15.44         0.96 o                         
   2  13   6          0.65         -0.29         0.55 o                         
   3  13   6          0.51         -0.69         0.69 o                         
   4  13   6          4.50          4.08         1.13 o                         
  -8  14   6        181.33        196.38         4.47 o                         
  -7  14   6         12.03         11.29         0.91 o                         
  -6  14   6         85.89         85.47         2.74 o                         
  -5  14   6          2.76          2.09         0.61 o                         
  -4  14   6        669.78        672.08         5.99 o                         
  -3  14   6         58.80         54.93         1.45 o                         
  -2  14   6        185.69        183.38         2.62 o                         
  -1  14   6         46.83         35.22         1.20 o                         
   0  14   6         63.56         53.24         1.65 o                         
   1  14   6        238.32        233.05         3.26 o                         
   2  14   6          6.57          3.33         0.71 o                         
   3  14   6        106.96        107.04         3.45 o                         
   4  14   6         26.56         22.99         1.59 o                         
  -8  15   6        268.77        292.53         4.81 o                         
  -7  15   6        217.14        234.20         6.28 o                         
  -6  15   6          0.06         -0.29         0.55 o                         
  -5  15   6        189.40        194.92         3.63 o                         
  -4  15   6        118.34        119.19         2.53 o                         
  -3  15   6        210.20        207.17         3.02 o                         
  -2  15   6        197.33        196.42         3.13 o                         
  -1  15   6         75.22         74.10         1.83 o                         
   0  15   6        115.35        111.19         2.16 o                         
   1  15   6         86.50         77.10         2.04 o                         
   2  15   6         20.11         25.38         1.28 o                         
   3  15   6         14.53          8.72         1.26 o                         
   4  15   6        159.08        177.48         5.53 o                         
  -7  16   6          0.18         -0.93         1.26 o                         
  -6  16   6         10.35          9.72         1.02 o                         
  -5  16   6         68.09         63.42         2.37 o                         
  -4  16   6        137.96        138.57         2.73 o                         
  -3  16   6         41.21         41.72         1.55 o                         
  -2  16   6         20.46         13.65         0.95 o                         
  -1  16   6        136.82        122.07         2.47 o                         
   0  16   6         42.15         39.46         1.44 o                         
   1  16   6         34.61         31.50         1.59 o                         
   2  16   6          5.27          5.65         0.80 o                         
   3  16   6         44.21         39.19         2.18 o                         
   4  16   6          9.18         11.60         1.72 o                         
  -7  17   6          5.09          3.07         1.02 o                         
  -6  17   6         61.38         58.12         2.08 o                         
  -5  17   6         39.79         37.60         1.95 o                         
  -4  17   6          0.36          0.06         0.61 o                         
  -3  17   6          4.45          2.70         0.68 o                         
  -2  17   6        158.80        149.49         2.67 o                         
  -1  17   6         69.28         58.12         2.07 o                         
   0  17   6         56.76         67.97         1.89 o                         
   1  17   6         39.22         39.35         1.72 o                         
   2  17   6        119.73        118.45         2.71 o                         
   3  17   6         17.44         11.78         1.39 o                         
  -7  18   6         96.90        106.96         4.06 o                         
  -6  18   6         47.50         46.96         2.39 o                         
  -5  18   6         25.02         21.09         1.69 o                         
  -4  18   6         62.69         64.63         2.69 o                         
  -3  18   6         23.67         25.15         1.73 o                         
  -2  18   6          0.97          0.55         0.65 o                         
  -1  18   6         15.37         19.70         1.42 o                         
   0  18   6          2.14          2.18         0.73 o                         
   1  18   6          7.26          2.82         1.16 o                         
   2  18   6        112.44        125.23         3.90 o                         
   3  18   6        164.49        198.03         5.75 o                         
  -6  19   6          8.69          5.21         0.97 o                         
  -5  19   6         45.43         49.22         2.75 o                         
  -4  19   6         27.32         33.18         3.00 o                         
  -3  19   6         10.46         12.03         1.93 o                         
  -2  19   6          7.57          4.97         0.85 o                         
  -1  19   6         89.47         87.47         2.43 o                         
   0  19   6         96.58        102.57         2.68 o                         
   1  19   6          0.04         -0.45         0.70 o                         
   2  19   6         21.90         23.90         1.50 o                         
  -6  20   6         14.34         10.43         1.31 o                         
  -5  20   6         14.38         14.90         1.54 o                         
  -4  20   6        110.96        118.29         3.87 o                         
  -3  20   6          0.34         -0.80         0.80 o                         
  -2  20   6          8.14          8.83         1.05 o                         
  -1  20   6         64.17         78.73         3.05 o                         
   0  20   6        106.84        117.34         2.95 o                         
   1  20   6         52.94         48.00         2.32 o                         
   2  20   6          0.14         -0.88         0.88 o                         
  -5  21   6         46.28         55.27         2.75 o                         
  -4  21   6         21.22         29.46         2.50 o                         
  -3  21   6          5.88          5.33         1.53 o                         
  -2  21   6        279.57        298.04         4.60 o                         
  -1  21   6          9.84         15.84         1.30 o                         
   0  21   6          1.10         -0.90         0.90 o                         
   1  21   6          0.36         -1.13         1.13 o                         
  -4  22   6        241.41        278.13         6.00 o                         
  -3  22   6         42.89         46.77         2.47 o                         
  -2  22   6        161.12        171.86         3.57 o                         
  -1  22   6         44.88         48.22         2.15 o                         
   0  22   6        177.48        209.20         4.90 o                         
   1  22   6         14.88         14.27         1.71 o                         
  -3  23   6          8.99          7.07         1.29 o                         
  -2  23   6         50.72         51.92         2.13 o                         
  -1  23   6        107.62        107.37         3.07 o                         
  -9   0   7        111.71        147.77         6.10 o                         
  -7   0   7        135.71        191.79         5.46 o                         
  -5   0   7          9.66         10.37         0.99 o                         
  -3   0   7          3.61          5.05         0.85 o                         
  -1   0   7        115.34        125.24         3.29 o                         
   1   0   7          1.24          1.47         0.96 o                         
   3   0   7        101.04        108.54         3.62 o                         
   5   0   7        269.57        311.00        10.02 o                         
  -9   1   7         44.64         49.45         2.39 o                         
  -8   1   7         24.67         21.44         1.00 o                         
  -7   1   7         20.75         15.67         0.99 o                         
  -6   1   7         48.22         44.91         1.53 o                         
  -5   1   7         75.14         74.24         1.53 o                         
  -4   1   7        366.61        378.03         3.81 o                         
  -3   1   7        691.60        722.73         5.57 o                         
  -2   1   7        134.84        140.98         2.21 o                         
  -1   1   7        430.07        445.65         4.34 o                         
   0   1   7        367.26        351.88         4.06 o                         
   1   1   7         24.90         28.28         1.43 o                         
   2   1   7          0.53         -0.11         0.65 o                         
   3   1   7          5.87          4.72         0.78 o                         
   4   1   7         33.85         48.71         2.66 o                         
   5   1   7         19.36         21.18         2.22 o                         
  -9   2   7         46.72         51.67         2.09 o                         
  -8   2   7         68.35         63.94         2.18 o                         
  -7   2   7          5.76          7.06         0.70 o                         
  -6   2   7         21.40         19.59         1.10 o                         
  -5   2   7         23.60         27.45         1.12 o                         
  -4   2   7        787.58        803.60         5.84 o                         
  -3   2   7         30.89         32.97         1.22 o                         
  -2   2   7         28.90         31.45         1.29 o                         
  -1   2   7         77.80         89.11         1.90 o                         
   0   2   7        499.79        507.45         5.68 o                         
   1   2   7          5.88          5.77         0.84 o                         
   2   2   7         66.21         59.46         2.25 o                         
   3   2   7        170.82        162.94         3.34 o                         
   4   2   7         38.13         49.00         2.84 o                         
   5   2   7         72.12         86.58         4.32 o                         
  -9   3   7         16.06         16.65         1.59 o                         
  -8   3   7          0.06          0.46         0.49 o                         
  -7   3   7        176.02        163.82         2.47 o                         
  -6   3   7          2.34          3.64         0.61 o                         
  -5   3   7        494.17        486.04         4.16 o                         
  -4   3   7        707.41        714.85         5.21 o                         
  -3   3   7         40.78         42.63         1.31 o                         
  -2   3   7         40.60         37.80         1.34 o                         
  -1   3   7        759.82        766.13         6.01 o                         
   0   3   7        116.98        105.25         2.20 o                         
   1   3   7          5.61          3.76         0.69 o                         
   2   3   7        153.53        151.77         3.14 o                         
   3   3   7         23.48         21.79         1.52 o                         
   4   3   7         42.22         47.38         3.31 o                         
   5   3   7          1.32         -0.64         1.23 o                         
  -9   4   7         72.80         76.17         2.66 o                         
  -8   4   7        267.05        250.89         3.66 o                         
  -7   4   7         97.33        100.84         2.00 o                         
  -6   4   7        187.04        173.73         3.02 o                         
  -5   4   7          3.38          3.55         0.49 o                         
  -4   4   7         25.93         29.16         1.09 o                         
  -3   4   7        247.82        265.49         3.17 o                         
  -2   4   7          0.18          0.34         0.36 o                         
  -1   4   7         38.12         39.05         1.53 o                         
   0   4   7       1109.85       1134.95         8.15 o                         
   1   4   7        162.15        156.05         2.80 o                         
   2   4   7          8.34         12.21         1.02 o                         
   3   4   7          7.81          8.79         1.29 o                         
   4   4   7          2.49          0.35         1.66 o                         
   5   4   7          1.15         -0.72         1.39 o                         
  -9   5   7         30.71         29.84         1.94 o                         
  -8   5   7          1.77          1.04         0.61 o                         
  -7   5   7        175.28        197.91         3.44 o                         
  -6   5   7        583.25        581.28         5.74 o                         
  -5   5   7        197.45        209.71         3.07 o                         
  -4   5   7        193.87        214.49         2.54 o                         
  -3   5   7          0.70          0.27         0.37 o                         
  -2   5   7          0.00         -0.36         0.36 o                         
  -1   5   7        137.67        142.49         2.51 o                         
   0   5   7        582.16        607.69         5.59 o                         
   1   5   7         28.52         25.75         1.30 o                         
   2   5   7         43.53         42.20         1.62 o                         
   3   5   7        389.06        401.53         6.78 o                         
   4   5   7         13.90         11.69         1.67 o                         
   5   5   7          1.21          0.08         1.59 o                         
  -9   6   7          0.44         -0.85         0.85 o                         
  -8   6   7        803.87        767.68         8.05 o                         
  -7   6   7        288.80        277.42         3.90 o                         
  -6   6   7          1.00          1.29         0.53 o                         
  -5   6   7         13.01         15.06         1.07 o                         
  -4   6   7          7.11          7.36         0.68 o                         
  -3   6   7         90.99         90.91         1.74 o                         
  -2   6   7         38.57         39.54         1.32 o                         
  -1   6   7         91.73         94.26         2.08 o                         
   0   6   7        190.39        193.91         2.87 o                         
   1   6   7        557.00        544.77         6.02 o                         
   2   6   7         30.03         21.65         1.14 o                         
   3   6   7        117.61        117.21         3.56 o                         
   4   6   7         20.65         21.64         1.96 o                         
   5   6   7         24.16         23.45         2.61 o                         
  -9   7   7          3.63          3.58         0.85 o                         
  -8   7   7         14.20         13.78         1.04 o                         
  -7   7   7        237.78        272.98         4.96 o                         
  -6   7   7        204.98        208.32         2.87 o                         
  -5   7   7        339.35        338.71         4.16 o                         
  -4   7   7        548.07        563.78         4.80 o                         
  -3   7   7        407.25        399.45         4.20 o                         
  -2   7   7        155.48        153.90         2.10 o                         
  -1   7   7        271.47        268.67         3.32 o                         
   0   7   7          0.04         19.76         1.20 o                         
   1   7   7         30.85         26.62         1.29 o                         
   2   7   7          1.40          3.86         0.66 o                         
   3   7   7         28.52         23.31         1.75 o                         
   4   7   7         43.56         36.13         2.39 o                         
   5   7   7         29.85         29.02         2.89 o                         
  -9   8   7        110.85        124.83         4.12 o                         
  -8   8   7        273.01        263.32         5.90 o                         
  -7   8   7          8.20          7.01         0.79 o                         
  -6   8   7        255.86        269.20         3.19 o                         
  -5   8   7          0.02          0.64         0.48 o                         
  -4   8   7          5.47          4.47         0.53 o                         
  -3   8   7          0.91          1.97         0.51 o                         
  -2   8   7         36.58         40.57         1.26 o                         
  -1   8   7          3.46          2.19         0.49 o                         
   0   8   7          5.47          7.85         0.80 o                         
   1   8   7        252.21        268.07         3.69 o                         
   2   8   7        193.43        211.44         2.95 o                         
   3   8   7          7.10          6.45         1.09 o                         
   4   8   7         57.13         68.31         4.02 o                         
  -9   9   7          2.68          1.04         0.98 o                         
  -8   9   7         18.68         17.56         1.54 o                         
  -7   9   7          2.25          3.17         0.67 o                         
  -6   9   7          2.20          0.94         0.48 o                         
  -5   9   7         14.36         13.10         0.99 o                         
  -4   9   7        419.56        407.22         4.43 o                         
  -3   9   7         45.57         35.91         1.47 o                         
  -2   9   7        208.49        214.03         3.18 o                         
  -1   9   7         34.22         24.35         1.17 o                         
   0   9   7        690.28        627.81         5.65 o                         
   1   9   7          2.02          2.18         0.52 o                         
   2   9   7        210.48        174.07         3.32 o                         
   3   9   7         12.11          8.40         1.21 o                         
   4   9   7          0.10          0.65         1.17 o                         
  -9  10   7         19.35         26.94         1.85 o                         
  -8  10   7          0.20         -0.54         0.76 o                         
  -7  10   7          5.21          5.57         0.81 o                         
  -6  10   7         66.93         64.90         1.70 o                         
  -5  10   7        335.48        338.46         4.43 o                         
  -4  10   7        168.96        170.42         2.95 o                         
  -3  10   7        130.45        139.26         2.49 o                         
  -2  10   7          4.19          3.09         0.65 o                         
  -1  10   7        189.60        169.22         2.54 o                         
   0  10   7        401.35        360.16         4.28 o                         
   1  10   7         39.63         36.15         1.36 o                         
   2  10   7        173.04        164.02         4.03 o                         
   3  10   7         82.14         91.34         3.31 o                         
   4  10   7        244.66        306.61         6.47 o                         
  -8  11   7         43.12         49.35         2.25 o                         
  -7  11   7          4.49          5.50         1.10 o                         
  -6  11   7          8.65          6.06         0.93 o                         
  -5  11   7        174.97        176.80         3.33 o                         
  -4  11   7         12.30         13.84         1.02 o                         
  -3  11   7        158.41        162.07         2.72 o                         
  -2  11   7        142.88        144.24         2.79 o                         
  -1  11   7         32.41         22.63         1.07 o                         
   0  11   7        231.43        189.04         2.93 o                         
   1  11   7         79.45         73.38         1.77 o                         
   2  11   7         34.82         29.38         2.06 o                         
   3  11   7        347.85        362.63         7.60 o                         
   4  11   7         41.74         50.69         5.37 o                         
  -8  12   7          2.41          2.62         1.07 o                         
  -7  12   7         39.66         45.89         2.01 o                         
  -6  12   7         13.08         12.36         1.21 o                         
  -5  12   7        395.96        408.72         5.04 o                         
  -4  12   7        107.44        112.81         2.50 o                         
  -3  12   7        560.90        563.20         5.35 o                         
  -2  12   7        328.23        334.00         4.25 o                         
  -1  12   7        100.62         88.20         2.02 o                         
   0  12   7        235.69        210.45         3.10 o                         
   1  12   7         20.14         18.78         1.11 o                         
   2  12   7          6.49          6.85         1.17 o                         
   3  12   7         14.81         15.94         1.95 o                         
   4  12   7         40.43         44.34         2.93 o                         
  -8  13   7         33.67         44.62         2.22 o                         
  -7  13   7          1.61          0.92         0.66 o                         
  -6  13   7          0.01         -0.43         0.65 o                         
  -5  13   7        239.57        238.13         4.21 o                         
  -4  13   7        150.06        151.34         3.00 o                         
  -3  13   7         10.75          9.09         0.97 o                         
  -2  13   7        112.37        120.62         2.36 o                         
  -1  13   7        176.90        178.23         2.64 o                         
   0  13   7        119.96        107.67         2.61 o                         
   1  13   7         82.12         84.59         2.17 o                         
   2  13   7         64.60         66.23         2.89 o                         
   3  13   7         34.50         24.86         2.13 o                         
   4  13   7         43.53         59.72        10.49 o                         
  -8  14   7         34.05         36.15         2.86 o                         
  -7  14   7         58.95         70.16         2.14 o                         
  -6  14   7         97.87         91.02         2.72 o                         
  -5  14   7          7.37          6.14         0.82 o                         
  -4  14   7        169.17        169.07         3.19 o                         
  -3  14   7         18.41         16.57         1.13 o                         
  -2  14   7         57.21         58.68         1.71 o                         
  -1  14   7         25.74         21.14         0.88 o                         
   0  14   7          0.40         -0.08         0.54 o                         
   1  14   7         26.01         27.63         1.53 o                         
   2  14   7          3.38          0.79         0.94 o                         
   3  14   7          2.80          2.95         1.02 o                         
  -7  15   7         22.34         23.57         1.26 o                         
  -6  15   7         56.23         55.07         2.29 o                         
  -5  15   7          6.96          6.92         0.81 o                         
  -4  15   7        106.31        108.72         3.25 o                         
  -3  15   7        157.77        161.19         2.85 o                         
  -2  15   7        833.09        807.68         6.61 o                         
  -1  15   7         95.30        109.76         2.56 o                         
   0  15   7         35.92         26.70         2.29 o                         
   1  15   7         17.69         16.69         1.34 o                         
   2  15   7         19.12         21.35         1.94 o                         
   3  15   7          1.52         -0.59         1.20 o                         
  -7  16   7          7.28          3.59         0.97 o                         
  -6  16   7        204.01        204.08         4.22 o                         
  -5  16   7         82.96         79.96         2.80 o                         
  -4  16   7          0.00         -0.09         0.62 o                         
  -3  16   7        139.16        138.03         3.67 o                         
  -2  16   7        399.88        405.66         5.27 o                         
  -1  16   7        386.29        382.88         5.22 o                         
   0  16   7          0.83          2.54         0.80 o                         
   1  16   7         43.03         39.00         2.29 o                         
   2  16   7         36.09         40.93         2.66 o                         
   3  16   7        210.86        232.93         5.56 o                         
  -7  17   7          0.43         -0.28         0.95 o                         
  -6  17   7         97.36         97.60         3.04 o                         
  -5  17   7         10.74          9.22         1.32 o                         
  -4  17   7          1.40          0.85         0.71 o                         
  -3  17   7         67.53         66.21         2.62 o                         
  -2  17   7        918.76        960.57        13.17 o                         
  -1  17   7        141.92        134.69         3.33 o                         
   0  17   7        169.59        166.50         4.13 o                         
   1  17   7          4.66          2.34         1.32 o                         
   2  17   7         29.03         29.78         2.00 o                         
  -6  18   7         82.09         88.53         2.79 o                         
  -5  18   7         82.86         84.49         3.16 o                         
  -4  18   7         47.52         47.52         2.35 o                         
  -3  18   7         42.58         46.97         1.73 o                         
  -2  18   7        169.93        178.28         3.59 o                         
  -1  18   7        104.06        118.50         3.04 o                         
   0  18   7          1.24         -0.68         0.68 o                         
   1  18   7         17.04         17.83         1.71 o                         
   2  18   7          3.64          3.11         1.05 o                         
  -6  19   7          5.61          4.83         0.99 o                         
  -5  19   7         97.83         99.54         3.28 o                         
  -4  19   7         52.50         57.06         2.86 o                         
  -3  19   7          1.61         -0.29         1.19 o                         
  -2  19   7        114.98        114.15         2.89 o                         
  -1  19   7         63.89         65.50         2.46 o                         
   0  19   7          8.30          6.57         1.13 o                         
   1  19   7        115.10        123.30         5.19 o                         
  -5  20   7         11.75         10.49         2.24 o                         
  -4  20   7          0.56          1.27         1.00 o                         
  -3  20   7        192.55        202.61         6.59 o                         
  -2  20   7         25.97         26.38         1.60 o                         
  -1  20   7         33.83         29.18         1.92 o                         
   0  20   7         13.60         11.91         1.73 o                         
   1  20   7         43.60         41.14         2.13 o                         
  -4  21   7         89.45         91.47         3.42 o                         
  -3  21   7          0.01          0.06         1.03 o                         
  -2  21   7        140.92        143.76         3.41 o                         
  -1  21   7         94.33        106.49         3.12 o                         
   0  21   7          3.47          3.30         2.23 o                         
  -3  22   7         77.27         64.13         3.14 o                         
  -2  22   7         51.13         50.08         2.36 o                         
  -8   0   8         11.33         16.36         1.36 o                         
  -6   0   8        100.95        100.07         3.59 o                         
  -4   0   8         31.36         29.81         1.85 o                         
  -2   0   8         56.58         52.50         2.24 o                         
   0   0   8       3132.61       3062.75        23.84 o                         
   2   0   8         98.37        110.38         5.02 o                         
   4   0   8        417.75        496.36        13.10 o                         
  -9   1   8          0.19          1.26         0.84 o                         
  -8   1   8          3.28          0.86         0.65 o                         
  -7   1   8          8.10          7.68         0.87 o                         
  -6   1   8         84.43         85.34         2.02 o                         
  -5   1   8        166.95        168.49         2.63 o                         
  -4   1   8         51.75         53.85         1.55 o                         
  -3   1   8         85.49         93.14         1.95 o                         
  -2   1   8         24.66         24.42         1.20 o                         
  -1   1   8        746.75        723.68         6.01 o                         
   0   1   8        185.09        198.51         3.22 o                         
   1   1   8         14.13         10.85         1.08 o                         
   2   1   8          3.63          2.94         0.93 o                         
   3   1   8         19.86         22.71         1.88 o                         
   4   1   8         11.67          6.37         1.70 o                         
  -9   2   8         29.95         31.54         2.22 o                         
  -8   2   8          0.03          0.35         0.49 o                         
  -7   2   8          6.42          4.46         0.72 o                         
  -6   2   8         80.94         74.49         1.79 o                         
  -5   2   8         81.19         77.76         1.74 o                         
  -4   2   8          3.91          4.65         0.62 o                         
  -3   2   8        100.02        102.25         2.10 o                         
  -2   2   8        408.81        421.47         4.22 o                         
  -1   2   8        115.30        119.55         2.36 o                         
   0   2   8       1928.44       1910.55        12.04 o                         
   1   2   8        184.46        176.64         3.18 o                         
   2   2   8          4.64          4.15         1.74 o                         
   3   2   8          7.87          8.93         1.30 o                         
   4   2   8        194.76        235.77         5.64 o                         
  -9   3   8          0.82         -0.29         0.85 o                         
  -8   3   8        385.89        379.64         6.37 o                         
  -7   3   8         11.83         10.22         0.91 o                         
  -6   3   8        225.43        223.62         3.20 o                         
  -5   3   8         44.04         44.83         1.37 o                         
  -4   3   8          8.60          8.02         0.74 o                         
  -3   3   8         39.33         40.42         1.50 o                         
  -2   3   8         53.68         59.61         1.67 o                         
  -1   3   8        100.42         99.05         2.17 o                         
   0   3   8          1.25          2.19         0.67 o                         
   1   3   8        151.12        153.85         2.99 o                         
   2   3   8          7.47          8.92         1.22 o                         
   3   3   8         84.50         92.39         4.69 o                         
   4   3   8         72.48         90.87         3.95 o                         
  -9   4   8         47.67         54.94         2.16 o                         
  -8   4   8        204.49        195.45         3.48 o                         
  -7   4   8         25.85         22.23         1.39 o                         
  -6   4   8          1.06          0.44         0.45 o                         
  -5   4   8         51.97         52.01         1.68 o                         
  -4   4   8         74.87         83.45         1.86 o                         
  -3   4   8         97.70         99.45         2.08 o                         
  -2   4   8         11.41         10.26         0.85 o                         
  -1   4   8          2.65          2.49         0.61 o                         
   0   4   8          6.00          6.00         0.81 o                         
   1   4   8         58.82         66.00         2.13 o                         
   2   4   8          2.77          2.63         0.87 o                         
   3   4   8         13.43          6.32         1.62 o                         
   4   4   8         30.81         36.83         3.33 o                         
  -9   5   8         48.74         42.74         2.29 o                         
  -8   5   8        243.85        242.72         4.36 o                         
  -7   5   8         69.57         68.21         2.12 o                         
  -6   5   8         60.95         58.23         1.79 o                         
  -5   5   8          2.80          1.86         0.53 o                         
  -4   5   8        143.81        137.53         2.51 o                         
  -3   5   8         48.46         51.77         1.52 o                         
  -2   5   8        110.58        117.57         2.24 o                         
  -1   5   8        129.73        127.42         2.48 o                         
   0   5   8         11.89         10.65         1.03 o                         
   1   5   8        154.58        152.60         3.00 o                         
   2   5   8         22.88         23.29         1.63 o                         
   3   5   8         45.35         38.99         3.02 o                         
   4   5   8          0.06         -1.24         1.24 o                         
  -9   6   8          2.05          3.44         0.90 o                         
  -8   6   8        868.40        837.94         8.31 o                         
  -7   6   8          3.90          1.78         0.58 o                         
  -6   6   8        210.98        216.95         3.60 o                         
  -5   6   8         51.35         51.12         1.80 o                         
  -4   6   8         50.71         51.61         1.26 o                         
  -3   6   8        813.09        828.50         6.28 o                         
  -2   6   8         65.10         66.31         1.82 o                         
  -1   6   8         16.80         16.83         1.15 o                         
   0   6   8          1.04          0.77         0.62 o                         
   1   6   8         12.57          9.43         1.02 o                         
   2   6   8         12.29         10.12         1.16 o                         
   3   6   8         48.49         64.45         3.54 o                         
   4   6   8         13.17          8.37         2.19 o                         
  -9   7   8        150.92        178.21         4.16 o                         
  -8   7   8        149.04        128.35         3.69 o                         
  -7   7   8          0.01         -0.52         0.52 o                         
  -6   7   8         53.56         50.97         2.06 o                         
  -5   7   8         60.14         61.76         2.17 o                         
  -4   7   8         94.57         91.26         2.05 o                         
  -3   7   8        179.16        181.75         3.01 o                         
  -2   7   8          8.61          7.64         0.68 o                         
  -1   7   8         15.47         15.58         1.05 o                         
   0   7   8        905.43        883.65         7.10 o                         
   1   7   8        430.87        400.08         5.06 o                         
   2   7   8        142.98        141.98         2.69 o                         
   3   7   8        244.28        255.39         6.80 o                         
   4   7   8        106.90        121.63         6.87 o                         
  -9   8   8        117.89        114.78         3.35 o                         
  -8   8   8        276.51        281.88         4.35 o                         
  -7   8   8         20.95         19.76         1.56 o                         
  -6   8   8          1.28          0.60         0.59 o                         
  -5   8   8        118.64        121.34         2.56 o                         
  -4   8   8        700.43        709.49         6.14 o                         
  -3   8   8         89.26         83.07         2.13 o                         
  -2   8   8          8.73          7.29         0.76 o                         
  -1   8   8         85.53         81.76         2.04 o                         
   0   8   8        463.04        434.55         4.95 o                         
   1   8   8        106.50         98.83         2.63 o                         
   2   8   8         24.59         25.50         1.27 o                         
   3   8   8         83.97         87.86         3.81 o                         
  -8   9   8          7.86          5.72         0.84 o                         
  -7   9   8          0.07         -0.27         0.68 o                         
  -6   9   8        591.43        600.34         5.95 o                         
  -5   9   8        153.17        155.83         3.08 o                         
  -4   9   8        200.20        207.08         3.12 o                         
  -3   9   8        135.22        137.29         2.75 o                         
  -2   9   8        128.34        133.83         2.43 o                         
  -1   9   8         28.74         27.79         1.37 o                         
   0   9   8         81.61         75.39         2.08 o                         
   1   9   8        224.64        226.78         4.16 o                         
   2   9   8         45.24         54.32         3.16 o                         
   3   9   8         18.03         14.77         1.82 o                         
  -8  10   8         13.00         11.24         1.25 o                         
  -7  10   8          9.37          9.75         1.18 o                         
  -6  10   8        199.63        199.19         4.35 o                         
  -5  10   8         18.85         19.08         1.30 o                         
  -4  10   8         96.81         93.00         2.04 o                         
  -3  10   8         92.02         94.02         2.31 o                         
  -2  10   8          7.71          9.30         0.95 o                         
  -1  10   8          2.02          1.81         0.61 o                         
   0  10   8          8.92          8.20         0.98 o                         
   1  10   8          0.50          1.68         0.67 o                         
   2  10   8         50.23         50.45         2.92 o                         
   3  10   8         62.94         60.45         3.86 o                         
  -8  11   8          3.52          2.99         1.06 o                         
  -7  11   8        107.67         97.15         3.06 o                         
  -6  11   8        192.97        200.49         3.39 o                         
  -5  11   8        190.99        197.12         3.40 o                         
  -4  11   8        144.48        143.80         2.90 o                         
  -3  11   8         81.62         74.09         2.10 o                         
  -2  11   8         33.38         30.08         1.54 o                         
  -1  11   8        114.82        117.69         2.95 o                         
   0  11   8         42.84         41.11         1.78 o                         
   1  11   8          0.13          0.40         0.64 o                         
   2  11   8          0.11         -0.59         0.92 o                         
   3  11   8          0.02         -1.21         1.21 o                         
  -8  12   8         22.26         25.55         1.27 o                         
  -7  12   8        167.25        188.13         4.51 o                         
  -6  12   8        317.34        322.07         5.06 o                         
  -5  12   8         62.82         66.38         2.23 o                         
  -4  12   8         22.76         23.85         1.48 o                         
  -3  12   8         55.86         50.85         1.85 o                         
  -2  12   8         14.29         11.76         1.05 o                         
  -1  12   8        303.63        301.64         4.12 o                         
   0  12   8         28.45         23.79         1.62 o                         
   1  12   8         63.24         56.71         3.04 o                         
   2  12   8          5.97          5.07         1.44 o                         
   3  12   8          0.15         -1.11         1.11 o                         
  -8  13   8          0.88         -0.06         1.29 o                         
  -7  13   8        180.07        194.59         4.14 o                         
  -6  13   8        565.22        571.95         8.21 o                         
  -5  13   8         80.61         85.04         2.63 o                         
  -4  13   8          7.40          6.54         0.90 o                         
  -3  13   8         19.92         21.40         1.23 o                         
  -2  13   8          0.45          0.03         0.63 o                         
  -1  13   8        166.59        161.93         3.72 o                         
   0  13   8          9.84          7.59         1.20 o                         
   1  13   8         47.20         35.19         1.98 o                         
   2  13   8          4.36          3.88         1.46 o                         
  -7  14   8         33.52         34.93         2.06 o                         
  -6  14   8        198.09        199.65         5.01 o                         
  -5  14   8         32.69         31.43         1.74 o                         
  -4  14   8          0.43          0.42         0.89 o                         
  -3  14   8         75.27         73.75         2.08 o                         
  -2  14   8        177.61        176.02         3.69 o                         
  -1  14   8         45.96         48.91         2.17 o                         
   0  14   8        158.76        154.87         3.92 o                         
   1  14   8         10.31          5.64         0.90 o                         
   2  14   8         71.22         68.93         6.17 o                         
  -7  15   8         12.87          8.33         1.53 o                         
  -6  15   8          4.19          5.23         1.28 o                         
  -5  15   8         67.22         63.03         2.57 o                         
  -4  15   8        389.52        391.56         6.05 o                         
  -3  15   8         12.78         12.84         1.08 o                         
  -2  15   8         44.70         45.30         2.04 o                         
  -1  15   8         36.32         29.86         1.67 o                         
   0  15   8         11.08          7.53         1.06 o                         
   1  15   8          0.90         -1.03         1.03 o                         
   2  15   8         46.56         50.21         4.34 o                         
  -6  16   8         14.65         14.82         1.82 o                         
  -5  16   8         25.36         24.15         1.71 o                         
  -4  16   8         69.15         76.78         3.20 o                         
  -3  16   8         10.66          9.67         1.08 o                         
  -2  16   8         12.62         15.14         1.26 o                         
  -1  16   8        188.30        185.41         5.34 o                         
   0  16   8         27.25         35.55         2.05 o                         
   1  16   8          2.47          0.54         0.98 o                         
  -6  17   8         35.31         33.98         2.50 o                         
  -5  17   8         11.15         10.96         1.33 o                         
  -4  17   8         25.12         21.54         2.05 o                         
  -3  17   8        251.84        281.40         4.48 o                         
  -2  17   8         14.88         16.46         1.36 o                         
  -1  17   8          0.75          1.45         0.82 o                         
   0  17   8          0.72         -0.44         0.78 o                         
   1  17   8        154.00        174.18         3.77 o                         
  -5  18   8          0.00         -0.90         0.90 o                         
  -4  18   8         54.33         52.19         3.03 o                         
  -3  18   8          0.06          0.10         0.85 o                         
  -2  18   8         28.79         33.80         1.94 o                         
  -1  18   8         10.80          9.60         1.22 o                         
   0  18   8        148.46        158.16         4.86 o                         
  -5  19   8         32.35         28.52         2.07 o                         
  -4  19   8         82.41         87.99         3.23 o                         
  -3  19   8          4.78          4.12         1.36 o                         
  -2  19   8         56.78         66.35         2.53 o                         
  -1  19   8          3.08          1.51         1.87 o                         
   0  19   8         21.62         15.54         1.84 o                         
  -4  20   8          0.00         -0.96         0.96 o                         
  -3  20   8         36.77         41.47         2.46 o                         
  -2  20   8         75.27         92.56         2.96 o                         
  -1  20   8         11.69          9.08         2.32 o                         
  -9   0   9          0.02         -1.08         1.08 o                         
  -7   0   9         21.31         20.22         1.86 o                         
  -5   0   9         43.77         50.11         2.50 o                         
  -3   0   9        275.99        290.15         6.10 o                         
  -1   0   9        127.15        132.69         3.85 o                         
   1   0   9        183.02        162.44         6.42 o                         
   3   0   9         20.37         32.04         3.53 o                         
  -9   1   9          3.69          5.05         0.82 o                         
  -8   1   9          2.69          0.26         0.62 o                         
  -7   1   9          0.05         -0.26         0.52 o                         
  -6   1   9        486.10        481.41         5.79 o                         
  -5   1   9          5.72          6.65         0.76 o                         
  -4   1   9         43.85         40.87         1.57 o                         
  -3   1   9          0.39          0.49         0.53 o                         
  -2   1   9       1204.84       1211.02         8.41 o                         
  -1   1   9          0.00          0.14         0.60 o                         
   0   1   9         32.64         30.58         1.81 o                         
   1   1   9        106.47        108.10         3.94 o                         
   2   1   9        144.20        171.82         5.03 o                         
   3   1   9         22.93         25.29         2.17 o                         
  -9   2   9         20.73         18.34         1.68 o                         
  -8   2   9          6.02          4.82         0.83 o                         
  -7   2   9         27.01         29.70         1.46 o                         
  -6   2   9         27.26         29.16         1.43 o                         
  -5   2   9          3.61          2.98         0.57 o                         
  -4   2   9        117.73        122.86         2.37 o                         
  -3   2   9         60.35         61.60         1.86 o                         
  -2   2   9        138.29        144.97         2.59 o                         
  -1   2   9         12.64         12.48         0.96 o                         
   0   2   9          3.75          2.12         0.85 o                         
   1   2   9          0.04         -0.77         0.77 o                         
   2   2   9          8.84          8.14         1.39 o                         
   3   2   9         57.90         55.45         2.57 o                         
  -9   3   9          1.37          4.65         1.24 o                         
  -8   3   9         35.57         27.93         1.60 o                         
  -7   3   9        245.17        230.86         3.48 o                         
  -6   3   9        274.06        270.66         3.98 o                         
  -5   3   9        155.14        154.95         2.58 o                         
  -4   3   9         15.83         17.61         1.15 o                         
  -3   3   9        106.86        109.64         2.37 o                         
  -2   3   9        130.06        133.74         2.50 o                         
  -1   3   9         40.52         41.05         1.63 o                         
   0   3   9          2.75          3.58         0.83 o                         
   1   3   9         22.29         23.76         2.01 o                         
   2   3   9          0.29         -0.58         0.85 o                         
   3   3   9         48.66         51.50         3.55 o                         
  -9   4   9          1.14         -0.42         0.89 o                         
  -8   4   9         25.41         25.28         1.31 o                         
  -7   4   9         45.85         42.16         2.12 o                         
  -6   4   9        125.62        125.97         2.55 o                         
  -5   4   9          1.89          1.70         0.51 o                         
  -4   4   9        193.35        200.09         2.99 o                         
  -3   4   9        314.55        325.36         3.98 o                         
  -2   4   9        170.01        167.09         2.77 o                         
  -1   4   9        180.87        174.35         2.98 o                         
   0   4   9          1.95          3.22         0.93 o                         
   1   4   9          1.41          2.39         1.06 o                         
   2   4   9          6.63          3.59         1.20 o                         
   3   4   9         51.42         51.89         3.34 o                         
  -8   5   9        115.18        113.39         2.87 o                         
  -7   5   9         12.43         12.17         1.31 o                         
  -6   5   9          5.50          4.78         0.79 o                         
  -5   5   9         33.24         34.21         1.33 o                         
  -4   5   9         10.78          9.72         0.85 o                         
  -3   5   9        435.35        456.47         4.73 o                         
  -2   5   9         56.64         60.28         1.97 o                         
  -1   5   9         11.78          9.87         0.97 o                         
   0   5   9         88.89         96.99         2.67 o                         
   1   5   9          3.24          4.22         0.99 o                         
   2   5   9        110.20        106.13         3.51 o                         
   3   5   9         42.63         34.81         3.45 o                         
  -8   6   9         30.58         30.22         2.04 o                         
  -7   6   9         33.02         28.02         1.65 o                         
  -6   6   9          4.04          2.37         0.73 o                         
  -5   6   9          6.08          6.99         0.86 o                         
  -4   6   9         10.89          8.97         0.98 o                         
  -3   6   9         71.77         81.55         2.36 o                         
  -2   6   9         42.29         37.30         1.57 o                         
  -1   6   9         35.95         35.51         1.72 o                         
   0   6   9         25.11         20.19         1.38 o                         
   1   6   9          2.87          3.02         1.00 o                         
   2   6   9        119.92        128.45         3.71 o                         
   3   6   9        116.04        122.05         4.60 o                         
  -8   7   9         16.22         14.86         1.42 o                         
  -7   7   9          0.27          0.08         0.73 o                         
  -6   7   9        121.55        119.20         2.74 o                         
  -5   7   9         99.01         96.47         2.49 o                         
  -4   7   9         58.00         54.58         2.00 o                         
  -3   7   9        451.26        443.70         4.49 o                         
  -2   7   9        114.16        104.69         2.16 o                         
  -1   7   9         16.80         18.22         1.21 o                         
   0   7   9         52.31         39.48         1.89 o                         
   1   7   9          6.10          3.76         1.03 o                         
   2   7   9         73.12         75.56         2.05 o                         
   3   7   9         11.68          7.87         1.97 o                         
  -8   8   9          0.10          1.10         1.03 o                         
  -7   8   9          7.00          8.32         1.02 o                         
  -6   8   9        412.06        408.54         5.12 o                         
  -5   8   9          5.01          5.53         1.02 o                         
  -4   8   9          1.72          0.59         0.64 o                         
  -3   8   9        226.59        219.37         3.66 o                         
  -2   8   9        260.65        250.66         3.31 o                         
  -1   8   9         39.99         41.65         1.96 o                         
   0   8   9        163.19        161.92         3.49 o                         
   1   8   9        517.24        556.92        12.60 o                         
   2   8   9          0.67          2.18         1.26 o                         
  -8   9   9         23.29         20.33         2.07 o                         
  -7   9   9        456.05        481.59         6.44 o                         
  -6   9   9         53.32         58.70         2.17 o                         
  -5   9   9        226.79        234.62         3.99 o                         
  -4   9   9        343.71        342.54         4.44 o                         
  -3   9   9          1.84          3.34         0.79 o                         
  -2   9   9        207.47        188.50         2.59 o                         
  -1   9   9         23.61         21.78         1.44 o                         
   0   9   9         11.47         22.94         1.59 o                         
   1   9   9          4.11          7.87         1.46 o                         
   2   9   9          9.12          9.47         1.58 o                         
  -8  10   9         10.47         13.17         1.27 o                         
  -7  10   9        154.32        159.72         4.51 o                         
  -6  10   9          0.69          0.91         0.78 o                         
  -5  10   9         16.36         17.75         1.34 o                         
  -4  10   9         13.61         14.05         1.07 o                         
  -3  10   9          4.72          4.93         0.84 o                         
  -2  10   9        168.11        150.98         3.25 o                         
  -1  10   9        194.97        201.52         3.76 o                         
   0  10   9         15.61          8.28         1.13 o                         
   1  10   9         31.20         28.08         1.90 o                         
   2  10   9        374.35        444.77         8.61 o                         
  -7  11   9          1.63         -0.46         0.90 o                         
  -6  11   9         73.37         72.31         3.18 o                         
  -5  11   9          6.55          5.18         0.96 o                         
  -4  11   9          4.29          2.90         0.69 o                         
  -3  11   9         35.55         32.21         2.16 o                         
  -2  11   9        457.50        445.42         6.36 o                         
  -1  11   9         84.33         83.54         2.30 o                         
   0  11   9        156.24        145.96         3.76 o                         
   1  11   9        124.52        127.23         3.19 o                         
   2  11   9          4.35          3.49         1.45 o                         
  -7  12   9         16.63         11.80         1.38 o                         
  -6  12   9        152.02        144.36         4.40 o                         
  -5  12   9        179.31        179.75         3.77 o                         
  -4  12   9         16.40         13.98         1.14 o                         
  -3  12   9         32.85         32.63         2.09 o                         
  -2  12   9          0.60          0.16         0.72 o                         
  -1  12   9          0.01         -0.55         0.64 o                         
   0  12   9         61.15         57.11         2.34 o                         
   1  12   9         18.54         13.43         1.28 o                         
  -7  13   9         11.50          8.53         1.33 o                         
  -6  13   9          0.15         -1.03         1.03 o                         
  -5  13   9         65.82         66.49         2.96 o                         
  -4  13   9        140.51        139.72         3.77 o                         
  -3  13   9         58.32         54.62         2.21 o                         
  -2  13   9          0.48         -0.76         0.94 o                         
  -1  13   9          0.30         -0.76         0.76 o                         
   0  13   9         39.76         34.20         1.94 o                         
   1  13   9         46.27         40.73         2.27 o                         
  -7  14   9         81.16         83.07         4.16 o                         
  -6  14   9         10.09          7.73         2.01 o                         
  -5  14   9        134.67        139.13         4.33 o                         
  -4  14   9         21.04         18.69         1.78 o                         
  -3  14   9         15.52         13.38         1.21 o                         
  -2  14   9         25.08         20.39         1.65 o                         
  -1  14   9         61.27         53.81         2.62 o                         
   0  14   9          6.99          9.92         1.48 o                         
   1  14   9         39.42         34.77         1.95 o                         
  -6  15   9          0.58         -0.14         0.99 o                         
  -5  15   9         64.96         66.74         2.87 o                         
  -4  15   9        194.27        190.43         4.37 o                         
  -3  15   9         25.78         26.30         1.78 o                         
  -2  15   9         38.46         37.94         2.29 o                         
  -1  15   9          7.08          5.02         1.17 o                         
   0  15   9          6.67          5.66         1.53 o                         
  -6  16   9         18.01         14.17         1.88 o                         
  -5  16   9          8.11          7.36         1.68 o                         
  -4  16   9         96.19         92.93         3.22 o                         
  -3  16   9         86.60         87.99         4.17 o                         
  -2  16   9         57.71         57.41         3.00 o                         
  -1  16   9          0.63          0.04         1.30 o                         
   0  16   9          0.56         -0.91         0.91 o                         
  -5  17   9          9.79          8.46         1.39 o                         
  -4  17   9        490.82        505.07         9.65 o                         
  -3  17   9         21.18         15.98         1.78 o                         
  -2  17   9         23.43         24.46         1.82 o                         
  -1  17   9         10.52          5.59         1.55 o                         
  -4  18   9        314.35        302.42         7.57 o                         
  -3  18   9        288.66        323.06         5.38 o                         
  -2  18   9         24.05         17.15         1.99 o                         
  -8   0  10        242.61        237.47         5.55 o                         
  -6   0  10        202.65        190.05         4.32 o                         
  -4   0  10        362.84        359.51        11.02 o                         
  -2   0  10       1694.62       1711.52        17.73 o                         
   0   0  10          6.84          6.74         1.73 o                         
   2   0  10        184.56        194.73         7.49 o                         
  -8   1  10         39.89         36.84         1.87 o                         
  -7   1  10          0.03          0.00         0.70 o                         
  -6   1  10         23.26         23.14         1.33 o                         
  -5   1  10          5.32          6.38         0.85 o                         
  -4   1  10         35.20         35.54         1.92 o                         
  -3   1  10        226.05        227.33         4.82 o                         
  -2   1  10        179.22        191.36         3.50 o                         
  -1   1  10          3.69          1.26         0.78 o                         
   0   1  10        125.74        111.71         4.07 o                         
   1   1  10         29.51         29.92         2.47 o                         
   2   1  10         77.05         86.18         5.05 o                         
  -8   2  10          0.03         -0.79         0.97 o                         
  -7   2  10         45.85         40.39         1.97 o                         
  -6   2  10         56.29         55.45         2.11 o                         
  -5   2  10         43.95         39.61         1.89 o                         
  -4   2  10         24.56         24.31         1.43 o                         
  -3   2  10         23.97         25.89         1.61 o                         
  -2   2  10        625.03        639.27         6.74 o                         
  -1   2  10         38.28         38.29         1.99 o                         
   0   2  10         21.95         22.14         1.83 o                         
   1   2  10         44.18         38.88         2.80 o                         
   2   2  10        144.09        162.25         4.79 o                         
  -8   3  10          4.60          3.80         1.07 o                         
  -7   3  10         23.71         19.77         1.45 o                         
  -6   3  10          5.46          3.78         0.79 o                         
  -5   3  10        118.33        122.75         2.61 o                         
  -4   3  10         35.77         33.21         1.62 o                         
  -3   3  10         13.33         12.29         1.09 o                         
  -2   3  10        166.42        172.66         3.22 o                         
  -1   3  10        177.23        178.53         4.34 o                         
   0   3  10         54.85         53.26         2.90 o                         
   1   3  10         11.42         17.41         1.92 o                         
   2   3  10         57.70         66.39         3.08 o                         
  -8   4  10         21.60         19.85         1.51 o                         
  -7   4  10          1.49          2.67         0.95 o                         
  -6   4  10         24.69         22.74         1.38 o                         
  -5   4  10         51.72         52.42         1.85 o                         
  -4   4  10          2.23          1.74         0.61 o                         
  -3   4  10        205.63        205.69         3.58 o                         
  -2   4  10         82.53         84.75         2.69 o                         
  -1   4  10          1.00          1.48         0.79 o                         
   0   4  10         61.52         62.24         3.25 o                         
   1   4  10         33.00         33.13         2.42 o                         
   2   4  10         41.83         43.51         3.29 o                         
  -8   5  10          0.24          0.10         0.78 o                         
  -7   5  10          1.66          0.51         0.82 o                         
  -6   5  10          3.26          2.13         0.90 o                         
  -5   5  10          4.10          4.05         0.87 o                         
  -4   5  10        212.64        215.34         3.49 o                         
  -3   5  10        596.11        608.47         6.94 o                         
  -2   5  10          9.77          7.45         1.03 o                         
  -1   5  10        139.79        143.77         3.33 o                         
   0   5  10         11.73          8.57         1.29 o                         
   1   5  10         49.46         53.78         2.86 o                         
   2   5  10         37.04         37.13         8.61 o                         
  -8   6  10         60.65         58.06         2.35 o                         
  -7   6  10          2.13          0.99         0.83 o                         
  -6   6  10         68.27         67.74         3.17 o                         
  -5   6  10         47.47         46.57         2.20 o                         
  -4   6  10         84.27         83.12         2.84 o                         
  -3   6  10        182.09        179.66         5.05 o                         
  -2   6  10          0.72          1.35         0.65 o                         
  -1   6  10         34.58         35.12         2.27 o                         
   0   6  10         38.12         38.80         2.62 o                         
   1   6  10         24.47         24.20         2.09 o                         
  -8   7  10         30.48         22.84         1.57 o                         
  -7   7  10          5.35          6.36         1.71 o                         
  -6   7  10        233.86        220.05         4.18 o                         
  -5   7  10        189.00        189.60         3.90 o                         
  -4   7  10          8.48          5.61         0.95 o                         
  -3   7  10          9.39         10.21         0.86 o                         
  -2   7  10        287.68        284.83         4.24 o                         
  -1   7  10         20.61         13.85         1.44 o                         
   0   7  10          2.42          1.95         1.11 o                         
   1   7  10         33.96         28.23         2.15 o                         
  -7   8  10          2.92          4.06         1.28 o                         
  -6   8  10         18.30         14.60         1.46 o                         
  -5   8  10          4.10          2.97         0.78 o                         
  -4   8  10         27.42         26.89         1.82 o                         
  -3   8  10         33.20         33.47         2.20 o                         
  -2   8  10        141.83        139.23         2.98 o                         
  -1   8  10        110.76        111.33         3.03 o                         
   0   8  10          3.70          5.55         1.09 o                         
   1   8  10         12.40          5.61         1.19 o                         
  -7   9  10          0.22          0.81         1.03 o                         
  -6   9  10         37.53         32.53         2.13 o                         
  -5   9  10         40.81         37.34         2.50 o                         
  -4   9  10          1.54          1.82         0.94 o                         
  -3   9  10         53.28         51.87         2.77 o                         
  -2   9  10        153.81        155.17         3.01 o                         
  -1   9  10         10.98         11.34         1.22 o                         
   0   9  10          0.05         -0.45         0.83 o                         
   1   9  10         98.57         89.34         3.11 o                         
  -7  10  10          8.40          3.76         1.48 o                         
  -6  10  10         20.46         13.12         1.39 o                         
  -5  10  10        158.26        164.46         4.66 o                         
  -4  10  10         45.45         39.10         2.49 o                         
  -3  10  10          1.43          0.59         1.00 o                         
  -2  10  10         69.41         63.18         3.30 o                         
  -1  10  10         82.91         79.13         2.92 o                         
   0  10  10        185.88        186.48         4.47 o                         
   1  10  10         16.31         11.48         1.57 o                         
  -7  11  10         32.18         27.95         2.17 o                         
  -6  11  10        348.68        350.95         6.43 o                         
  -5  11  10         79.69         77.47         3.55 o                         
  -4  11  10         11.23          8.66         1.13 o                         
  -3  11  10          5.77          4.97         1.09 o                         
  -2  11  10        167.77        169.24         4.94 o                         
  -1  11  10          4.31          0.82         1.22 o                         
   0  11  10         10.04          8.16         1.18 o                         
  -6  12  10        131.47        135.22         5.47 o                         
  -5  12  10         12.71         12.94         1.58 o                         
  -4  12  10         64.63         61.93         2.45 o                         
  -3  12  10          4.84          2.99         1.08 o                         
  -2  12  10          0.04         -0.99         0.99 o                         
  -1  12  10          3.56          2.76         1.07 o                         
   0  12  10        227.77        228.52         4.83 o                         
  -6  13  10        115.64        120.19         3.71 o                         
  -5  13  10         59.10         57.86         3.10 o                         
  -4  13  10         12.34         11.69         1.20 o                         
  -3  13  10          3.77          1.47         1.02 o                         
  -2  13  10          1.23          0.04         1.59 o                         
  -1  13  10         29.40         23.93         2.15 o                         
  -5  14  10          7.90          7.05         1.31 o                         
  -4  14  10          8.60          5.68         1.22 o                         
  -3  14  10        261.54        276.13         4.98 o                         
  -2  14  10         12.95          9.08         1.51 o                         
  -1  14  10          0.51         -1.05         1.05 o                         
  -4  15  10          3.38          1.64         1.11 o                         
  -3  15  10         11.08          5.09         1.46 o                         
  -2  15  10          4.11          4.45         1.25 o                         
  -7   0  11          2.03          0.80         1.36 o                         
  -5   0  11        150.74        145.66         4.52 o                         
  -3   0  11        334.75        317.48         9.35 o                         
  -1   0  11         98.54         91.07         4.99 o                         
  -7   1  11          0.25          0.39         0.85 o                         
  -6   1  11          1.64         -0.23         0.65 o                         
  -5   1  11         27.91         29.49         1.68 o                         
  -4   1  11        862.42        877.55         8.75 o                         
  -3   1  11          0.01         -0.90         0.90 o                         
  -2   1  11         79.19         85.01         3.73 o                         
  -1   1  11          5.46          4.37         1.04 o                         
   0   1  11         51.50         50.33         3.56 o                         
  -7   2  11         57.32         52.01         3.57 o                         
  -6   2  11          2.83          0.30         0.77 o                         
  -5   2  11         52.31         50.21         2.07 o                         
  -4   2  11         85.77         88.39         2.52 o                         
  -3   2  11          7.80          5.29         1.02 o                         
  -2   2  11          6.95          4.00         1.11 o                         
  -1   2  11          8.46          8.78         1.27 o                         
   0   2  11         14.57         15.66         1.70 o                         
  -7   3  11         18.52         13.35         1.65 o                         
  -6   3  11          9.48          6.70         0.97 o                         
  -5   3  11         15.92         14.99         1.22 o                         
  -4   3  11        236.48        238.10         3.99 o                         
  -3   3  11         29.07         27.79         1.79 o                         
  -2   3  11          6.89          5.41         1.03 o                         
  -1   3  11         28.84         23.20         1.89 o                         
   0   3  11        142.49        155.59         4.40 o                         
  -7   4  11         33.18         28.63         1.96 o                         
  -6   4  11          8.12          7.09         0.96 o                         
  -5   4  11         10.38          7.04         1.19 o                         
  -4   4  11         25.98         26.88         1.56 o                         
  -3   4  11         53.98         51.43         2.31 o                         
  -2   4  11         26.85         25.24         1.83 o                         
  -1   4  11         12.66         12.06         1.52 o                         
   0   4  11          9.13          6.84         1.47 o                         
  -7   5  11          0.86         -0.74         0.89 o                         
  -6   5  11          0.31         -0.47         0.91 o                         
  -5   5  11          0.16         -0.83         0.83 o                         
  -4   5  11          0.40         -0.74         0.74 o                         
  -3   5  11        123.91        119.68         4.05 o                         
  -2   5  11        113.57        123.26         3.74 o                         
  -1   5  11         20.44         18.16         1.69 o                         
   0   5  11         53.64         58.23         2.93 o                         
  -7   6  11          5.77          2.38         1.25 o                         
  -6   6  11         26.63         29.14         2.05 o                         
  -5   6  11        351.39        358.62         5.80 o                         
  -4   6  11        273.46        270.93         3.71 o                         
  -3   6  11        108.69        108.16         2.84 o                         
  -2   6  11          0.70          0.56         0.70 o                         
  -1   6  11        129.93        140.30         3.56 o                         
   0   6  11         57.74         49.65         2.84 o                         
  -6   7  11         26.69         28.84         2.03 o                         
  -5   7  11         33.48         32.64         1.93 o                         
  -4   7  11        191.00        206.32         6.36 o                         
  -3   7  11        228.17        225.41         3.66 o                         
  -2   7  11          8.42          8.92         1.10 o                         
  -1   7  11          1.92         -0.53         0.83 o                         
  -6   8  11         73.10         77.53         3.28 o                         
  -5   8  11        128.99        122.63         3.84 o                         
  -4   8  11        118.91        119.49         4.22 o                         
  -3   8  11         16.29         13.01         1.71 o                         
  -2   8  11         31.72         30.33         1.68 o                         
  -1   8  11         17.29         18.00         1.76 o                         
  -6   9  11         31.51         30.06         2.29 o                         
  -5   9  11         91.29         88.23         2.67 o                         
  -4   9  11         71.25         72.18         3.24 o                         
  -3   9  11         11.99         12.75         1.76 o                         
  -2   9  11          2.96          0.81         0.92 o                         
  -1   9  11          8.95          7.91         1.42 o                         
  -5  10  11         56.89         60.82         3.46 o                         
  -4  10  11         80.13         74.07         3.17 o                         
  -3  10  11          9.36          5.03         1.51 o                         
  -2  10  11          0.04         -0.95         0.95 o                         
  -5  11  11         19.13         15.54         2.47 o                         
  -4  11  11         59.05         49.11         2.71 o                         
  -3  11  11          0.06         -0.93         0.93 o                         
  -2  11  11          0.42         -1.03         1.03 o                         
  -4  12  11         53.12         52.03         2.80 o                         
  -3  12  11          6.78          5.80         1.37 o                         
  -6   0  12        221.02        233.76        17.22 o                         
  -4   0  12        140.17        148.80         5.53 o                         
  -2   0  12         16.84         19.78         2.73 o                         
  -5   1  12          0.11         -0.80         0.80 o                         
  -4   1  12          8.12          6.70         1.19 o                         
  -3   1  12          7.74          9.51         1.51 o                         
  -2   1  12          0.13         -0.94         0.94 o                         
  -5   2  12         27.19         25.47         1.67 o                         
  -4   2  12        208.28        210.20         4.77 o                         
  -3   2  12          8.36          5.55         1.25 o                         
  -2   2  12          5.76          6.61         1.35 o                         
  -5   3  12        223.76        221.89         4.00 o                         
  -4   3  12        519.91        524.22         6.78 o                         
  -3   3  12        189.36        188.55         4.38 o                         
  -2   3  12          1.51          0.66         1.08 o                         
  -5   4  12          0.67         -1.26         1.26 o                         
  -4   4  12        167.09        168.02         3.74 o                         
  -3   4  12         65.38         62.05         3.03 o                         
  -5   5  12        106.09        100.14         4.71 o                         
  -4   5  12          1.34          0.00         1.16 o                         
  -3   5  12         20.41         18.81         1.98 o                         
  -4   6  12         69.52         65.54         3.35 o                         
                                                                                
