# Supplementary material for: Conversion of 3-amino-4-aryl­amino-1H-iso­chromen-1-ones to 1-aryl­iso­chromeno[3,4-d][1,2,3]triazol-5(1H)-ones: synthesis, spectroscopic characterization and the structures of four products and one ring-opened derivative
Source: Acta Crystallogr C Struct Chem. 2020 Apr 20;76(Pt 5):446–53. doi: 10.1107/S2053229620003757 (PMC7199195; doi:10.1107/S2053229620003757)
Supplement: Supplementary file 4 [file c-76-00446-IIIsup4.hkl]

data_III                                                                        
_shelx_title ' p4cg'                                                            
_shelx_refln_list_code          4                                               
_shelx_F_calc_maximum      227.39                                               
_exptl_crystal_F_000       608.00                                               
_reflns_d_resolution_high  0.7695                                               
                                                                                
loop_                                                                           
 _space_group_symop_operation_xyz                                               
 'x, y, z'                                                                      
 '-x, y+1/2, -z+1/2'                                                            
 '-x, -y, -z'                                                                   
 'x, -y-1/2, z-1/2'                                                             
                                                                                
_cell_length_a    11.0993                                                       
_cell_length_b    12.8996                                                       
_cell_length_c     9.2234                                                       
_cell_angle_alpha  90.000                                                       
_cell_angle_beta  106.675                                                       
_cell_angle_gamma  90.000                                                       
                                                                                
_shelx_F_squared_multiplier     1.000                                           
                                                                                
loop_                                                                           
 _refln_index_h                                                                 
 _refln_index_k                                                                 
 _refln_index_l                                                                 
 _refln_F_squared_calc                                                          
 _refln_F_squared_meas                                                          
 _refln_F_squared_sigma                                                         
 _refln_observed_status                                                         
   2   0   0       4056.20       3947.73        43.25 o                         
   3   0   0         79.36        130.39         4.55 o                         
   4   0   0       7006.43       6751.74        66.69 o                         
   5   0   0         19.07         44.62         3.16 o                         
   6   0   0       1232.11       1318.95        19.10 o                         
   7   0   0        470.58        492.77        10.82 o                         
   8   0   0          0.70          1.53         1.91 o                         
   9   0   0       1181.08       1161.23        20.25 o                         
  10   0   0          0.33          1.76         2.09 o                         
  11   0   0        312.17        322.34        12.84 o                         
  12   0   0        355.21        367.63        13.89 o                         
  13   0   0         99.50        126.93        15.56 o                         
   1   1   0        206.65        185.20         5.10 o                         
   2   1   0        470.96        429.03         6.39 o                         
   3   1   0        708.76        704.82         7.84 o                         
   4   1   0        541.38        566.10         8.30 o                         
   5   1   0         48.06         68.12         2.39 o                         
   6   1   0       2872.62       3236.84        26.55 o                         
   7   1   0        369.98        427.12         7.02 o                         
   8   1   0         80.12         84.02         3.86 o                         
   9   1   0         44.62         35.75         2.53 o                         
  10   1   0         78.03         83.94         3.85 o                         
  11   1   0          2.30          2.04         1.18 o                         
  12   1   0          1.86         -0.71         1.76 o                         
  13   1   0         50.19         44.71         7.84 o                         
   0   2   0        873.81        812.95         7.15 o                         
   1   2   0       1573.51       1476.25        12.94 o                         
   2   2   0        474.24        467.21         5.54 o                         
   3   2   0        910.30        837.48         8.87 o                         
   4   2   0       2507.68       2432.87        19.79 o                         
   5   2   0       1543.15       1537.73        14.53 o                         
   6   2   0        167.82        191.26         4.17 o                         
   7   2   0        628.33        620.41         8.67 o                         
   8   2   0        903.75        838.42        12.78 o                         
   9   2   0        231.93        228.39         5.56 o                         
  10   2   0          1.62          1.72         1.09 o                         
  11   2   0         86.44         90.55         3.99 o                         
  12   2   0        193.85        218.03         8.64 o                         
  13   2   0         68.32         85.63         7.21 o                         
   1   3   0       1090.67       1033.09         7.68 o                         
   2   3   0         11.06          8.94         0.92 o                         
   3   3   0        328.29        332.15         5.25 o                         
   4   3   0        711.61        753.89         9.10 o                         
   5   3   0          1.42         -0.35         0.54 o                         
   6   3   0       2886.85       3164.45        26.76 o                         
   7   3   0          6.48          3.62         0.96 o                         
   8   3   0        367.01        358.24         7.23 o                         
   9   3   0        149.20        160.35         4.62 o                         
  10   3   0         33.19         41.08         3.65 o                         
  11   3   0         76.15         71.61         4.81 o                         
  12   3   0          1.15          5.70         3.05 o                         
  13   3   0          0.18         -0.89         2.63 o                         
   0   4   0      51708.23      50392.71      1004.38 o                         
   1   4   0      33279.20      32286.54       745.09 o                         
   2   4   0        704.90        786.29         7.95 o                         
   3   4   0       2727.85       2501.22        18.80 o                         
   4   4   0          2.60          0.99         0.61 o                         
   5   4   0        795.81        845.45        10.28 o                         
   6   4   0         48.58         58.39         2.67 o                         
   7   4   0       1073.04       1018.30        12.26 o                         
   8   4   0       2924.89       2820.38        32.28 o                         
   9   4   0          0.12          1.46         1.21 o                         
  10   4   0         11.32          6.88         1.95 o                         
  11   4   0        180.78        166.53         6.88 o                         
  12   4   0        189.09        218.95         9.72 o                         
  13   4   0         11.46          6.30         3.49 o                         
   1   5   0       2496.66       2459.75        16.59 o                         
   2   5   0       1065.33       1025.88        10.11 o                         
   3   5   0        500.79        505.10         7.56 o                         
   4   5   0        163.26        196.56         3.89 o                         
   5   5   0       1269.26       1277.26        12.31 o                         
   6   5   0        108.01        152.08         3.49 o                         
   7   5   0       1705.94       1721.16        20.76 o                         
   8   5   0        178.88        178.53         5.58 o                         
   9   5   0         11.75          6.77         2.51 o                         
  10   5   0         23.39         20.64         2.50 o                         
  11   5   0         61.15         59.56         5.13 o                         
  12   5   0         11.36          4.72         3.24 o                         
  13   5   0        198.34        184.10        10.59 o                         
   0   6   0       3133.24       3048.91        28.32 o                         
   1   6   0         95.91         86.82         2.31 o                         
   2   6   0        959.86        997.65         9.17 o                         
   3   6   0        420.99        433.13         6.20 o                         
   4   6   0        394.78        401.76         6.37 o                         
   5   6   0         20.16         16.65         1.43 o                         
   6   6   0        441.97        457.28         7.72 o                         
   7   6   0         16.35         10.58         1.18 o                         
   8   6   0         44.49         46.87         3.37 o                         
   9   6   0         57.51         54.66         3.59 o                         
  10   6   0          4.27          2.87         1.81 o                         
  11   6   0        295.54        287.80        10.25 o                         
  12   6   0        103.07         95.93         7.78 o                         
   1   7   0         36.17         43.30         1.95 o                         
   2   7   0       2689.87       2703.16        19.46 o                         
   3   7   0        804.22        809.40         9.29 o                         
   4   7   0        574.85        629.94         8.18 o                         
   5   7   0        710.12        727.79         9.16 o                         
   6   7   0        169.27        161.17         3.90 o                         
   7   7   0       1052.98       1072.08        15.27 o                         
   8   7   0        126.97        110.38         5.31 o                         
   9   7   0        586.53        598.73        11.46 o                         
  10   7   0        121.58        119.17         6.26 o                         
  11   7   0          0.66         -1.88         2.14 o                         
  12   7   0          0.23         -3.82         3.82 o                         
   0   8   0      11963.65      12173.80        96.51 o                         
   1   8   0       8031.84       8584.48        50.25 o                         
   2   8   0         93.47        105.91         3.69 o                         
   3   8   0          4.14          0.88         0.79 o                         
   4   8   0        955.21        960.09        10.67 o                         
   5   8   0         32.68         27.70         1.94 o                         
   6   8   0         39.98         35.59         1.96 o                         
   7   8   0          0.48          1.06         1.28 o                         
   8   8   0        345.80        355.89         9.49 o                         
   9   8   0          6.98          2.93         2.09 o                         
  10   8   0        154.65        150.03         9.50 o                         
  11   8   0         45.40         56.04         5.86 o                         
  12   8   0          0.03         -2.50         2.50 o                         
   1   9   0         14.87         10.74         1.25 o                         
   2   9   0        614.77        617.40         8.47 o                         
   3   9   0          2.43          6.82         1.15 o                         
   4   9   0        216.81        237.00         5.21 o                         
   5   9   0          0.24          0.97         1.23 o                         
   6   9   0       1363.92       1376.94        14.22 o                         
   7   9   0         21.83         23.41         2.59 o                         
   8   9   0         37.02         32.30         3.03 o                         
   9   9   0          0.13         -2.02         2.02 o                         
  10   9   0        218.66        211.56        10.30 o                         
  11   9   0         65.49         57.00         6.10 o                         
   0  10   0        310.42        335.62         8.73 o                         
   1  10   0         49.23         50.04         2.69 o                         
   2  10   0         74.39         81.19         3.36 o                         
   3  10   0        232.44        240.24         5.31 o                         
   4  10   0          9.59          9.42         1.37 o                         
   5  10   0         29.09         30.33         2.15 o                         
   6  10   0         11.62         12.75         1.41 o                         
   7  10   0        339.57        348.84         8.26 o                         
   8  10   0         49.98         50.44         5.40 o                         
   9  10   0         81.03         74.42         6.06 o                         
  10  10   0        218.42        229.12        10.74 o                         
  11  10   0         13.79          3.51         3.58 o                         
   1  11   0       1388.14       1396.59        14.89 o                         
   2  11   0         40.31         34.57         2.41 o                         
   3  11   0        152.81        149.66         4.77 o                         
   4  11   0        168.21        180.60         4.97 o                         
   5  11   0         92.91         99.19         3.88 o                         
   6  11   0        258.88        260.02         5.33 o                         
   7  11   0        214.52        214.95         7.44 o                         
   8  11   0         43.60         48.71         4.67 o                         
   9  11   0        142.24        153.06         7.91 o                         
  10  11   0        346.81        392.88        13.44 o                         
   0  12   0       4452.52       4742.02        63.02 o                         
   1  12   0       1222.31       1266.39        14.57 o                         
   2  12   0        472.11        483.70         9.41 o                         
   3  12   0         27.41         86.55         4.79 o                         
   4  12   0        187.78        176.63         5.13 o                         
   5  12   0         16.63         15.19         1.83 o                         
   6  12   0         15.69         14.59         2.04 o                         
   7  12   0          7.13          6.26         3.95 o                         
   8  12   0         69.20         53.46         5.41 o                         
   9  12   0         23.13         23.70         4.75 o                         
   1  13   0         25.43         20.43         2.49 o                         
   2  13   0          7.33          4.76         1.77 o                         
   3  13   0        283.67        302.27         8.82 o                         
   4  13   0         69.51         65.25         3.47 o                         
   5  13   0        186.94        199.18         6.56 o                         
   6  13   0         38.99         25.47         2.30 o                         
   7  13   0        271.15        269.24        10.45 o                         
   8  13   0        116.41        108.75         7.85 o                         
   0  14   0        164.22        233.44        11.12 o                         
   1  14   0         35.60         29.38         2.90 o                         
   2  14   0         10.11         10.22         2.45 o                         
   3  14   0        136.75        140.11         6.50 o                         
   4  14   0          1.54         -1.78         1.78 o                         
   5  14   0         13.77          7.48         1.91 o                         
   6  14   0        117.93        104.53         7.28 o                         
   7  14   0         36.11         33.01         4.31 o                         
   1  15   0         81.57         73.00         5.18 o                         
   2  15   0        325.21        316.79        11.04 o                         
   3  15   0          0.28          3.83         2.27 o                         
   4  15   0          0.52         -1.80         1.80 o                         
   5  15   0         16.11         14.24         3.27 o                         
   6  15   0          0.03          1.59         2.34 o                         
   0  16   0       1510.98       1563.70        41.76 o                         
   1  16   0        312.86        293.23         7.84 o                         
   2  16   0        265.25        249.63         8.70 o                         
   3  16   0          9.17          8.60         2.67 o                         
   4  16   0          0.05          4.05         3.03 o                         
 -14   1   1         75.37         94.72         8.32 o                         
 -13   1   1         65.95         50.99         5.41 o                         
 -12   1   1          0.96          1.15         1.96 o                         
 -11   1   1        362.08        335.12         7.81 o                         
 -10   1   1        262.34        269.34         6.75 o                         
  -9   1   1        479.50        453.79         8.51 o                         
  -8   1   1          5.78          6.82         1.33 o                         
  -7   1   1       2481.40       2451.23        22.68 o                         
  -6   1   1         40.83         77.33         3.05 o                         
  -5   1   1        274.72        339.73         5.94 o                         
  -4   1   1        707.88        708.10         8.20 o                         
  -3   1   1       4731.03       4437.27        30.57 o                         
  -2   1   1       2782.10       2644.86        17.97 o                         
  -1   1   1       2658.19       2488.65        15.11 o                         
   0   1   1       2260.43       2140.02        12.99 o                         
   1   1   1         69.40         79.19         3.06 o                         
   2   1   1       2584.01       2427.16        34.89 o                         
   3   1   1        159.60        176.09         3.28 o                         
   4   1   1        951.62        890.16        14.89 o                         
   5   1   1        212.31        173.04         3.52 o                         
   6   1   1        643.91        672.39         7.93 o                         
   7   1   1         26.10         26.27         2.11 o                         
   8   1   1       1273.75       1346.50        15.98 o                         
   9   1   1       2787.26       2533.83        30.52 o                         
  10   1   1         47.59         24.29         3.33 o                         
  11   1   1         52.13         32.56         3.74 o                         
  12   1   1        245.80        215.33        10.26 o                         
  13   1   1        470.74        549.44        20.55 o                         
 -14   2   1          0.58         -4.58         4.58 o                         
 -13   2   1         81.30         70.43         7.56 o                         
 -12   2   1        333.64        329.10        11.89 o                         
 -11   2   1          3.04          3.25         1.44 o                         
 -10   2   1          1.07         -1.01         1.01 o                         
  -9   2   1         44.80         50.93         3.25 o                         
  -8   2   1         53.97         52.45         3.07 o                         
  -7   2   1          4.99          2.72         1.09 o                         
  -6   2   1        242.15        282.69         5.78 o                         
  -5   2   1        633.03        737.76         8.75 o                         
  -4   2   1          2.55          3.56         0.85 o                         
  -3   2   1        456.85        478.93         6.45 o                         
  -2   2   1        304.65        291.10         4.24 o                         
  -1   2   1       1825.38       1734.98        15.41 o                         
   0   2   1        733.90        687.15         5.62 o                         
   1   2   1       2977.95       2862.63        22.57 o                         
   2   2   1        588.73        556.84         8.20 o                         
   3   2   1        123.75        107.71         2.62 o                         
   4   2   1       2016.98       2287.69        27.00 o                         
   5   2   1       2413.15       2693.93        22.66 o                         
   6   2   1       1874.02       2261.16        21.33 o                         
   7   2   1        206.96        203.10         4.91 o                         
   8   2   1       1062.28       1067.62        13.98 o                         
   9   2   1         50.81         54.69         3.88 o                         
  10   2   1        153.89        152.97         6.29 o                         
  11   2   1        158.79        131.57         7.02 o                         
  12   2   1         16.38         15.48         3.93 o                         
  13   2   1         89.78         73.13         8.44 o                         
 -13   3   1         19.62         14.32         4.82 o                         
 -12   3   1        214.35        201.79         9.13 o                         
 -11   3   1        551.13        551.71        14.01 o                         
 -10   3   1        854.16        820.42        12.57 o                         
  -9   3   1          1.56          0.19         1.14 o                         
  -8   3   1         64.01         76.56         3.60 o                         
  -7   3   1        123.60        130.17         4.11 o                         
  -6   3   1       1982.72       2013.82        18.45 o                         
  -5   3   1        821.89        873.29        10.04 o                         
  -4   3   1        159.36        141.28         3.60 o                         
  -3   3   1        520.76        514.50         6.21 o                         
  -2   3   1         77.79         68.08         2.24 o                         
  -1   3   1       4570.24       4481.22        31.77 o                         
   0   3   1      20501.93      19366.48       330.74 o                         
   1   3   1      14670.12      14033.05       289.26 o                         
   2   3   1          0.90          1.38         0.59 o                         
   3   3   1        428.87        462.30         6.52 o                         
   4   3   1       1012.92       1056.23        12.72 o                         
   5   3   1       1257.39       1246.81        13.57 o                         
   6   3   1         78.42         88.20         3.67 o                         
   7   3   1        425.46        428.89         7.59 o                         
   8   3   1        182.93        160.46         4.96 o                         
   9   3   1          0.18          1.77         1.27 o                         
  10   3   1       1521.37       1433.56        20.13 o                         
  11   3   1         85.92         65.44         4.99 o                         
  12   3   1        121.36        120.02        15.40 o                         
  13   3   1         18.36         10.89         4.43 o                         
 -13   4   1          0.20          0.04         2.56 o                         
 -12   4   1         14.00         11.00         1.90 o                         
 -11   4   1         52.38         54.05         3.53 o                         
 -10   4   1          2.42         -0.61         1.43 o                         
  -9   4   1        241.74        241.66         5.95 o                         
  -8   4   1        669.22        641.47         9.83 o                         
  -7   4   1        222.74        230.26         5.40 o                         
  -6   4   1        222.81        224.22         5.01 o                         
  -5   4   1        391.26        393.73         6.50 o                         
  -4   4   1        397.16        379.49         6.06 o                         
  -3   4   1        138.52        145.47         3.35 o                         
  -2   4   1       1154.71       1148.63        10.62 o                         
  -1   4   1        109.59        126.53         2.71 o                         
   0   4   1        106.94        119.28         2.52 o                         
   1   4   1        585.92        585.20         5.53 o                         
   2   4   1        647.03        646.13         7.33 o                         
   3   4   1       1520.48       1581.64        15.54 o                         
   4   4   1        413.05        427.88         6.84 o                         
   5   4   1         41.38         50.29         2.96 o                         
   6   4   1        275.39        275.53         6.12 o                         
   7   4   1        271.93        283.69         6.48 o                         
   8   4   1         10.78         11.25         1.88 o                         
   9   4   1        441.24        420.93         8.54 o                         
  10   4   1        450.54        479.52        10.13 o                         
  11   4   1         51.61         50.25         4.50 o                         
  12   4   1         61.89         58.73         6.68 o                         
  13   4   1          5.20         -5.23         6.64 o                         
 -13   5   1          0.05         -0.69         2.40 o                         
 -12   5   1         66.02         62.08         5.96 o                         
 -11   5   1          2.36          0.48         1.21 o                         
 -10   5   1        214.74        218.70         7.69 o                         
  -9   5   1         19.58         23.10         2.19 o                         
  -8   5   1        201.99        195.56         5.30 o                         
  -7   5   1         20.48         26.83         2.30 o                         
  -6   5   1       1111.41       1119.25        13.01 o                         
  -5   5   1         25.36         34.05         2.30 o                         
  -4   5   1        765.08        743.05         9.50 o                         
  -3   5   1        107.37         92.21         2.95 o                         
  -2   5   1        198.83        178.72         3.79 o                         
  -1   5   1        993.08       1027.58         8.97 o                         
   0   5   1        258.89        257.30         3.98 o                         
   1   5   1        290.13        256.21         3.72 o                         
   2   5   1         14.84         10.70         0.86 o                         
   3   5   1         33.41         42.87         2.32 o                         
   4   5   1        115.77        108.93         3.70 o                         
   5   5   1       2445.99       2501.78        24.22 o                         
   6   5   1        730.55        712.80        10.68 o                         
   7   5   1         68.41         73.10         3.84 o                         
   8   5   1         44.83         35.65         2.89 o                         
   9   5   1         34.35         19.98         2.32 o                         
  10   5   1        540.21        506.39        12.16 o                         
  11   5   1        103.49         88.59         7.58 o                         
  12   5   1         12.35         20.64         4.06 o                         
 -13   6   1         49.57         52.79         7.67 o                         
 -12   6   1          1.21         -2.56         2.56 o                         
 -11   6   1         46.00         54.71         5.30 o                         
 -10   6   1         42.96         41.75         2.82 o                         
  -9   6   1         33.04         31.97         2.50 o                         
  -8   6   1         21.38         21.60         2.17 o                         
  -7   6   1        181.46        184.17         5.19 o                         
  -6   6   1          0.97         -0.82         0.82 o                         
  -5   6   1        981.23       1015.20        13.27 o                         
  -4   6   1        736.43        741.80        10.24 o                         
  -3   6   1        273.74        289.30         4.96 o                         
  -2   6   1        277.57        344.58         5.44 o                         
  -1   6   1        167.27        174.35         3.47 o                         
   0   6   1        370.92        312.05         4.10 o                         
   1   6   1         10.84         15.25         1.07 o                         
   2   6   1        399.44        382.39         5.24 o                         
   3   6   1        443.93        469.23         5.53 o                         
   4   6   1        256.43        326.78         5.85 o                         
   5   6   1       1270.74       1398.02        15.74 o                         
   6   6   1       1766.74       1893.55        20.23 o                         
   7   6   1         22.56         21.28         2.24 o                         
   8   6   1         46.06         45.28         3.40 o                         
   9   6   1        305.86        304.30         7.92 o                         
  10   6   1        347.45        343.75         8.74 o                         
  11   6   1        103.95        103.30         7.67 o                         
  12   6   1        128.28        126.46        10.51 o                         
 -12   7   1         18.03          9.44         4.24 o                         
 -11   7   1         42.13         32.94         6.34 o                         
 -10   7   1         15.06          9.99         1.90 o                         
  -9   7   1        153.89        153.34         4.90 o                         
  -8   7   1        280.02        274.53         6.00 o                         
  -7   7   1       2300.46       2291.95        21.31 o                         
  -6   7   1        203.91        209.20         5.05 o                         
  -5   7   1          2.74          1.78         1.02 o                         
  -4   7   1         90.55         90.59         3.83 o                         
  -3   7   1        694.03        688.43         8.42 o                         
  -2   7   1       1834.49       1889.75        15.29 o                         
  -1   7   1       3488.96       3605.81        23.95 o                         
   0   7   1        499.24        538.75         6.67 o                         
   1   7   1         97.80         94.68         2.82 o                         
   2   7   1       2445.75       2483.35        18.79 o                         
   3   7   1         32.89         32.88         1.99 o                         
   4   7   1         63.97         62.61         2.99 o                         
   5   7   1         33.82         28.91         2.14 o                         
   6   7   1        262.56        273.94         6.50 o                         
   7   7   1         26.24         25.21         2.57 o                         
   8   7   1        218.59        234.18         6.43 o                         
   9   7   1        622.58        605.54        12.16 o                         
  10   7   1        527.42        476.33        11.19 o                         
  11   7   1          0.27          0.70         3.33 o                         
  12   7   1         84.57         68.55         6.42 o                         
 -12   8   1        205.16        222.94        13.73 o                         
 -11   8   1          2.89         -4.35         4.71 o                         
 -10   8   1        166.12        165.67         8.87 o                         
  -9   8   1        254.99        248.67         5.52 o                         
  -8   8   1        128.47        133.19         4.42 o                         
  -7   8   1          4.99          4.43         1.46 o                         
  -6   8   1          0.50         -0.50         1.03 o                         
  -5   8   1        527.10        539.17         8.58 o                         
  -4   8   1        174.83        174.78         4.70 o                         
  -3   8   1         54.95         47.94         2.47 o                         
  -2   8   1          2.94          2.65         0.82 o                         
  -1   8   1       2357.86       2359.54        18.15 o                         
   0   8   1        409.28        398.50         5.44 o                         
   1   8   1         10.84          8.47         1.26 o                         
   2   8   1        904.45        873.07         9.61 o                         
   3   8   1        397.53        380.07         5.91 o                         
   4   8   1        271.75        275.91         6.39 o                         
   5   8   1         72.42         74.05         3.69 o                         
   6   8   1         93.71         96.62         4.17 o                         
   7   8   1         89.42         90.29         4.31 o                         
   8   8   1         68.97         72.58         4.11 o                         
   9   8   1         13.35          6.49         2.38 o                         
  10   8   1         55.95         53.32         5.07 o                         
  11   8   1        450.31        448.86        13.58 o                         
 -11   9   1        107.40        104.08         9.39 o                         
 -10   9   1         30.26         26.49         4.25 o                         
  -9   9   1        124.24        125.28         6.78 o                         
  -8   9   1         14.06         12.40         1.98 o                         
  -7   9   1        564.12        586.82        10.01 o                         
  -6   9   1          0.52         -1.04         1.04 o                         
  -5   9   1         30.85         25.66         2.25 o                         
  -4   9   1         66.84         62.71         3.16 o                         
  -3   9   1        269.30        273.55         5.14 o                         
  -2   9   1        341.96        338.53         5.66 o                         
  -1   9   1         64.64         60.57         2.69 o                         
   0   9   1         19.31         18.01         1.50 o                         
   1   9   1        206.44        214.26         4.92 o                         
   2   9   1         57.53         56.82         3.01 o                         
   3   9   1         29.10         34.72         2.15 o                         
   4   9   1        157.80        161.21         3.60 o                         
   5   9   1         20.97         27.62         2.65 o                         
   6   9   1         17.23         14.03         2.02 o                         
   7   9   1         29.57         27.54         2.44 o                         
   8   9   1         67.04         71.02         4.27 o                         
   9   9   1        135.96        127.98         6.69 o                         
  10   9   1         78.62         58.79        10.35 o                         
  11   9   1         17.26         10.15         4.37 o                         
 -11  10   1          0.07         -1.47         2.92 o                         
 -10  10   1          0.19         -1.69         3.05 o                         
  -9  10   1        672.58        715.76        16.20 o                         
  -8  10   1        691.28        693.42        10.65 o                         
  -7  10   1         98.74        103.08         4.36 o                         
  -6  10   1        400.99        413.77         8.14 o                         
  -5  10   1        199.07        191.43         5.36 o                         
  -4  10   1         44.71         41.13         2.71 o                         
  -3  10   1         32.96         31.72         2.14 o                         
  -2  10   1        926.43        962.22        11.20 o                         
  -1  10   1        202.63        191.18         4.42 o                         
   0  10   1         13.17         14.05         1.63 o                         
   1  10   1        143.45        142.10         4.45 o                         
   2  10   1          2.03         -0.05         1.04 o                         
   3  10   1        257.05        246.75         5.40 o                         
   4  10   1       1516.40       1541.11        16.49 o                         
   5  10   1        238.17        275.44         7.18 o                         
   6  10   1         86.40         80.70         4.86 o                         
   7  10   1        920.53        973.53        15.25 o                         
   8  10   1        740.39        784.70        15.83 o                         
   9  10   1        200.60        206.30        10.28 o                         
  10  10   1          0.85         -1.78         2.60 o                         
 -10  11   1         21.03         19.97         5.87 o                         
  -9  11   1         28.54         29.24         4.88 o                         
  -8  11   1         33.24         33.91         3.14 o                         
  -7  11   1         66.98         69.98         3.58 o                         
  -6  11   1         95.01         87.97         3.91 o                         
  -5  11   1         44.48         46.52         3.02 o                         
  -4  11   1          2.48          1.16         1.34 o                         
  -3  11   1         42.80         43.22         2.54 o                         
  -2  11   1        548.48        540.26         8.26 o                         
  -1  11   1       1407.89       1464.93        14.94 o                         
   0  11   1        445.42        452.27         7.91 o                         
   1  11   1         20.34         14.32         2.55 o                         
   2  11   1        272.57        294.70         6.58 o                         
   3  11   1         25.73         21.68         2.18 o                         
   4  11   1         10.23          9.72         2.07 o                         
   5  11   1        178.11        178.80         6.40 o                         
   6  11   1         11.86          6.25         1.68 o                         
   7  11   1          4.50          6.45         2.34 o                         
   8  11   1         22.39         16.26         3.43 o                         
   9  11   1        281.32        268.61        10.81 o                         
  10  11   1        104.90         97.21        16.56 o                         
  -9  12   1         78.77         72.04         6.41 o                         
  -8  12   1         40.39         37.01         2.68 o                         
  -7  12   1          3.02          1.75         1.60 o                         
  -6  12   1        175.43        185.40         5.82 o                         
  -5  12   1         58.62         51.47         3.35 o                         
  -4  12   1        279.02        285.26         7.16 o                         
  -3  12   1         44.14         47.20         3.09 o                         
  -2  12   1        407.79        420.19         7.21 o                         
  -1  12   1         81.87         78.58         3.26 o                         
   0  12   1        618.83        629.28         9.86 o                         
   1  12   1         87.67         91.80         4.54 o                         
   2  12   1          0.82         -1.14         1.23 o                         
   3  12   1        227.95        227.03         6.63 o                         
   4  12   1         10.00          5.78         2.15 o                         
   5  12   1         35.01         25.19         2.81 o                         
   6  12   1         70.28         72.70         5.68 o                         
   7  12   1        215.13        214.67         9.43 o                         
   8  12   1        194.31        191.34         9.65 o                         
   9  12   1         30.71         27.38         5.93 o                         
  -8  13   1          0.92         -0.88         2.11 o                         
  -7  13   1         89.11         88.16         6.74 o                         
  -6  13   1         53.79         53.96         3.81 o                         
  -5  13   1         14.54         15.67         2.42 o                         
  -4  13   1          0.76          4.00         2.93 o                         
  -3  13   1         27.97         34.04         2.84 o                         
  -2  13   1         16.02         18.30         2.00 o                         
  -1  13   1         98.42        102.77         4.95 o                         
   0  13   1         12.35         12.74         2.20 o                         
   1  13   1          3.01          5.03         1.99 o                         
   2  13   1         18.92         20.41         2.54 o                         
   3  13   1         83.97         80.04         4.98 o                         
   4  13   1         14.30         15.99         1.76 o                         
   5  13   1          2.52         -0.47         2.88 o                         
   6  13   1         49.59         37.00         4.79 o                         
   7  13   1         62.38         55.33         5.38 o                         
   8  13   1        104.93        110.74         8.76 o                         
  -7  14   1         42.83         34.93         4.75 o                         
  -6  14   1          2.49         -1.97         1.97 o                         
  -5  14   1        176.48        168.10         8.79 o                         
  -4  14   1        216.45        234.37         7.64 o                         
  -3  14   1          1.88         -0.11         2.20 o                         
  -2  14   1          9.55         11.63         2.15 o                         
  -1  14   1        857.65        922.63        15.52 o                         
   0  14   1        938.09       1004.05        23.61 o                         
   1  14   1         10.99          8.71         2.24 o                         
   2  14   1         90.59         94.24         4.73 o                         
   3  14   1        167.65        177.66         6.46 o                         
   4  14   1         65.93         50.49         3.16 o                         
   5  14   1         81.73         61.03         8.94 o                         
   6  14   1        532.26        550.65        13.87 o                         
   7  14   1          9.72          5.47         4.36 o                         
  -6  15   1        154.09        152.01         6.17 o                         
  -5  15   1         35.57         34.95         3.62 o                         
  -4  15   1         14.50         13.19         2.59 o                         
  -3  15   1        277.07        260.91         7.61 o                         
  -2  15   1        312.61        292.49        13.74 o                         
  -1  15   1        457.76        453.78        10.96 o                         
   0  15   1        518.87        542.69        13.01 o                         
   1  15   1        164.11        178.23         8.24 o                         
   2  15   1          0.39         -0.01         3.14 o                         
   3  15   1         66.49         53.06         4.00 o                         
   4  15   1         12.01          9.48         3.39 o                         
   5  15   1        140.87        108.96        11.84 o                         
  -4  16   1          4.32          0.06         3.24 o                         
  -3  16   1         16.81          8.87         3.39 o                         
  -2  16   1         24.09         21.37         4.55 o                         
  -1  16   1         65.14         87.81         6.44 o                         
   0  16   1          7.92          0.57         2.55 o                         
   1  16   1         28.00         31.60         4.08 o                         
   2  16   1          0.62          5.13         2.39 o                         
   3  16   1          0.15         -2.64         2.64 o                         
 -14   0   2        625.59        700.85        23.97 o                         
 -13   0   2         19.29         20.00         4.87 o                         
 -12   0   2        140.10        150.35         9.29 o                         
 -11   0   2        559.95        505.80        13.37 o                         
 -10   0   2       3409.80       3320.22        41.42 o                         
  -9   0   2        112.25        129.54         9.72 o                         
  -8   0   2        771.47        680.97        14.88 o                         
  -7   0   2        199.29        177.05         6.22 o                         
  -6   0   2       1370.21       1367.75        19.20 o                         
  -5   0   2       3818.70       3935.51        40.48 o                         
  -4   0   2       2921.60       3037.04        34.80 o                         
  -3   0   2        236.82        212.50         5.75 o                         
  -2   0   2       8396.60       8239.33       180.98 o                         
  -1   0   2       7685.19       7180.41       110.14 o                         
   0   0   2       3302.52       3274.97        26.04 o                         
   1   0   2       4725.39       4385.21        39.40 o                         
   2   0   2       6557.75       6332.48        89.07 o                         
   3   0   2        183.03        187.21         4.08 o                         
   4   0   2        412.29        424.75         8.10 o                         
   5   0   2         89.14         90.09         4.20 o                         
   6   0   2       1165.73       1162.72        20.26 o                         
   7   0   2          0.48          1.50         1.39 o                         
   8   0   2        416.87        359.27        10.92 o                         
   9   0   2        765.37        692.49        17.05 o                         
  10   0   2        882.92        835.99        20.00 o                         
  11   0   2        338.98        354.44        20.93 o                         
  12   0   2         11.44         15.65         4.41 o                         
 -14   1   2         90.69        110.21         6.98 o                         
 -13   1   2         79.01         79.37         6.16 o                         
 -12   1   2         42.90         60.17         4.36 o                         
 -11   1   2          5.42          3.26         1.80 o                         
 -10   1   2         37.02         47.20         3.24 o                         
  -9   1   2         18.51         21.05         2.17 o                         
  -8   1   2       1015.48       1045.87        13.09 o                         
  -7   1   2         32.11         30.37         2.31 o                         
  -6   1   2        674.89        799.12        11.24 o                         
  -5   1   2          6.60          7.90         1.22 o                         
  -4   1   2       1280.68       1332.28        12.61 o                         
  -3   1   2          0.45         -0.25         0.55 o                         
  -2   1   2       7106.58       6842.03        53.48 o                         
  -1   1   2        116.51         96.73         2.35 o                         
   0   1   2       4292.69       3987.10        24.76 o                         
   1   1   2        872.70        855.35        11.88 o                         
   2   1   2        306.43        287.20         5.42 o                         
   3   1   2        144.58        145.43         2.72 o                         
   4   1   2         46.89         45.87         1.99 o                         
   5   1   2        442.28        469.42         7.94 o                         
   6   1   2         11.30          8.34         1.26 o                         
   7   1   2         35.23         38.62         2.71 o                         
   8   1   2        220.81        206.10         5.91 o                         
   9   1   2         74.42         87.53         4.42 o                         
  10   1   2        386.43        350.58         8.64 o                         
  11   1   2          4.75          2.73         2.01 o                         
  12   1   2         27.06         35.11         4.37 o                         
 -14   2   2        185.20        201.29        11.59 o                         
 -13   2   2        203.99        242.30        14.41 o                         
 -12   2   2         36.92         39.77         4.03 o                         
 -11   2   2          0.05          0.26         1.31 o                         
 -10   2   2        217.86        229.50         6.23 o                         
  -9   2   2        749.60        732.92        11.20 o                         
  -8   2   2        220.41        211.38         5.44 o                         
  -7   2   2         70.24         71.78         3.69 o                         
  -6   2   2        847.18        806.18        10.70 o                         
  -5   2   2        867.62        821.82         9.78 o                         
  -4   2   2        106.36         97.64         2.68 o                         
  -3   2   2       1244.51       1173.49        11.01 o                         
  -2   2   2       3012.30       2865.58        19.51 o                         
  -1   2   2       4605.60       4325.55        27.38 o                         
   0   2   2       4512.73       4337.50        27.35 o                         
   1   2   2       1207.50       1243.81        12.02 o                         
   2   2   2        128.79         95.86         2.66 o                         
   3   2   2        930.96        903.46        11.34 o                         
   4   2   2        141.71        140.99         3.19 o                         
   5   2   2        396.05        386.77         7.79 o                         
   6   2   2       1699.25       1656.30        17.19 o                         
   7   2   2       1171.00       1207.41        14.66 o                         
   8   2   2        209.59        210.23         5.89 o                         
   9   2   2        155.41        141.56         5.28 o                         
  10   2   2        151.44        157.05         6.00 o                         
  11   2   2         50.76         42.00         3.98 o                         
  12   2   2          3.48         -2.54         3.56 o                         
 -14   3   2         56.49         55.24         6.27 o                         
 -13   3   2        176.69        202.87         9.24 o                         
 -12   3   2          1.31         -1.40         1.40 o                         
 -11   3   2         17.98         20.74         2.55 o                         
 -10   3   2          0.15         -1.24         1.24 o                         
  -9   3   2         12.39         11.95         2.29 o                         
  -8   3   2        206.24        215.38         5.78 o                         
  -7   3   2          0.61         -0.50         0.86 o                         
  -6   3   2        230.64        280.85         6.15 o                         
  -5   3   2        133.91        142.21         4.06 o                         
  -4   3   2        452.94        432.96         6.21 o                         
  -3   3   2       1303.74       1263.35        11.07 o                         
  -2   3   2        330.83        314.41         4.33 o                         
  -1   3   2       2425.44       2356.62        16.01 o                         
   0   3   2       4682.48       4501.53        26.51 o                         
   1   3   2       2652.22       2562.42        19.15 o                         
   2   3   2          1.05         -0.59         0.67 o                         
   3   3   2        132.79        139.69         4.68 o                         
   4   3   2        234.27        212.53         4.36 o                         
   5   3   2        642.50        654.38         8.43 o                         
   6   3   2        156.31        160.17         4.20 o                         
   7   3   2          3.56          3.81         1.23 o                         
   8   3   2        161.98        152.02         5.00 o                         
   9   3   2         65.70         55.51         3.86 o                         
  10   3   2         19.57         10.42         2.28 o                         
  11   3   2          5.82          0.59         2.22 o                         
  12   3   2          9.36         12.91         3.04 o                         
 -13   4   2        755.35        825.50        19.03 o                         
 -12   4   2         20.00         20.15         3.54 o                         
 -11   4   2          9.69          6.45         1.88 o                         
 -10   4   2         36.59         34.01         3.13 o                         
  -9   4   2       3339.91       3275.34        32.78 o                         
  -8   4   2         10.20          7.82         1.61 o                         
  -7   4   2         62.55         66.94         3.67 o                         
  -6   4   2        976.81        944.56        12.48 o                         
  -5   4   2        438.31        377.72         6.62 o                         
  -4   4   2         36.59         49.66         2.52 o                         
  -3   4   2       2550.40       2467.98        19.57 o                         
  -2   4   2        669.98        624.92         7.20 o                         
  -1   4   2        645.46        618.85         6.79 o                         
   0   4   2        591.24        618.00         6.00 o                         
   1   4   2         22.34         18.41         1.22 o                         
   2   4   2        188.04        179.11         3.61 o                         
   3   4   2       3981.12       4044.45        31.37 o                         
   4   4   2        568.38        621.57         9.07 o                         
   5   4   2        306.65        263.83         4.99 o                         
   6   4   2         36.17         27.61         2.03 o                         
   7   4   2        591.38        593.76         9.44 o                         
   8   4   2        410.39        376.12         7.80 o                         
   9   4   2       2034.46       1959.02        22.62 o                         
  10   4   2          0.28          3.50         2.92 o                         
  11   4   2          0.41         -1.08         1.52 o                         
  12   4   2         24.06         18.51         3.53 o                         
 -13   5   2         21.89         21.41         3.93 o                         
 -12   5   2        303.15        328.41        10.61 o                         
 -11   5   2        202.00        198.86         6.82 o                         
 -10   5   2         56.90         52.54         3.76 o                         
  -9   5   2        911.93        916.73        13.21 o                         
  -8   5   2         43.14         36.13         2.87 o                         
  -7   5   2       2127.50       2120.22        21.12 o                         
  -6   5   2          0.93         -0.55         0.89 o                         
  -5   5   2         41.09         41.81         2.65 o                         
  -4   5   2          0.69          0.73         0.83 o                         
  -3   5   2       1216.34       1239.17        12.38 o                         
  -2   5   2       2815.94       2727.01        19.04 o                         
  -1   5   2       1270.51       1197.40        10.36 o                         
   0   5   2         10.32          6.97         0.89 o                         
   1   5   2        161.76        173.33         3.26 o                         
   2   5   2        663.37        701.69         8.93 o                         
   3   5   2        275.31        221.94         4.65 o                         
   4   5   2        291.17        291.97         5.88 o                         
   5   5   2         28.65         23.75         2.30 o                         
   6   5   2        163.65        168.52         5.30 o                         
   7   5   2         74.64         86.74         3.61 o                         
   8   5   2        176.09        174.06         4.98 o                         
   9   5   2         72.34         73.63         3.65 o                         
  10   5   2        137.71        115.98         5.72 o                         
  11   5   2        122.91        113.44         6.63 o                         
  12   5   2        256.15        263.20        13.91 o                         
 -13   6   2         68.97         50.36         4.92 o                         
 -12   6   2        131.01        133.37         9.74 o                         
 -11   6   2        118.49        117.90         6.04 o                         
 -10   6   2        223.66        222.48         6.35 o                         
  -9   6   2          0.10          0.92         1.20 o                         
  -8   6   2         11.18          8.70         1.74 o                         
  -7   6   2          7.85          7.34         1.49 o                         
  -6   6   2         67.42         67.15         3.68 o                         
  -5   6   2        260.05        256.11         5.93 o                         
  -4   6   2         95.08         88.96         3.82 o                         
  -3   6   2        311.88        324.70         5.96 o                         
  -2   6   2        429.29        386.95         5.45 o                         
  -1   6   2        725.30        673.60         8.68 o                         
   0   6   2        148.27        168.43         3.58 o                         
   1   6   2       2125.20       2218.44        16.22 o                         
   2   6   2       1691.52       1735.23        16.16 o                         
   3   6   2        187.05        180.45         5.76 o                         
   4   6   2         61.53         59.32         3.49 o                         
   5   6   2        211.31        210.72         5.79 o                         
   6   6   2         22.23         19.47         2.27 o                         
   7   6   2          0.11         -1.03         1.15 o                         
   8   6   2        140.33        127.75         4.48 o                         
   9   6   2          0.84          0.23         1.39 o                         
  10   6   2        378.85        385.97        12.04 o                         
  11   6   2        225.76        216.00        11.47 o                         
 -13   7   2         25.03         19.46         5.18 o                         
 -12   7   2        140.03        142.66         6.56 o                         
 -11   7   2         43.56         35.26         3.75 o                         
 -10   7   2         34.33         37.61         3.19 o                         
  -9   7   2        172.48        177.77         9.40 o                         
  -8   7   2       1509.94       1505.91        18.07 o                         
  -7   7   2       1449.17       1444.98        18.70 o                         
  -6   7   2        184.61        178.28         5.25 o                         
  -5   7   2        372.80        371.72         7.38 o                         
  -4   7   2        607.63        613.14         8.83 o                         
  -3   7   2          6.99          3.56         0.92 o                         
  -2   7   2        198.22        188.79         4.10 o                         
  -1   7   2       1878.91       1920.76        16.83 o                         
   0   7   2        101.28        113.61         2.97 o                         
   1   7   2        120.32        124.66         3.09 o                         
   2   7   2        874.53        862.31        10.04 o                         
   3   7   2        172.55        185.16         4.53 o                         
   4   7   2        342.53        324.30         6.90 o                         
   5   7   2        327.73        305.61         7.19 o                         
   6   7   2         80.37         76.30         4.37 o                         
   7   7   2         43.28         47.25         3.70 o                         
   8   7   2        726.78        725.30        15.82 o                         
   9   7   2          0.09         -2.71         2.72 o                         
  10   7   2          4.71          2.48         2.29 o                         
  11   7   2        115.84         98.42        10.72 o                         
 -12   8   2         45.43         30.98         3.75 o                         
 -11   8   2         20.40         14.23         3.26 o                         
 -10   8   2         90.73         96.51         4.75 o                         
  -9   8   2        568.54        564.98         9.84 o                         
  -8   8   2        398.97        395.54         8.03 o                         
  -7   8   2          4.14          2.41         1.22 o                         
  -6   8   2          1.48         -1.11         1.11 o                         
  -5   8   2        235.10        242.71         5.68 o                         
  -4   8   2         77.65         81.90         3.49 o                         
  -3   8   2        215.35        240.15         5.00 o                         
  -2   8   2         23.23         22.17         1.71 o                         
  -1   8   2         76.24         78.16         3.26 o                         
   0   8   2        105.76        109.80         3.35 o                         
   1   8   2         55.46         53.76         2.37 o                         
   2   8   2        401.31        391.90         7.38 o                         
   3   8   2        121.68        138.19         4.40 o                         
   4   8   2          6.68          2.79         1.32 o                         
   5   8   2         36.27         33.53         2.88 o                         
   6   8   2        880.39        870.97        13.46 o                         
   7   8   2         40.75         31.53         3.25 o                         
   8   8   2        453.99        446.41        11.80 o                         
   9   8   2        127.95        117.80         6.96 o                         
  10   8   2        482.24        532.70        14.29 o                         
  11   8   2         67.63         67.41         9.06 o                         
 -12   9   2         48.77         42.76         6.87 o                         
 -11   9   2         51.24         48.05         4.73 o                         
 -10   9   2         66.83         64.32         4.03 o                         
  -9   9   2        221.87        230.08         6.87 o                         
  -8   9   2        285.24        294.83         6.98 o                         
  -7   9   2        452.33        463.10         8.56 o                         
  -6   9   2        181.77        180.46         5.24 o                         
  -5   9   2          7.69          4.91         1.38 o                         
  -4   9   2        964.05        975.30        11.77 o                         
  -3   9   2        291.30        273.92         5.79 o                         
  -2   9   2         27.32         29.13         1.74 o                         
  -1   9   2        146.75        150.17         4.20 o                         
   0   9   2       1063.38       1037.83        11.31 o                         
   1   9   2        721.64        705.48         8.80 o                         
   2   9   2         12.07         12.15         1.67 o                         
   3   9   2         23.43         22.49         2.25 o                         
   4   9   2        244.79        227.88         6.36 o                         
   5   9   2        486.12        462.77         9.60 o                         
   6   9   2          6.15          2.55         2.16 o                         
   7   9   2        132.55        138.81         6.31 o                         
   8   9   2        115.35        114.16         6.60 o                         
   9   9   2        280.96        291.00        11.99 o                         
  10   9   2         11.40         11.58         3.46 o                         
 -11  10   2         89.27         85.27         4.22 o                         
 -10  10   2          0.81         -2.44         2.44 o                         
  -9  10   2        255.93        251.74        12.94 o                         
  -8  10   2          0.68         -1.64         1.64 o                         
  -7  10   2          7.98          7.71         1.67 o                         
  -6  10   2         58.31         61.04         3.70 o                         
  -5  10   2          6.29          5.60         1.49 o                         
  -4  10   2         26.28         27.05         2.16 o                         
  -3  10   2        202.21        200.85         4.82 o                         
  -2  10   2         27.17         27.98         1.99 o                         
  -1  10   2        303.84        324.31         6.34 o                         
   0  10   2        214.25        228.92         5.42 o                         
   1  10   2        155.19        157.19         4.34 o                         
   2  10   2        163.54        172.28         4.16 o                         
   3  10   2         54.02         52.45         3.80 o                         
   4  10   2          0.11         -0.60         1.14 o                         
   5  10   2          7.92          6.99         1.81 o                         
   6  10   2          5.63          5.76         1.75 o                         
   7  10   2         71.44         63.72         5.33 o                         
   8  10   2          8.94          7.27         2.49 o                         
   9  10   2        657.18        661.30        18.55 o                         
  10  10   2          0.62         -2.65         2.65 o                         
 -10  11   2          1.39          1.41         1.95 o                         
  -9  11   2         27.27         19.48         2.78 o                         
  -8  11   2          5.50          2.09         1.90 o                         
  -7  11   2         88.82         89.46         4.83 o                         
  -6  11   2          0.09         -1.41         1.41 o                         
  -5  11   2         13.71         11.36         1.93 o                         
  -4  11   2         95.23         88.95         3.78 o                         
  -3  11   2        428.73        432.74         7.30 o                         
  -2  11   2         59.25         62.06         3.35 o                         
  -1  11   2          3.75          1.09         1.52 o                         
   0  11   2       1883.73       1953.92        18.85 o                         
   1  11   2        331.85        328.92         6.62 o                         
   2  11   2        292.84        309.51         5.93 o                         
   3  11   2        130.30        139.08         5.99 o                         
   4  11   2        354.51        381.94        10.35 o                         
   5  11   2         31.05         29.26         3.34 o                         
   6  11   2         80.30         77.51         5.45 o                         
   7  11   2        187.38        186.92         8.89 o                         
   8  11   2          0.46         -0.46         3.94 o                         
   9  11   2        143.71        159.82        10.12 o                         
 -10  12   2        137.44        123.36         7.57 o                         
  -9  12   2         96.68        102.13         5.32 o                         
  -8  12   2        196.45        198.57         7.54 o                         
  -7  12   2        113.40        115.12         6.46 o                         
  -6  12   2          2.69         -1.28         1.56 o                         
  -5  12   2        156.46        161.05         6.32 o                         
  -4  12   2          3.26          3.66         1.37 o                         
  -3  12   2          0.51         -0.97         0.97 o                         
  -2  12   2         38.51         45.35         3.02 o                         
  -1  12   2         59.68         53.23         3.70 o                         
   0  12   2         26.68         24.98         2.40 o                         
   1  12   2          2.37         -1.23         1.23 o                         
   2  12   2        101.63        106.81         4.06 o                         
   3  12   2        107.99        116.89         5.70 o                         
   4  12   2          2.38          5.24         2.50 o                         
   5  12   2         12.27         14.29         3.87 o                         
   6  12   2        110.27        106.16         5.90 o                         
   7  12   2          1.32         -0.26         2.68 o                         
   8  12   2        238.04        240.23        10.66 o                         
  -9  13   2         47.15         39.67         3.59 o                         
  -8  13   2         77.51         58.30         4.62 o                         
  -7  13   2        718.69        747.75        17.96 o                         
  -6  13   2        165.85        147.32         5.88 o                         
  -5  13   2        143.79        145.45         6.14 o                         
  -4  13   2         10.20         10.65         2.10 o                         
  -3  13   2        171.14        167.65         5.56 o                         
  -2  13   2          1.96          0.03         1.53 o                         
  -1  13   2         98.69        109.21         5.31 o                         
   0  13   2         54.65         45.80         3.22 o                         
   1  13   2          0.18         -0.85         1.25 o                         
   2  13   2         76.74         78.23         3.63 o                         
   3  13   2         29.71         33.75         3.38 o                         
   4  13   2        184.31        187.33         8.34 o                         
   5  13   2         44.68         33.37         5.86 o                         
   6  13   2          3.34         -0.17         2.40 o                         
   7  13   2        169.77        173.79         8.04 o                         
  -7  14   2          6.28          7.17         2.55 o                         
  -6  14   2          5.61         -0.35         2.59 o                         
  -5  14   2          2.27          1.50         2.15 o                         
  -4  14   2         36.65         36.11         3.09 o                         
  -3  14   2         29.98         29.09         2.96 o                         
  -2  14   2          2.64          2.83         1.85 o                         
  -1  14   2         12.31          5.76         2.19 o                         
   0  14   2          5.79          0.55         2.08 o                         
   1  14   2         21.56         19.57         2.28 o                         
   2  14   2         58.67         55.53         4.80 o                         
   3  14   2         29.00         20.99         4.16 o                         
   4  14   2          8.63          2.23         3.24 o                         
   5  14   2          0.48          0.86         2.78 o                         
   6  14   2          2.45          2.56         3.04 o                         
  -6  15   2          9.31          5.59         2.69 o                         
  -5  15   2         12.39          7.62         3.69 o                         
  -4  15   2         98.08         90.01         5.97 o                         
  -3  15   2          5.23          4.25         2.69 o                         
  -2  15   2         72.91         64.00         4.51 o                         
  -1  15   2        108.27        107.10         5.75 o                         
   0  15   2         29.73         27.53         3.43 o                         
   1  15   2          8.72          2.67         2.54 o                         
   2  15   2         53.03         46.48         5.11 o                         
   3  15   2        141.52        148.16        10.00 o                         
   4  15   2         15.57         10.64         4.00 o                         
   5  15   2         14.50          2.28         4.18 o                         
  -4  16   2          0.37         -2.86         2.86 o                         
  -3  16   2         15.42         14.27         3.71 o                         
  -2  16   2          6.27          3.60         2.48 o                         
  -1  16   2         21.37         18.33         3.51 o                         
   0  16   2         23.95         19.86         3.35 o                         
   1  16   2         44.39         37.30         6.58 o                         
   2  16   2         12.12          7.98         2.12 o                         
 -14   1   3         30.85         28.97         4.53 o                         
 -13   1   3        522.49        554.72        15.65 o                         
 -12   1   3        169.83        160.61         7.70 o                         
 -11   1   3         42.72         30.72         3.11 o                         
 -10   1   3       1485.08       1377.60        16.70 o                         
  -9   1   3       2522.28       2575.08        24.23 o                         
  -8   1   3          5.01          3.75         1.19 o                         
  -7   1   3        352.48        329.35         7.33 o                         
  -6   1   3        670.79        721.23         9.85 o                         
  -5   1   3       1238.16       1190.48        12.84 o                         
  -4   1   3       2860.03       2671.21        21.43 o                         
  -3   1   3        831.80        841.79         8.80 o                         
  -2   1   3        229.70        206.24         3.39 o                         
  -1   1   3       1147.95       1032.85         9.81 o                         
   0   1   3         93.25         73.89         2.64 o                         
   1   1   3         28.84         27.61         1.34 o                         
   2   1   3         87.79         81.22         2.57 o                         
   3   1   3       2041.66       1999.69        23.48 o                         
   4   1   3       1859.27       1970.37        15.39 o                         
   5   1   3        143.70        129.68         2.81 o                         
   6   1   3        935.64        904.83        10.44 o                         
   7   1   3       1041.99       1064.91        11.89 o                         
   8   1   3       2801.37       2763.79        24.61 o                         
   9   1   3         47.86         51.78         3.01 o                         
  10   1   3        233.23        237.47         6.04 o                         
  11   1   3         38.46         37.16         3.53 o                         
  12   1   3         95.32         96.53         5.83 o                         
 -14   2   3          0.01         -2.80         2.80 o                         
 -13   2   3         46.91         41.46         4.42 o                         
 -12   2   3          0.96          2.66         2.00 o                         
 -11   2   3        108.39         81.68         4.57 o                         
 -10   2   3       1116.51       1090.28        14.55 o                         
  -9   2   3       2649.28       2656.66        24.82 o                         
  -8   2   3       1534.27       1516.59        17.19 o                         
  -7   2   3        536.06        517.52         8.74 o                         
  -6   2   3          6.88          5.89         1.20 o                         
  -5   2   3       4068.70       4511.75        39.25 o                         
  -4   2   3       3644.61       3769.89        27.85 o                         
  -3   2   3       3405.30       3506.54        31.34 o                         
  -2   2   3        347.90        309.58         4.33 o                         
  -1   2   3        642.68        615.18         7.27 o                         
   0   2   3        495.55        447.04         4.87 o                         
   1   2   3         10.79         12.85         1.22 o                         
   2   2   3        788.96        849.26         9.68 o                         
   3   2   3        502.94        551.10        13.00 o                         
   4   2   3         31.23         22.99         1.48 o                         
   5   2   3         63.83         74.95         4.36 o                         
   6   2   3         62.42         58.13         2.88 o                         
   7   2   3        122.99        121.06         3.11 o                         
   8   2   3        129.17        133.42         3.61 o                         
   9   2   3        911.39        925.63        12.85 o                         
  10   2   3        195.81        202.21         6.10 o                         
  11   2   3          6.46          1.39         2.48 o                         
  12   2   3         77.60         66.71         5.72 o                         
 -14   3   3         44.74         50.18         5.06 o                         
 -13   3   3          1.24         -2.35         2.35 o                         
 -12   3   3        433.46        440.64        12.04 o                         
 -11   3   3        297.04        314.45         7.77 o                         
 -10   3   3       2357.13       2261.72        23.18 o                         
  -9   3   3        427.82        443.47         8.80 o                         
  -8   3   3        611.14        608.41        10.06 o                         
  -7   3   3         28.84         34.12         2.68 o                         
  -6   3   3        201.33        193.80         4.96 o                         
  -5   3   3       1058.61       1032.30        11.01 o                         
  -4   3   3        320.34        304.00         5.10 o                         
  -3   3   3       4698.70       4640.53        31.20 o                         
  -2   3   3        662.79        643.95         6.81 o                         
  -1   3   3       3177.04       3093.35        19.85 o                         
   0   3   3       3625.27       3508.02        24.00 o                         
   1   3   3         37.26         48.24         2.39 o                         
   2   3   3       3125.45       3152.69        25.10 o                         
   3   3   3       1707.40       1718.22        22.20 o                         
   4   3   3        115.97         92.35         4.24 o                         
   5   3   3         25.58         22.09         1.60 o                         
   6   3   3         58.41         68.41         3.02 o                         
   7   3   3        280.83        269.30         6.24 o                         
   8   3   3        147.27        136.67         5.20 o                         
   9   3   3         85.75         75.41         5.91 o                         
  10   3   3          2.34          0.13         2.27 o                         
  11   3   3        534.71        530.01        12.91 o                         
  12   3   3        165.32        177.54        10.70 o                         
 -14   4   3         19.00         16.22        13.47 o                         
 -13   4   3          0.05         -2.86         2.86 o                         
 -12   4   3         18.81         14.17         3.86 o                         
 -11   4   3         10.22          9.76         1.94 o                         
 -10   4   3         74.34         93.28         4.69 o                         
  -9   4   3         32.41         37.66         3.03 o                         
  -8   4   3        377.15        376.45         7.83 o                         
  -7   4   3        699.94        687.63        10.24 o                         
  -6   4   3        682.51        677.87         9.47 o                         
  -5   4   3         70.84         69.56         3.04 o                         
  -4   4   3        471.98        448.15         7.09 o                         
  -3   4   3        269.29        236.58         4.36 o                         
  -2   4   3        849.49        923.05         9.18 o                         
  -1   4   3       1845.38       1917.22        14.23 o                         
   0   4   3       1559.16       1570.63        13.80 o                         
   1   4   3        730.48        728.32         8.18 o                         
   2   4   3       1025.51       1080.27        11.32 o                         
   3   4   3         92.44         94.37         3.36 o                         
   4   4   3          0.03         -0.47         0.57 o                         
   5   4   3        134.98        123.14         3.52 o                         
   6   4   3        261.29        251.67         5.94 o                         
   7   4   3         22.70         21.94         2.69 o                         
   8   4   3        131.58        128.11         4.91 o                         
   9   4   3        223.60        214.45         7.04 o                         
  10   4   3         10.73          7.75         3.49 o                         
  11   4   3          0.40          1.27         2.26 o                         
 -13   5   3         22.75         14.59         3.27 o                         
 -12   5   3        118.63        109.16         7.70 o                         
 -11   5   3        292.58        290.17         8.00 o                         
 -10   5   3        277.94        274.13         8.09 o                         
  -9   5   3        595.60        603.41        10.71 o                         
  -8   5   3       1347.01       1341.31        16.56 o                         
  -7   5   3          3.50          1.08         1.21 o                         
  -6   5   3        103.08        120.41         4.63 o                         
  -5   5   3        738.30        744.03         9.91 o                         
  -4   5   3        408.73        431.17         7.43 o                         
  -3   5   3        850.21        889.65         9.76 o                         
  -2   5   3        221.37        193.10         3.91 o                         
  -1   5   3        727.61        688.45         7.85 o                         
   0   5   3       2581.89       2571.52        22.60 o                         
   1   5   3       1549.78       1530.01        14.29 o                         
   2   5   3         17.91         26.05         1.46 o                         
   3   5   3        149.45        142.36         2.96 o                         
   4   5   3        291.11        258.73         4.68 o                         
   5   5   3         21.21         25.63         2.03 o                         
   6   5   3         55.23         59.09         3.43 o                         
   7   5   3       1291.08       1301.82        16.70 o                         
   8   5   3          1.00          0.51         1.68 o                         
   9   5   3          1.37         -1.58         1.59 o                         
  10   5   3         18.01         17.70         2.73 o                         
  11   5   3        335.92        399.75        16.58 o                         
 -13   6   3         17.43         19.19         3.81 o                         
 -12   6   3         25.84         34.72         5.35 o                         
 -11   6   3        525.73        531.70        12.43 o                         
 -10   6   3        323.50        326.82         9.24 o                         
  -9   6   3       2071.18       2118.51        23.19 o                         
  -8   6   3        830.39        839.90        12.70 o                         
  -7   6   3        396.05        394.64         8.49 o                         
  -6   6   3          0.25          1.08         0.94 o                         
  -5   6   3       2413.69       2577.16        21.80 o                         
  -4   6   3       1531.23       1558.91        14.94 o                         
  -3   6   3        272.71        345.11         5.60 o                         
  -2   6   3        857.01        858.80         9.25 o                         
  -1   6   3         54.87         51.88         1.83 o                         
   0   6   3         93.36         88.06         2.42 o                         
   1   6   3       2385.89       2408.99        17.90 o                         
   2   6   3        645.26        613.77         7.65 o                         
   3   6   3          0.22         10.40         1.12 o                         
   4   6   3         79.55         67.50         3.24 o                         
   5   6   3       1002.47       1014.98        13.86 o                         
   6   6   3        197.29        195.91         5.58 o                         
   7   6   3        193.51        192.72         5.89 o                         
   8   6   3        461.81        483.82        10.03 o                         
   9   6   3         31.99         36.15         3.84 o                         
  10   6   3        441.85        442.59        27.08 o                         
  11   6   3        177.93        200.53        10.02 o                         
 -13   7   3        190.48        201.01         9.91 o                         
 -12   7   3         45.69         43.44         4.63 o                         
 -11   7   3         48.27         43.67         4.40 o                         
 -10   7   3        686.01        683.05        12.45 o                         
  -9   7   3       2997.26       3071.30        33.64 o                         
  -8   7   3        440.71        434.45         9.05 o                         
  -7   7   3        361.53        368.28         8.88 o                         
  -6   7   3         10.53          7.91         1.55 o                         
  -5   7   3        140.72        125.90         4.13 o                         
  -4   7   3        824.00        855.30        10.23 o                         
  -3   7   3        952.18        997.62        10.73 o                         
  -2   7   3          4.01          3.67         1.07 o                         
  -1   7   3         44.40         42.51         2.39 o                         
   0   7   3         51.92         54.61         2.50 o                         
   1   7   3          4.58          1.77         0.83 o                         
   2   7   3          0.37          0.68         0.66 o                         
   3   7   3        119.55        116.31         3.47 o                         
   4   7   3        445.06        445.51         7.97 o                         
   5   7   3         60.72         57.31         3.64 o                         
   6   7   3          0.07          0.34         1.24 o                         
   7   7   3          6.53          3.35         1.81 o                         
   8   7   3        252.49        241.15         8.87 o                         
   9   7   3        224.84        233.64        12.42 o                         
  10   7   3        187.20        207.01         8.78 o                         
  11   7   3          0.24         -0.95         2.49 o                         
 -12   8   3          1.47         -0.62         2.46 o                         
 -11   8   3        585.50        621.53        15.92 o                         
 -10   8   3         85.44         84.26         5.42 o                         
  -9   8   3         13.29         12.38         2.25 o                         
  -8   8   3          1.79          1.84         1.71 o                         
  -7   8   3        392.96        374.02         8.75 o                         
  -6   8   3        259.56        271.77         6.56 o                         
  -5   8   3          6.63          4.22         1.32 o                         
  -4   8   3          0.52         -1.01         1.01 o                         
  -3   8   3        138.58        123.53         3.91 o                         
  -2   8   3       1039.78       1026.61         9.69 o                         
  -1   8   3         54.65         55.56         2.78 o                         
   0   8   3        308.70        306.92         5.00 o                         
   1   8   3       1056.51       1030.52        12.08 o                         
   2   8   3        107.41        102.79         3.93 o                         
   3   8   3         66.21         64.72         2.67 o                         
   4   8   3        203.08        231.66         5.60 o                         
   5   8   3        254.93        281.53         6.92 o                         
   6   8   3          8.74          7.72         1.89 o                         
   7   8   3         80.36         81.66         4.55 o                         
   8   8   3         29.15         27.87         3.52 o                         
   9   8   3         30.81         32.48         3.77 o                         
  10   8   3        227.58        185.43        10.70 o                         
 -12   9   3         49.32         42.86         4.81 o                         
 -11   9   3          1.66          0.00         2.88 o                         
 -10   9   3         34.69         27.57         3.29 o                         
  -9   9   3        901.53        944.72        16.62 o                         
  -8   9   3         43.59         45.32         3.75 o                         
  -7   9   3        686.46        731.57        12.35 o                         
  -6   9   3          0.58          3.93         1.32 o                         
  -5   9   3        126.43        126.24         4.33 o                         
  -4   9   3         24.91         24.42         2.02 o                         
  -3   9   3         86.21         99.80         3.51 o                         
  -2   9   3         70.57         71.89         3.52 o                         
  -1   9   3        165.61        167.67         4.67 o                         
   0   9   3         83.06        147.17         5.10 o                         
   1   9   3          1.09          0.56         0.93 o                         
   2   9   3         15.88         15.50         1.99 o                         
   3   9   3         22.96         53.44         3.32 o                         
   4   9   3         26.39         21.25         1.97 o                         
   5   9   3          0.02         -1.49         1.49 o                         
   6   9   3         31.15         34.61         3.22 o                         
   7   9   3        224.83        227.75        10.52 o                         
   8   9   3         69.17         65.47         5.13 o                         
   9   9   3          1.09         -2.12         2.12 o                         
  10   9   3         84.85         83.88         8.91 o                         
 -11  10   3         49.52         44.75         4.79 o                         
 -10  10   3       1140.95       1184.29        21.13 o                         
  -9  10   3        253.09        252.91         8.22 o                         
  -8  10   3        232.12        238.26         6.80 o                         
  -7  10   3       1411.12       1462.94        17.63 o                         
  -6  10   3        687.77        705.48        10.64 o                         
  -5  10   3        270.52        271.76         5.82 o                         
  -4  10   3         47.68         49.19         2.75 o                         
  -3  10   3       1645.53       1691.83        16.17 o                         
  -2  10   3         66.14         56.70         3.30 o                         
  -1  10   3         62.06         58.67         3.36 o                         
   0  10   3          3.09          1.00         0.89 o                         
   1  10   3         27.40         30.43         3.29 o                         
   2  10   3        242.30        243.12         6.46 o                         
   3  10   3        324.99        309.02         7.70 o                         
   4  10   3         11.21         17.65         2.40 o                         
   5  10   3         50.20         52.39         3.44 o                         
   6  10   3        427.86        454.01        10.87 o                         
   7  10   3          1.88         -1.85         2.12 o                         
   8  10   3          3.81          1.53         2.14 o                         
   9  10   3        394.33        402.92        13.14 o                         
 -10  11   3        388.87        405.11        15.17 o                         
  -9  11   3        704.85        700.40        15.47 o                         
  -8  11   3         70.19         68.34         4.55 o                         
  -7  11   3         93.26         92.25         4.52 o                         
  -6  11   3          0.92         -1.43         1.43 o                         
  -5  11   3          6.46          2.96         1.72 o                         
  -4  11   3         66.87         85.45         3.48 o                         
  -3  11   3        475.40        485.05         8.84 o                         
  -2  11   3        104.17        105.28         4.39 o                         
  -1  11   3          0.28          1.19         1.28 o                         
   0  11   3        121.55        124.72         4.42 o                         
   1  11   3         78.37         76.89         4.44 o                         
   2  11   3         16.03         11.26         1.98 o                         
   3  11   3          0.00         -0.90         1.63 o                         
   4  11   3         58.79         48.55         3.95 o                         
   5  11   3          0.86          1.06         1.64 o                         
   6  11   3         23.47         18.27         2.88 o                         
   7  11   3         55.87         57.34         5.06 o                         
   8  11   3        235.40        228.45        10.49 o                         
 -10  12   3        238.28        263.07        11.57 o                         
  -9  12   3        235.76        248.50         8.19 o                         
  -8  12   3         23.53         16.17         2.90 o                         
  -7  12   3          0.25         -1.76         1.76 o                         
  -6  12   3         88.58         78.77         4.39 o                         
  -5  12   3        197.48        194.11         5.12 o                         
  -4  12   3         28.21         29.62         2.16 o                         
  -3  12   3        445.37        443.68         8.44 o                         
  -2  12   3        287.28        301.38         7.21 o                         
  -1  12   3        486.27        500.68         8.73 o                         
   0  12   3         50.25         50.56         3.09 o                         
   1  12   3          5.29          4.42         2.35 o                         
   2  12   3        279.46        286.05         7.40 o                         
   3  12   3         20.79         22.85         3.10 o                         
   4  12   3          6.58          2.60         3.55 o                         
   5  12   3        118.01        132.28         6.90 o                         
   6  12   3        341.08        353.54         8.59 o                         
   7  12   3          0.02          0.62         1.74 o                         
  -9  13   3        145.31        142.87         7.07 o                         
  -8  13   3        145.10        128.20         6.08 o                         
  -7  13   3        269.24        270.33        10.79 o                         
  -6  13   3         50.50         45.71         3.49 o                         
  -5  13   3         39.59         29.70         2.67 o                         
  -4  13   3          4.05         -1.20         1.32 o                         
  -3  13   3         30.76         24.99         2.76 o                         
  -2  13   3         18.21         16.47         2.44 o                         
  -1  13   3         36.12         32.80         2.98 o                         
   0  13   3         30.13         30.79         2.73 o                         
   1  13   3         18.35         18.10         1.75 o                         
   2  13   3         18.57         15.63         2.58 o                         
   3  13   3          6.40          0.00         2.91 o                         
   4  13   3         64.59         63.29         5.18 o                         
   5  13   3         14.54          6.94         3.68 o                         
   6  13   3         20.95         23.99         3.89 o                         
  -7  14   3          5.32         -0.07         2.53 o                         
  -6  14   3        103.14        100.67         6.58 o                         
  -5  14   3        378.96        379.99         8.19 o                         
  -4  14   3         67.90         63.91         4.40 o                         
  -3  14   3         31.05         24.02         3.00 o                         
  -2  14   3        321.59        343.26         9.07 o                         
  -1  14   3         36.43         31.48         3.40 o                         
   0  14   3         52.60         53.04         3.71 o                         
   1  14   3        304.77        315.76        10.29 o                         
   2  14   3          3.67         -0.62         4.22 o                         
   3  14   3         76.33         81.44         7.06 o                         
   4  14   3         43.91         38.19         4.69 o                         
   5  14   3        142.52        144.34        11.05 o                         
  -6  15   3         19.85         21.65         3.09 o                         
  -5  15   3         63.72         64.33         4.99 o                         
  -4  15   3          7.69          1.78         2.69 o                         
  -3  15   3        150.25        150.01         7.36 o                         
  -2  15   3        172.23        177.72         7.53 o                         
  -1  15   3          0.35         -3.48         3.48 o                         
   0  15   3         30.28         27.77         3.67 o                         
   1  15   3         15.17          8.76         4.19 o                         
   2  15   3          0.08         -3.68         3.68 o                         
   3  15   3         21.56         12.70         3.73 o                         
   4  15   3         10.57          5.52         3.61 o                         
  -3  16   3         11.11         11.94         3.27 o                         
  -2  16   3         90.14         83.45         5.82 o                         
  -1  16   3          0.48          0.50         2.37 o                         
   0  16   3         14.07          5.87         2.68 o                         
   1  16   3         11.81          4.82         4.32 o                         
 -14   0   4        403.18        480.18        20.85 o                         
 -13   0   4         25.32         27.99         6.46 o                         
 -12   0   4        482.54        491.55        21.94 o                         
 -11   0   4        858.08        816.23        18.49 o                         
 -10   0   4          8.76          2.07         2.29 o                         
  -9   0   4        162.56        159.21         7.51 o                         
  -8   0   4          3.19          0.59         1.15 o                         
  -7   0   4        430.70        402.39        10.42 o                         
  -6   0   4        721.50        806.96        14.73 o                         
  -5   0   4        582.43        662.76        12.82 o                         
  -4   0   4        407.19        533.18        12.05 o                         
  -3   0   4       3062.32       3053.27        33.71 o                         
  -2   0   4       2473.71       2484.09        28.03 o                         
  -1   0   4        168.45        217.47         4.86 o                         
   0   0   4       4793.86       4892.02        43.23 o                         
   1   0   4         83.19         50.14         2.58 o                         
   2   0   4        249.02        281.98         8.66 o                         
   3   0   4       1784.33       1867.13        23.54 o                         
   4   0   4        686.67        617.14        10.92 o                         
   5   0   4       1526.18       1616.70        29.79 o                         
   6   0   4        287.03        282.51         6.68 o                         
   7   0   4        756.43        771.47        13.18 o                         
   8   0   4         60.19         52.68         3.91 o                         
   9   0   4          2.51         11.43         3.74 o                         
  10   0   4          8.14          7.14         2.04 o                         
  11   0   4         11.69          2.52         2.73 o                         
 -14   1   4          1.59          0.05         2.42 o                         
 -13   1   4         19.71         13.46         2.95 o                         
 -12   1   4         14.35         13.26         2.75 o                         
 -11   1   4         12.72          5.20         1.63 o                         
 -10   1   4         10.21          5.02         1.55 o                         
  -9   1   4         15.49         14.64         1.90 o                         
  -8   1   4          6.61          4.69         1.29 o                         
  -7   1   4         61.35         57.35         3.76 o                         
  -6   1   4        120.10        127.41         3.96 o                         
  -5   1   4       1475.02       1533.67        14.69 o                         
  -4   1   4        220.16        219.23         4.59 o                         
  -3   1   4         80.72        100.34         2.80 o                         
  -2   1   4        325.28        359.40         5.82 o                         
  -1   1   4          0.32          4.09         0.78 o                         
   0   1   4       2987.56       3162.63        21.23 o                         
   1   1   4       2785.59       2960.74        21.62 o                         
   2   1   4        430.04        501.50         6.92 o                         
   3   1   4         63.57         82.68         3.90 o                         
   4   1   4        276.00        274.98         7.40 o                         
   5   1   4        679.14        667.73         9.98 o                         
   6   1   4        396.78        381.62         7.20 o                         
   7   1   4         53.14         50.25         3.07 o                         
   8   1   4        134.02        131.58         4.64 o                         
   9   1   4          0.36         -1.07         1.33 o                         
  10   1   4         17.11         22.91         5.91 o                         
  11   1   4          0.01         -1.03         2.19 o                         
 -14   2   4         76.32         80.55         7.45 o                         
 -13   2   4          1.06          0.20         3.33 o                         
 -12   2   4         92.63         79.31         6.33 o                         
 -11   2   4        259.76        248.26         7.87 o                         
 -10   2   4        731.69        712.22        11.69 o                         
  -9   2   4         66.91         60.28         3.78 o                         
  -8   2   4        180.81        171.21         5.34 o                         
  -7   2   4        852.68        795.05        11.60 o                         
  -6   2   4        693.83        687.44         9.68 o                         
  -5   2   4          2.05          3.19         0.96 o                         
  -4   2   4       1096.71       1049.57        11.14 o                         
  -3   2   4       1863.50       1840.79        16.25 o                         
  -2   2   4        673.34        720.18         8.58 o                         
  -1   2   4          4.33          9.82         1.01 o                         
   0   2   4        227.13        192.16         3.42 o                         
   1   2   4        797.85        761.06         8.97 o                         
   2   2   4        659.02        683.50         8.61 o                         
   3   2   4         55.01         51.77         3.72 o                         
   4   2   4        477.74        463.45         8.76 o                         
   5   2   4        690.76        654.98        13.74 o                         
   6   2   4        191.65        188.73         5.18 o                         
   7   2   4        322.29        318.12         8.03 o                         
   8   2   4        460.31        468.18         9.11 o                         
   9   2   4        250.84        257.53         7.25 o                         
  10   2   4          0.19         -1.72         1.72 o                         
  11   2   4        112.05        125.16        10.42 o                         
 -14   3   4          0.01         -0.56         4.39 o                         
 -13   3   4          8.26          2.68         2.96 o                         
 -12   3   4          0.54         -0.30         2.49 o                         
 -11   3   4         37.78         30.37         2.88 o                         
 -10   3   4        162.32        161.70         6.17 o                         
  -9   3   4        150.19        145.27         5.59 o                         
  -8   3   4        246.13        242.32         6.40 o                         
  -7   3   4        357.52        365.30         8.10 o                         
  -6   3   4         50.50         51.14         3.06 o                         
  -5   3   4        553.32        583.03         8.50 o                         
  -4   3   4          9.89         11.95         1.39 o                         
  -3   3   4        466.79        541.53         7.08 o                         
  -2   3   4         59.29         46.39         2.36 o                         
  -1   3   4       3325.89       3435.83        20.59 o                         
   0   3   4        125.47        142.56         3.14 o                         
   1   3   4       2376.05       2610.42        21.30 o                         
   2   3   4        598.06        598.00         8.33 o                         
   3   3   4          1.95         -0.83         0.83 o                         
   4   3   4        336.65        336.17         9.02 o                         
   5   3   4        299.14        294.07         6.46 o                         
   6   3   4        592.54        586.43         9.01 o                         
   7   3   4         56.86         56.59         3.15 o                         
   8   3   4         30.13         28.79         2.74 o                         
   9   3   4         33.06         29.93         3.43 o                         
  10   3   4         99.10         96.19         5.87 o                         
  11   3   4         87.46         73.46         6.51 o                         
 -13   4   4          1.22         -1.44         4.16 o                         
 -12   4   4         12.24         16.42         3.32 o                         
 -11   4   4         45.44         48.28         3.81 o                         
 -10   4   4        433.23        393.90         9.22 o                         
  -9   4   4          3.98          2.16         1.32 o                         
  -8   4   4       1725.97       1655.98        19.27 o                         
  -7   4   4        823.30        799.32        11.98 o                         
  -6   4   4          4.08          0.46         0.86 o                         
  -5   4   4         73.59         97.18         3.41 o                         
  -4   4   4       3562.39       3770.18        27.74 o                         
  -3   4   4        140.20        118.76         3.11 o                         
  -2   4   4          3.63          3.81         0.91 o                         
  -1   4   4         98.03        116.13         2.40 o                         
   0   4   4        696.19        820.20         8.79 o                         
   1   4   4        282.80        303.15         5.47 o                         
   2   4   4         98.79        101.53         3.39 o                         
   3   4   4          3.41          5.20         1.31 o                         
   4   4   4        594.74        634.40        11.62 o                         
   5   4   4          9.47          5.43         1.64 o                         
   6   4   4       1045.78       1000.00        12.66 o                         
   7   4   4        748.91        780.95        12.18 o                         
   8   4   4        405.16        399.85         8.34 o                         
   9   4   4        248.32        255.34         8.55 o                         
  10   4   4          9.34          9.46         2.22 o                         
  11   4   4        152.22        178.83        10.27 o                         
 -13   5   4        351.90        373.05        12.93 o                         
 -12   5   4         56.06         59.61         5.54 o                         
 -11   5   4          4.67          1.99         2.04 o                         
 -10   5   4        383.58        400.38        10.05 o                         
  -9   5   4        542.37        516.33        10.19 o                         
  -8   5   4        236.07        242.97         6.94 o                         
  -7   5   4        154.46        155.88         4.94 o                         
  -6   5   4         81.64         86.66         3.84 o                         
  -5   5   4        360.02        398.99         6.85 o                         
  -4   5   4        388.33        373.33         6.24 o                         
  -3   5   4         95.85         93.58         3.07 o                         
  -2   5   4        496.33        504.60         6.51 o                         
  -1   5   4        170.54        164.28         3.16 o                         
   0   5   4       2342.27       2445.84        21.74 o                         
   1   5   4       1551.31       1583.93        14.78 o                         
   2   5   4        214.11        275.13         4.13 o                         
   3   5   4        393.17        428.74         6.92 o                         
   4   5   4        460.59        462.76         9.42 o                         
   5   5   4        371.73        388.33         9.09 o                         
   6   5   4        193.91        182.57         4.33 o                         
   7   5   4         30.19         27.84         3.30 o                         
   8   5   4        121.05        117.55         4.97 o                         
   9   5   4         32.16         35.41         3.14 o                         
  10   5   4        202.11        205.55        11.33 o                         
 -13   6   4          0.22         -3.26         3.56 o                         
 -12   6   4         61.96         72.06         6.80 o                         
 -11   6   4        342.25        376.64        11.34 o                         
 -10   6   4        149.42        146.85         6.11 o                         
  -9   6   4         22.05         18.35         2.23 o                         
  -8   6   4         81.44         78.64         4.26 o                         
  -7   6   4         66.87         66.35         3.69 o                         
  -6   6   4          4.17          1.72         1.02 o                         
  -5   6   4          1.41          0.14         0.86 o                         
  -4   6   4         15.68         13.75         1.53 o                         
  -3   6   4        220.42        206.62         4.60 o                         
  -2   6   4        242.89        233.76         4.65 o                         
  -1   6   4        165.38        180.78         3.53 o                         
   0   6   4       1828.81       1853.41        17.24 o                         
   1   6   4        787.27        772.90        10.08 o                         
   2   6   4         91.60        102.72         2.85 o                         
   3   6   4         35.13         29.96         1.59 o                         
   4   6   4        442.97        416.32         5.73 o                         
   5   6   4         61.86         45.40         1.94 o                         
   6   6   4        141.62        146.32         4.23 o                         
   7   6   4         57.44         48.76         4.90 o                         
   8   6   4        139.28        148.44         5.70 o                         
   9   6   4         69.59         73.22         4.70 o                         
  10   6   4         55.16         58.98         4.89 o                         
 -13   7   4         81.89         94.16         7.94 o                         
 -12   7   4         80.89         85.40        10.02 o                         
 -11   7   4         12.72         11.00         2.87 o                         
 -10   7   4         44.04         46.93         3.38 o                         
  -9   7   4        533.83        534.93        11.01 o                         
  -8   7   4        220.84        224.87         6.28 o                         
  -7   7   4        129.77        133.43         5.21 o                         
  -6   7   4        398.54        421.61         7.77 o                         
  -5   7   4        238.76        238.37         5.65 o                         
  -4   7   4        126.08        130.83         3.93 o                         
  -3   7   4        595.97        626.69         8.83 o                         
  -2   7   4        272.72        278.94         5.28 o                         
  -1   7   4        443.96        488.13         7.29 o                         
   0   7   4        479.46        473.59         8.26 o                         
   1   7   4        558.90        609.08         7.54 o                         
   2   7   4          9.31          9.41         1.19 o                         
   3   7   4        334.99        335.46         5.69 o                         
   4   7   4        861.95        820.93         9.99 o                         
   5   7   4        109.20        126.95         3.78 o                         
   6   7   4         35.45         36.98         2.46 o                         
   7   7   4        567.60        561.08         9.90 o                         
   8   7   4          0.61         -0.37         1.40 o                         
   9   7   4         54.95         55.16         6.31 o                         
  10   7   4         37.90         29.03         3.51 o                         
 -12   8   4          3.61          2.05         2.92 o                         
 -11   8   4         97.59         91.46         6.62 o                         
 -10   8   4          8.17          6.95         2.21 o                         
  -9   8   4         86.43         79.35         4.68 o                         
  -8   8   4        221.16        215.91         6.51 o                         
  -7   8   4         15.74         12.13         1.96 o                         
  -6   8   4        221.13        233.85         5.93 o                         
  -5   8   4        294.65        321.14         6.48 o                         
  -4   8   4         60.44         73.86         3.37 o                         
  -3   8   4        229.65        233.96         5.15 o                         
  -2   8   4         27.01         30.63         1.75 o                         
  -1   8   4        120.73        102.64         3.55 o                         
   0   8   4       1991.70       2057.53        20.47 o                         
   1   8   4        632.07        610.42         8.66 o                         
   2   8   4        333.50        329.90         5.84 o                         
   3   8   4         11.09         12.24         2.00 o                         
   4   8   4         38.38         33.79         2.26 o                         
   5   8   4        583.95        594.93         9.23 o                         
   6   8   4        386.33        374.64         7.13 o                         
   7   8   4          2.50          0.55         1.16 o                         
   8   8   4        378.53        413.87        14.60 o                         
   9   8   4         44.92         60.12         4.25 o                         
 -12   9   4         63.03         49.24         5.85 o                         
 -11   9   4         45.65         32.23         4.79 o                         
 -10   9   4         26.97         22.28         3.64 o                         
  -9   9   4         74.21         73.49         5.27 o                         
  -8   9   4        160.62        173.96         9.58 o                         
  -7   9   4         11.26         11.69         1.98 o                         
  -6   9   4          9.39          9.74         1.70 o                         
  -5   9   4       1162.83       1160.68        13.36 o                         
  -4   9   4         18.07         14.25         2.00 o                         
  -3   9   4         24.51         21.34         2.19 o                         
  -2   9   4        353.90        354.82         6.89 o                         
  -1   9   4       1606.72       1601.05        16.05 o                         
   0   9   4          3.75          2.23         1.28 o                         
   1   9   4        566.44        564.66         9.67 o                         
   2   9   4       1467.42       1554.83        17.69 o                         
   3   9   4         94.47         86.55         3.21 o                         
   4   9   4         30.74         27.19         1.92 o                         
   5   9   4          3.41          2.50         1.68 o                         
   6   9   4        900.75        920.35        12.55 o                         
   7   9   4        257.56        273.19         6.80 o                         
   8   9   4          1.61          2.34         2.63 o                         
   9   9   4         10.32          7.13         2.96 o                         
 -11  10   4        152.35        142.49         8.34 o                         
 -10  10   4        142.23        131.40         7.16 o                         
  -9  10   4        127.76        128.36         6.84 o                         
  -8  10   4         74.80         71.92         4.20 o                         
  -7  10   4         10.55          9.83         1.84 o                         
  -6  10   4          0.02         -1.08         1.08 o                         
  -5  10   4         36.12         29.80         2.38 o                         
  -4  10   4         59.99         50.05         2.95 o                         
  -3  10   4          2.63          1.65         1.28 o                         
  -2  10   4        279.19        300.03         6.83 o                         
  -1  10   4        181.64        171.99         4.77 o                         
   0  10   4          5.28          3.83         1.22 o                         
   1  10   4          1.76         -0.09         1.36 o                         
   2  10   4         58.85         58.06         3.68 o                         
   3  10   4        184.42        196.73         6.08 o                         
   4  10   4         17.68         15.73         1.69 o                         
   5  10   4          0.28         -1.12         1.85 o                         
   6  10   4        173.25        186.39         6.46 o                         
   7  10   4        283.28        286.90         9.32 o                         
   8  10   4          9.34          4.01         2.80 o                         
 -10  11   4        141.82        142.07         8.12 o                         
  -9  11   4          8.77          1.34         3.06 o                         
  -8  11   4         54.24         55.04         4.14 o                         
  -7  11   4         50.58         46.12         3.46 o                         
  -6  11   4        416.26        413.12         7.79 o                         
  -5  11   4        281.90        290.85         6.45 o                         
  -4  11   4         48.54         40.01         2.27 o                         
  -3  11   4         96.72         86.37         4.37 o                         
  -2  11   4         45.86         44.90         3.15 o                         
  -1  11   4        893.04        908.55        11.51 o                         
   0  11   4        195.01        184.59         6.28 o                         
   1  11   4         29.16         29.23         3.14 o                         
   2  11   4        637.30        696.20        12.26 o                         
   3  11   4        146.65        152.09         5.55 o                         
   4  11   4         58.63         64.45         4.84 o                         
   5  11   4          0.46          0.82         1.37 o                         
   6  11   4        437.82        470.48        11.15 o                         
   7  11   4          4.98          1.12         1.49 o                         
  -9  12   4          0.26         -2.59         2.59 o                         
  -8  12   4         10.34          1.11         2.95 o                         
  -7  12   4          0.03          1.37         1.94 o                         
  -6  12   4         63.92         58.87         3.79 o                         
  -5  12   4        147.33        144.81         4.84 o                         
  -4  12   4         39.98         42.04         3.26 o                         
  -3  12   4         14.22         13.16         2.06 o                         
  -2  12   4         90.94         90.15         4.24 o                         
  -1  12   4          4.93          2.36         1.39 o                         
   0  12   4         53.94         59.60         4.09 o                         
   1  12   4          6.07          6.74         2.74 o                         
   2  12   4          7.19          3.25         2.65 o                         
   3  12   4          2.20         -1.44         2.13 o                         
   4  12   4         24.81         23.23         3.48 o                         
   5  12   4        173.69        176.30         8.50 o                         
   6  12   4         38.12         32.25         4.46 o                         
   7  12   4        165.65        160.04         6.17 o                         
  -8  13   4          0.27         -2.24         2.55 o                         
  -7  13   4          0.05         -1.87         1.87 o                         
  -6  13   4        601.36        602.73        10.84 o                         
  -5  13   4          0.06          0.98         1.75 o                         
  -4  13   4         77.16         77.59         4.80 o                         
  -3  13   4        215.45        228.73         6.58 o                         
  -2  13   4        131.56        145.62         5.50 o                         
  -1  13   4          6.00          3.44         1.75 o                         
   0  13   4        178.07        176.64         8.11 o                         
   1  13   4        358.19        383.82        11.01 o                         
   2  13   4         15.52          8.52         2.83 o                         
   3  13   4        502.82        499.18        12.59 o                         
   4  13   4        224.17        200.65         9.97 o                         
   5  13   4        105.03         97.26         7.01 o                         
   6  13   4         83.95        111.87         8.59 o                         
  -7  14   4          1.75         -2.34         3.53 o                         
  -6  14   4          1.86         -1.86         2.50 o                         
  -5  14   4          0.89         -0.71         2.36 o                         
  -4  14   4         13.05          9.18         2.64 o                         
  -3  14   4         19.52         19.66         4.96 o                         
  -2  14   4          4.40         -2.02         2.47 o                         
  -1  14   4         18.38         23.36         3.19 o                         
   0  14   4          0.89         -0.97         2.42 o                         
   1  14   4         40.85         28.39         4.39 o                         
   2  14   4        127.90        101.94         6.77 o                         
   3  14   4         86.14         82.59         7.29 o                         
   4  14   4         13.07          8.81         4.47 o                         
  -5  15   4         41.16         33.35         4.19 o                         
  -4  15   4         24.34         17.82         3.72 o                         
  -3  15   4         95.90         88.73         5.55 o                         
  -2  15   4        142.46        144.11         6.39 o                         
  -1  15   4          9.58          5.69         1.88 o                         
   0  15   4        149.92        135.74         9.06 o                         
   1  15   4         62.81         74.91         6.69 o                         
   2  15   4         51.92         61.82         7.09 o                         
 -14   1   5        138.56        146.83        11.18 o                         
 -13   1   5        109.31         97.75         7.81 o                         
 -12   1   5         16.19         13.39         3.71 o                         
 -11   1   5          6.92         -0.43         1.58 o                         
 -10   1   5        272.50        265.04         7.05 o                         
  -9   1   5        352.00        342.35         8.28 o                         
  -8   1   5        118.02        113.22         4.87 o                         
  -7   1   5       1312.78       1243.13        15.41 o                         
  -6   1   5       1789.23       1750.09        17.29 o                         
  -5   1   5         55.97         44.89         2.57 o                         
  -4   1   5         16.99         19.02         1.59 o                         
  -3   1   5       3190.93       3181.98        22.59 o                         
  -2   1   5       1316.59       1308.95        13.23 o                         
  -1   1   5         12.29         16.37         1.49 o                         
   0   1   5         16.92         20.23         1.36 o                         
   1   1   5        378.29        322.77         5.19 o                         
   2   1   5       2308.73       2410.83        20.21 o                         
   3   1   5       1831.49       1934.88        19.93 o                         
   4   1   5        584.93        556.05         9.80 o                         
   5   1   5        623.01        624.78        10.22 o                         
   6   1   5       4807.12       4789.78        47.69 o                         
   7   1   5          6.67          9.16         1.51 o                         
   8   1   5         39.94         44.48         4.28 o                         
   9   1   5         86.94         73.26         3.87 o                         
  10   1   5        501.21        491.18        26.81 o                         
 -14   2   5        156.48        138.91        10.54 o                         
 -13   2   5        285.44        329.23        12.12 o                         
 -12   2   5        385.32        402.76        12.04 o                         
 -11   2   5        434.09        408.47         9.62 o                         
 -10   2   5        575.50        542.42        10.45 o                         
  -9   2   5        969.39        961.03        14.34 o                         
  -8   2   5        439.72        452.46         9.08 o                         
  -7   2   5         29.96         33.34         2.63 o                         
  -6   2   5        106.22         93.87         4.02 o                         
  -5   2   5        118.74        127.08         4.03 o                         
  -4   2   5         72.67         65.59         2.80 o                         
  -3   2   5          9.03         10.02         1.26 o                         
  -2   2   5        440.40        524.85         7.20 o                         
  -1   2   5          5.99         15.19         1.35 o                         
   0   2   5       3015.16       3222.93        23.45 o                         
   1   2   5        216.75        241.13         5.06 o                         
   2   2   5        118.93        150.13         4.72 o                         
   3   2   5         17.65         12.52         1.75 o                         
   4   2   5        474.82        494.89         9.00 o                         
   5   2   5        230.27        230.96         6.65 o                         
   6   2   5          1.19          3.62         1.70 o                         
   7   2   5         65.36         67.85         4.14 o                         
   8   2   5        270.90        252.14         7.04 o                         
   9   2   5        704.30        780.36        17.35 o                         
  10   2   5        146.82        164.52         7.27 o                         
 -14   3   5        153.93        156.02        11.53 o                         
 -13   3   5        203.22        241.50        12.27 o                         
 -12   3   5         31.20         39.77         4.83 o                         
 -11   3   5        421.63        412.42        11.23 o                         
 -10   3   5         96.79        110.04         5.88 o                         
  -9   3   5        103.43         98.34         5.00 o                         
  -8   3   5        100.98        108.41         5.08 o                         
  -7   3   5        117.00        125.73         4.80 o                         
  -6   3   5        372.24        380.51         7.84 o                         
  -5   3   5       1101.72       1124.16        13.52 o                         
  -4   3   5          0.94          0.47         0.63 o                         
  -3   3   5        206.36        282.77         5.41 o                         
  -2   3   5        663.81        591.23         7.77 o                         
  -1   3   5       2265.57       2260.65        19.28 o                         
   0   3   5        802.81        806.14         8.38 o                         
   1   3   5       1523.71       1544.86        15.96 o                         
   2   3   5        205.97        189.13         3.76 o                         
   3   3   5         88.31         91.63         4.80 o                         
   4   3   5        106.69        110.41         4.65 o                         
   5   3   5       4404.06       4334.58        44.47 o                         
   6   3   5        621.61        603.27         9.70 o                         
   7   3   5        905.65        920.29        14.04 o                         
   8   3   5        149.59        146.80         6.31 o                         
   9   3   5        103.01        112.39         7.83 o                         
  10   3   5          1.12         -2.38         2.38 o                         
 -13   4   5         40.87         55.48         6.30 o                         
 -12   4   5          9.58         13.07         3.32 o                         
 -11   4   5          7.16          8.43         2.32 o                         
 -10   4   5          0.06         -1.56         1.56 o                         
  -9   4   5         83.87         85.91         4.81 o                         
  -8   4   5         87.03         86.29         4.60 o                         
  -7   4   5          0.03         -0.91         0.91 o                         
  -6   4   5        210.49        208.47         5.42 o                         
  -5   4   5        897.61        893.71        11.50 o                         
  -4   4   5        324.66        307.89         5.50 o                         
  -3   4   5         26.36         30.76         2.09 o                         
  -2   4   5        121.10        127.93         3.27 o                         
  -1   4   5        162.39        166.31         3.07 o                         
   0   4   5          0.23         -0.15         0.70 o                         
   1   4   5        197.05        191.89         4.32 o                         
   2   4   5        139.01        131.33         3.11 o                         
   3   4   5        113.98        111.51         5.31 o                         
   4   4   5         19.55         13.31         2.09 o                         
   5   4   5        477.29        483.01        10.80 o                         
   6   4   5          7.44          6.30         1.74 o                         
   7   4   5        277.40        288.09         7.00 o                         
   8   4   5        101.07         97.54         5.25 o                         
   9   4   5        112.61        111.69         6.43 o                         
  10   4   5         53.39         47.02         7.40 o                         
 -13   5   5          0.21         -3.42         3.42 o                         
 -12   5   5         25.98         23.25         3.88 o                         
 -11   5   5        222.31        221.29         9.22 o                         
 -10   5   5        337.91        327.77         8.81 o                         
  -9   5   5        478.52        484.43        10.06 o                         
  -8   5   5        391.88        396.37         8.74 o                         
  -7   5   5          0.42          1.72         1.15 o                         
  -6   5   5        281.14        270.87         6.60 o                         
  -5   5   5        970.42        993.55        11.72 o                         
  -4   5   5        181.45        185.01         4.31 o                         
  -3   5   5         26.92         20.25         1.50 o                         
  -2   5   5        535.50        546.70         7.18 o                         
  -1   5   5        478.46        494.89         6.95 o                         
   0   5   5         39.47         29.69         2.19 o                         
   1   5   5        713.12        727.57        10.41 o                         
   2   5   5        433.88        408.07         5.86 o                         
   3   5   5          0.21          0.63         1.25 o                         
   4   5   5        365.57        375.69        11.72 o                         
   5   5   5       3114.41       3162.92        33.35 o                         
   6   5   5        272.83        268.30         6.83 o                         
   7   5   5        220.43        234.74         7.47 o                         
   8   5   5        325.06        345.55        10.63 o                         
   9   5   5        499.05        525.83        14.42 o                         
  10   5   5          4.78         -1.49         3.58 o                         
 -13   6   5          8.55          6.67         3.08 o                         
 -12   6   5          0.12          0.78         4.09 o                         
 -11   6   5        717.10        714.99        16.66 o                         
 -10   6   5        667.28        625.38        12.87 o                         
  -9   6   5         86.15         80.78         4.66 o                         
  -8   6   5         11.13         13.92         2.42 o                         
  -7   6   5        499.48        500.42        10.91 o                         
  -6   6   5          2.12         -0.13         1.28 o                         
  -5   6   5        311.15        312.25         6.22 o                         
  -4   6   5        246.59        219.62         5.22 o                         
  -3   6   5        240.06        230.79         4.95 o                         
  -2   6   5          5.52          7.09         1.03 o                         
  -1   6   5       3613.84       3641.80        27.50 o                         
   0   6   5        831.19        771.00        10.29 o                         
   1   6   5       2680.34       2736.41        25.87 o                         
   2   6   5         11.31         14.15         1.24 o                         
   3   6   5        287.12        286.61         5.65 o                         
   4   6   5          2.47          0.86         1.14 o                         
   5   6   5        245.37        254.09         6.05 o                         
   6   6   5        201.44        171.60         5.59 o                         
   7   6   5        211.83        217.07         6.87 o                         
   8   6   5        135.86        137.61         6.90 o                         
   9   6   5         18.38         19.49         3.32 o                         
 -12   7   5        113.11        113.73        15.06 o                         
 -11   7   5          1.52         -2.28         2.28 o                         
 -10   7   5         85.22         90.16         5.85 o                         
  -9   7   5        321.60        315.30         8.80 o                         
  -8   7   5          4.03          2.15         2.17 o                         
  -7   7   5        149.04        155.74         5.13 o                         
  -6   7   5         25.65         24.19         2.33 o                         
  -5   7   5         74.75         69.24         3.47 o                         
  -4   7   5         10.29         14.98         1.69 o                         
  -3   7   5        676.20        686.70         9.41 o                         
  -2   7   5         65.78         62.64         2.59 o                         
  -1   7   5        434.12        453.27         7.55 o                         
   0   7   5        544.45        554.53         8.48 o                         
   1   7   5         88.19         89.74         3.52 o                         
   2   7   5         23.15         23.29         1.89 o                         
   3   7   5        102.87         95.59         2.89 o                         
   4   7   5        424.15        459.64         8.15 o                         
   5   7   5       1264.84       1182.90        16.23 o                         
   6   7   5       1596.91       1620.03        21.06 o                         
   7   7   5        164.98        154.37         6.66 o                         
   8   7   5        148.92        150.31         8.34 o                         
   9   7   5          2.37          3.06         3.38 o                         
 -12   8   5        176.53        197.81        10.94 o                         
 -11   8   5         16.59         18.04         3.90 o                         
 -10   8   5         63.53         66.73         5.80 o                         
  -9   8   5        115.45        120.83         5.69 o                         
  -8   8   5        138.26        149.86         5.87 o                         
  -7   8   5         34.68         38.41         2.91 o                         
  -6   8   5         34.25         30.12         2.58 o                         
  -5   8   5         21.49         12.76         1.66 o                         
  -4   8   5        191.11        173.38         4.76 o                         
  -3   8   5        315.83        324.22         6.40 o                         
  -2   8   5          0.13         -0.59         0.59 o                         
  -1   8   5         76.95         73.19         4.11 o                         
   0   8   5        766.08        788.47        11.46 o                         
   1   8   5         15.74         10.90         1.34 o                         
   2   8   5        100.20        107.84         3.54 o                         
   3   8   5          4.03          2.79         1.04 o                         
   4   8   5        795.98        826.52        10.11 o                         
   5   8   5         18.97         19.41         2.50 o                         
   6   8   5          0.80         -2.23         2.86 o                         
   7   8   5         11.03         10.42         2.89 o                         
   8   8   5        288.61        305.96        10.63 o                         
 -11   9   5          1.58         -2.45         2.73 o                         
 -10   9   5         63.35         56.19         5.06 o                         
  -9   9   5         66.27         57.34         4.46 o                         
  -8   9   5         27.53         28.70         3.04 o                         
  -7   9   5         33.26         30.26         2.72 o                         
  -6   9   5          4.48          1.30         1.43 o                         
  -5   9   5         97.94         93.79         4.30 o                         
  -4   9   5        165.43        167.52         5.28 o                         
  -3   9   5        104.59        105.59         3.90 o                         
  -2   9   5        110.20        103.43         3.92 o                         
  -1   9   5        105.58        108.72         4.79 o                         
   0   9   5          0.03         -1.21         1.21 o                         
   1   9   5          0.02         -0.11         1.10 o                         
   2   9   5          1.25          2.60         1.69 o                         
   3   9   5         64.99         69.45         4.05 o                         
   4   9   5        649.87        679.74         9.46 o                         
   5   9   5        604.20        605.35         9.38 o                         
   6   9   5        221.45        243.67         9.18 o                         
   7   9   5        349.52        359.19        13.30 o                         
   8   9   5          0.94         -2.76         2.76 o                         
 -11  10   5         20.73         20.48         4.57 o                         
 -10  10   5        655.70        684.33        23.86 o                         
  -9  10   5        388.27        397.24        11.06 o                         
  -8  10   5        591.66        636.27        12.37 o                         
  -7  10   5         22.84         23.42         2.63 o                         
  -6  10   5          4.65          4.47         1.59 o                         
  -5  10   5        116.60        126.34         4.88 o                         
  -4  10   5        392.05        414.54         7.69 o                         
  -3  10   5         29.09         22.81         2.22 o                         
  -2  10   5        127.26        130.66         5.30 o                         
  -1  10   5        359.73        332.13         7.98 o                         
   0  10   5         63.49         71.14         4.06 o                         
   1  10   5        115.20        132.13         5.75 o                         
   2  10   5          6.11          5.47         1.69 o                         
   3  10   5         39.33         41.48         3.65 o                         
   4  10   5        657.70        693.72        11.59 o                         
   5  10   5         35.42         32.04         2.46 o                         
   6  10   5         38.27         27.72         1.85 o                         
   7  10   5        185.89        215.13         8.82 o                         
 -10  11   5         36.45         26.20         3.75 o                         
  -9  11   5         18.48          8.94         3.32 o                         
  -8  11   5        107.13        100.84         5.78 o                         
  -7  11   5        141.30        133.89         6.03 o                         
  -6  11   5         12.91          8.87         2.17 o                         
  -5  11   5         89.56         89.83         3.97 o                         
  -4  11   5         52.35         49.44         3.39 o                         
  -3  11   5         84.13         81.52         4.26 o                         
  -2  11   5         13.62         15.34         2.00 o                         
  -1  11   5        291.45        286.13         7.37 o                         
   0  11   5        249.20        267.66         7.02 o                         
   1  11   5          2.70          2.36         1.86 o                         
   2  11   5          3.69          1.81         1.89 o                         
   3  11   5         76.96         79.13         5.50 o                         
   4  11   5        145.30        133.91         8.03 o                         
   5  11   5       1116.02       1084.51        16.04 o                         
   6  11   5        663.74        681.93        14.13 o                         
  -9  12   5         36.47         29.45         4.46 o                         
  -8  12   5        123.84        124.75         6.44 o                         
  -7  12   5        130.01        119.59         5.70 o                         
  -6  12   5        131.08        119.37         5.56 o                         
  -5  12   5         44.86         43.02         3.10 o                         
  -4  12   5        122.93        120.53         5.60 o                         
  -3  12   5         62.73         51.67         4.45 o                         
  -2  12   5         25.00         18.52         2.44 o                         
  -1  12   5        192.97        222.65         7.10 o                         
   0  12   5         14.23         13.33         2.71 o                         
   1  12   5        105.50         99.09         5.85 o                         
   2  12   5          0.82         -0.71         1.67 o                         
   3  12   5        576.59        633.17        14.22 o                         
   4  12   5         39.09         28.85         4.26 o                         
   5  12   5        179.04        175.45         7.37 o                         
  -8  13   5          7.92         -2.61         2.61 o                         
  -7  13   5          0.41         -2.47         2.47 o                         
  -6  13   5          9.20          6.09         1.86 o                         
  -5  13   5         48.15         35.55         4.01 o                         
  -4  13   5         43.03         39.48         4.46 o                         
  -3  13   5         73.21         70.60         5.32 o                         
  -2  13   5         42.31         30.28         3.23 o                         
  -1  13   5         77.47         78.41         5.79 o                         
   0  13   5          2.69         -1.66         2.01 o                         
   1  13   5          6.08          5.33         2.31 o                         
   2  13   5          0.56         -3.07         3.07 o                         
   3  13   5        268.57        279.25        13.35 o                         
   4  13   5        130.99        119.57         6.92 o                         
  -6  14   5         14.50         13.44         3.98 o                         
  -5  14   5         21.62         12.66         3.26 o                         
  -4  14   5          9.30          4.82         2.71 o                         
  -3  14   5        104.31        106.65         6.10 o                         
  -2  14   5        285.17        277.16        10.21 o                         
  -1  14   5        219.42        220.27         9.26 o                         
   0  14   5          2.81         -0.84         2.64 o                         
   1  14   5          7.90          1.51         2.36 o                         
   2  14   5         65.05         62.51         6.76 o                         
   3  14   5        124.30        149.42        11.33 o                         
  -3  15   5         21.98         16.86         2.95 o                         
  -2  15   5         40.36         29.74         6.22 o                         
  -1  15   5        147.41        141.71         8.65 o                         
   0  15   5         61.45         56.52         5.83 o                         
 -14   0   6         59.72         77.27        17.28 o                         
 -13   0   6        675.98        811.07        28.22 o                         
 -12   0   6         11.51         30.04         5.26 o                         
 -11   0   6         54.27         59.67         5.75 o                         
 -10   0   6        570.10        528.05        22.19 o                         
  -9   0   6         14.67          7.33         2.43 o                         
  -8   0   6        207.50        236.74         8.97 o                         
  -7   0   6         62.35         71.22         4.95 o                         
  -6   0   6          0.08         22.86         2.55 o                         
  -5   0   6       1275.29       1333.42        21.68 o                         
  -4   0   6        399.80        385.89         8.89 o                         
  -3   0   6        614.17        713.87        11.85 o                         
  -2   0   6       1588.66       1806.61        26.36 o                         
  -1   0   6       4148.30       4039.49        38.88 o                         
   0   0   6         58.12         55.26         3.21 o                         
   1   0   6        391.83        401.75         8.25 o                         
   2   0   6        286.32        286.91         6.17 o                         
   3   0   6        192.67        194.48         7.19 o                         
   4   0   6        100.87         92.87         7.72 o                         
   5   0   6        441.22        408.16        24.29 o                         
   6   0   6        117.33        125.17         8.65 o                         
   7   0   6          2.62         -1.36         5.59 o                         
   8   0   6         78.88         86.27        14.77 o                         
   9   0   6          2.07          2.42         4.58 o                         
 -14   1   6        182.10        220.55        28.72 o                         
 -13   1   6          0.18          0.77         2.92 o                         
 -12   1   6         33.82         29.20         3.51 o                         
 -11   1   6         19.38         11.92         2.55 o                         
 -10   1   6         11.08         17.58         2.37 o                         
  -9   1   6         14.27          7.78         2.64 o                         
  -8   1   6        131.17        152.28         5.34 o                         
  -7   1   6        289.01        267.94         8.64 o                         
  -6   1   6         87.95         93.07         3.96 o                         
  -5   1   6         99.17         96.99         3.84 o                         
  -4   1   6        312.97        293.84         4.84 o                         
  -3   1   6        196.68        218.68         4.84 o                         
  -2   1   6         46.37         42.29         2.32 o                         
  -1   1   6        405.93        438.99         6.56 o                         
   0   1   6          6.76          4.19         0.91 o                         
   1   1   6        112.42        115.52         3.18 o                         
   2   1   6         26.94         30.98         2.05 o                         
   3   1   6         13.34         13.63         1.92 o                         
   4   1   6         39.29         35.10         2.52 o                         
   5   1   6        344.62        316.18         6.20 o                         
   6   1   6         33.30         36.79         2.34 o                         
   7   1   6          3.46          3.03         1.60 o                         
   8   1   6          2.30         -1.33         1.88 o                         
   9   1   6         72.85         80.47         5.92 o                         
 -13   2   6         35.14         22.14         4.29 o                         
 -12   2   6        128.11        126.63         7.67 o                         
 -11   2   6         47.64         46.11         4.30 o                         
 -10   2   6         58.61         63.20         4.21 o                         
  -9   2   6        667.34        674.13        12.11 o                         
  -8   2   6        860.18        856.48        12.96 o                         
  -7   2   6        121.27        133.30         5.06 o                         
  -6   2   6        155.25        155.01         4.76 o                         
  -5   2   6        783.43        762.12        11.47 o                         
  -4   2   6        381.96        383.57         6.90 o                         
  -3   2   6         91.71         79.09         3.48 o                         
  -2   2   6        289.31        276.51         5.27 o                         
  -1   2   6        361.42        343.02         5.91 o                         
   0   2   6         49.38         48.17         2.24 o                         
   1   2   6         81.49         77.06         1.97 o                         
   2   2   6        555.23        567.47         8.13 o                         
   3   2   6        951.32        936.07        12.37 o                         
   4   2   6        206.03        204.04         5.57 o                         
   5   2   6          3.15          0.88         1.35 o                         
   6   2   6        301.87        326.38         6.92 o                         
   7   2   6        224.10        228.42         6.73 o                         
   8   2   6          9.16          5.60         1.76 o                         
   9   2   6        198.65        211.05         6.62 o                         
 -13   3   6         26.44         32.29         5.03 o                         
 -12   3   6         12.55         16.09         3.17 o                         
 -11   3   6        201.16        190.78         7.91 o                         
 -10   3   6        194.33        202.36         6.89 o                         
  -9   3   6         72.34         68.18         4.32 o                         
  -8   3   6        139.16        157.52         6.11 o                         
  -7   3   6         97.56         89.84         4.44 o                         
  -6   3   6        264.71        309.78         6.67 o                         
  -5   3   6          0.14         -0.65         0.66 o                         
  -4   3   6        199.46        194.23         4.91 o                         
  -3   3   6          1.21          1.67         0.96 o                         
  -2   3   6         39.00         39.23         2.64 o                         
  -1   3   6        108.14        121.94         3.66 o                         
   0   3   6        868.08        869.01         9.58 o                         
   1   3   6         75.90         72.07         3.07 o                         
   2   3   6          2.46          2.54         0.84 o                         
   3   3   6         90.34         94.81         3.95 o                         
   4   3   6         25.06         30.18         2.82 o                         
   5   3   6        171.11        166.95         5.87 o                         
   6   3   6         18.40         18.37         1.97 o                         
   7   3   6         56.79         49.83         3.13 o                         
   8   3   6         76.32         82.30         5.25 o                         
   9   3   6          1.14         -0.01         2.59 o                         
 -13   4   6          0.05         -0.03         3.11 o                         
 -12   4   6        669.47        784.91        19.18 o                         
 -11   4   6          1.70          2.29         2.50 o                         
 -10   4   6         71.68         68.21         4.56 o                         
  -9   4   6        657.29        638.13        12.94 o                         
  -8   4   6        779.97        777.59        13.78 o                         
  -7   4   6         60.31         61.23         3.80 o                         
  -6   4   6        410.93        411.46         7.92 o                         
  -5   4   6          0.82         -0.74         0.87 o                         
  -4   4   6        255.70        266.62         5.85 o                         
  -3   4   6         27.64         26.52         2.09 o                         
  -2   4   6       2296.53       2341.25        18.59 o                         
  -1   4   6        523.75        576.20         8.44 o                         
   0   4   6        187.40        196.43         3.93 o                         
   1   4   6         59.77         55.79         2.73 o                         
   2   4   6        323.38        311.70         6.62 o                         
   3   4   6        619.53        614.35         9.88 o                         
   4   4   6         83.48         83.85         4.79 o                         
   5   4   6        209.14        192.19         6.68 o                         
   6   4   6        136.38        165.37         4.92 o                         
   7   4   6        725.49        727.56        12.65 o                         
   8   4   6         60.90         61.74         4.54 o                         
   9   4   6         24.63         23.13         4.02 o                         
 -13   5   6         15.39         18.06         3.55 o                         
 -12   5   6        197.45        196.82        10.36 o                         
 -11   5   6         25.31         17.67         3.27 o                         
 -10   5   6        101.86        107.81         5.86 o                         
  -9   5   6         19.61         26.50         2.87 o                         
  -8   5   6         34.33         38.76         3.36 o                         
  -7   5   6        244.45        228.58         6.28 o                         
  -6   5   6        152.61        135.88         5.22 o                         
  -5   5   6          9.69         13.46         1.68 o                         
  -4   5   6         23.84         32.63         2.59 o                         
  -3   5   6        621.24        628.44         9.27 o                         
  -2   5   6        400.59        403.14         7.35 o                         
  -1   5   6         21.84         21.46         1.62 o                         
   0   5   6         12.77         14.36         1.52 o                         
   1   5   6         41.40         34.86         2.39 o                         
   2   5   6         30.42         26.82         1.71 o                         
   3   5   6          1.69         -0.70         0.97 o                         
   4   5   6        331.69        348.34         8.81 o                         
   5   5   6         45.98         39.86         3.76 o                         
   6   5   6          7.59          5.22         1.27 o                         
   7   5   6         21.01         20.90         3.10 o                         
   8   5   6         70.15         61.83         4.57 o                         
   9   5   6        503.71        496.85        13.20 o                         
 -12   6   6         70.78         79.40         6.92 o                         
 -11   6   6          2.63          0.54         2.85 o                         
 -10   6   6         79.05         63.40         4.90 o                         
  -9   6   6         10.91          6.16         1.86 o                         
  -8   6   6          3.61          0.97         1.61 o                         
  -7   6   6          0.61          0.24         1.24 o                         
  -6   6   6         99.42        119.52         4.77 o                         
  -5   6   6        115.37        122.39         4.96 o                         
  -4   6   6        101.83         97.64         4.28 o                         
  -3   6   6        296.91        311.05         5.09 o                         
  -2   6   6        387.49        378.72         7.72 o                         
  -1   6   6        669.20        658.25         8.67 o                         
   0   6   6        404.63        416.72         6.84 o                         
   1   6   6          0.06         -1.13         1.13 o                         
   2   6   6        194.54        191.60         5.09 o                         
   3   6   6         16.31         13.92         1.71 o                         
   4   6   6         91.33         83.94         3.03 o                         
   5   6   6        242.91        240.03         8.30 o                         
   6   6   6         23.75         27.03         3.59 o                         
   7   6   6         35.50         31.98         2.93 o                         
   8   6   6        222.06        228.37         8.48 o                         
 -12   7   6          0.10          1.01         2.87 o                         
 -11   7   6         26.49         26.24         7.19 o                         
 -10   7   6        115.79        113.29         6.75 o                         
  -9   7   6         89.02         87.72         5.33 o                         
  -8   7   6         85.29         83.24         5.08 o                         
  -7   7   6        361.22        380.82         8.46 o                         
  -6   7   6          2.53          0.85         1.09 o                         
  -5   7   6         39.87         38.98         2.77 o                         
  -4   7   6        238.23        243.89         5.34 o                         
  -3   7   6        563.13        579.88         8.31 o                         
  -2   7   6         35.11         33.26         2.22 o                         
  -1   7   6          4.17          6.53         1.42 o                         
   0   7   6        464.55        473.68         8.11 o                         
   1   7   6          8.29          9.79         1.56 o                         
   2   7   6         39.75         38.97         2.58 o                         
   3   7   6         15.33         10.44         1.82 o                         
   4   7   6         51.03         49.34         2.56 o                         
   5   7   6        149.81        142.95         5.50 o                         
   6   7   6        274.57        266.94        12.76 o                         
   7   7   6          4.45          6.34         2.24 o                         
   8   7   6        133.86        133.38         7.14 o                         
 -12   8   6        102.81        112.38         9.14 o                         
 -11   8   6         61.21         65.25         7.42 o                         
 -10   8   6        288.98        325.47        11.45 o                         
  -9   8   6         26.31         24.00         3.29 o                         
  -8   8   6         16.90         13.42         2.34 o                         
  -7   8   6         93.04         93.54         4.50 o                         
  -6   8   6         13.55          9.84         1.78 o                         
  -5   8   6        959.17        934.13        12.14 o                         
  -4   8   6         13.99          9.59         1.38 o                         
  -3   8   6         69.37         79.30         3.36 o                         
  -2   8   6         16.55         19.49         1.93 o                         
  -1   8   6       2050.45       2070.86        23.25 o                         
   0   8   6        176.10        169.32         5.70 o                         
   1   8   6          1.55         -0.14         1.27 o                         
   2   8   6         17.44         21.73         1.86 o                         
   3   8   6          3.59          3.52         1.63 o                         
   4   8   6         81.66         90.16         3.90 o                         
   5   8   6        282.87        280.03         8.31 o                         
   6   8   6        170.72        157.24         8.19 o                         
   7   8   6          0.38         -2.07         2.07 o                         
 -11   9   6        402.71        420.85        14.02 o                         
 -10   9   6         61.70         72.64         7.71 o                         
  -9   9   6          0.00         -3.43         3.43 o                         
  -8   9   6         59.62         48.45         3.95 o                         
  -7   9   6         40.43         43.76         3.20 o                         
  -6   9   6        933.54        926.85        12.88 o                         
  -5   9   6         18.77         10.34         1.89 o                         
  -4   9   6        161.30        171.32         4.87 o                         
  -3   9   6         68.97         76.15         3.74 o                         
  -2   9   6        109.02        115.43         5.28 o                         
  -1   9   6          2.73          2.63         1.52 o                         
   0   9   6        918.00        940.23        14.55 o                         
   1   9   6       1035.96       1023.27        14.66 o                         
   2   9   6        139.34        141.91         4.44 o                         
   3   9   6         33.21         39.30         2.44 o                         
   4   9   6         15.22         16.34         2.45 o                         
   5   9   6        501.96        499.06        18.58 o                         
   6   9   6          0.05         -0.56         2.89 o                         
   7   9   6          3.57          5.18         2.57 o                         
 -10  10   6         11.65          9.10         4.74 o                         
  -9  10   6          2.16         -2.22         2.22 o                         
  -8  10   6          0.07         -1.58         1.58 o                         
  -7  10   6         90.87         83.08         4.51 o                         
  -6  10   6         11.09          8.74         2.24 o                         
  -5  10   6         37.51         34.82         2.73 o                         
  -4  10   6         39.98         40.83         2.62 o                         
  -3  10   6        213.70        220.00         5.66 o                         
  -2  10   6         36.02         37.25         3.24 o                         
  -1  10   6          6.53          5.65         1.85 o                         
   0  10   6          1.91          1.45         1.37 o                         
   1  10   6         46.10         41.10         3.11 o                         
   2  10   6         81.28         86.84         4.34 o                         
   3  10   6         48.81         47.49         3.59 o                         
   4  10   6         92.25         96.13         2.98 o                         
   5  10   6        132.98        127.95         7.96 o                         
   6  10   6         71.53         72.21         5.72 o                         
  -9  11   6         82.28         79.31         6.21 o                         
  -8  11   6         36.43         33.42         3.52 o                         
  -7  11   6         26.60         22.02         3.11 o                         
  -6  11   6        144.23        127.56         5.69 o                         
  -5  11   6          0.43         -1.95         1.95 o                         
  -4  11   6          9.99          7.01         1.79 o                         
  -3  11   6         49.13         45.97         3.00 o                         
  -2  11   6        273.98        300.21         8.52 o                         
  -1  11   6         36.15         24.52         3.11 o                         
   0  11   6        481.38        516.16        11.16 o                         
   1  11   6        167.43        168.19         6.87 o                         
   2  11   6         76.35         63.77         4.47 o                         
   3  11   6          1.65          0.75         3.07 o                         
   4  11   6        142.49        140.80         6.10 o                         
   5  11   6        174.16        167.12         8.26 o                         
  -8  12   6         50.17         45.90         4.75 o                         
  -7  12   6          0.79         -2.56         2.56 o                         
  -6  12   6          5.36          0.15         3.06 o                         
  -5  12   6        250.85        257.80         7.58 o                         
  -4  12   6         10.66          4.85         2.74 o                         
  -3  12   6          5.69          3.14         2.02 o                         
  -2  12   6        297.56        310.36        11.19 o                         
  -1  12   6         64.77         62.16         4.82 o                         
   0  12   6          0.59         -0.38         2.71 o                         
   1  12   6          4.59         -1.55         2.40 o                         
   2  12   6         13.95         17.90         2.91 o                         
   3  12   6         76.91         87.46         5.50 o                         
   4  12   6        100.18         92.01         9.28 o                         
  -7  13   6        669.30        691.54        13.47 o                         
  -6  13   6          0.62          1.19         2.63 o                         
  -5  13   6          9.95         10.59         2.83 o                         
  -4  13   6         87.11         96.37         5.81 o                         
  -3  13   6        272.47        262.05         9.60 o                         
  -2  13   6          1.64         -0.04         2.14 o                         
  -1  13   6         14.18         13.61         3.31 o                         
   0  13   6         12.90         17.85         3.08 o                         
   1  13   6         37.85         38.64         6.02 o                         
   2  13   6        202.24        213.48        14.46 o                         
   3  13   6         51.58         50.50         4.61 o                         
  -5  14   6          7.99          7.61         3.44 o                         
  -4  14   6         65.04         64.21         4.53 o                         
  -3  14   6         81.56         70.66         6.85 o                         
  -2  14   6         14.53          5.35         3.33 o                         
  -1  14   6        106.08         87.47         7.20 o                         
   0  14   6         21.46         18.15         3.98 o                         
   1  14   6         17.77         17.24         3.78 o                         
 -13   1   7          1.10          3.76         3.13 o                         
 -12   1   7        277.54        308.50        10.30 o                         
 -11   1   7         76.87         88.94         6.08 o                         
 -10   1   7          0.22         -0.54         1.51 o                         
  -9   1   7         68.62         67.56         4.24 o                         
  -8   1   7       3206.30       3197.73        31.26 o                         
  -7   1   7        825.24        864.93        12.24 o                         
  -6   1   7          0.71         -0.60         1.21 o                         
  -5   1   7        104.96        108.91         3.65 o                         
  -4   1   7       2859.38       2761.95        23.89 o                         
  -3   1   7        184.96        166.60         4.73 o                         
  -2   1   7         74.67         65.98         3.49 o                         
  -1   1   7        531.32        504.14         7.83 o                         
   0   1   7        192.88        184.49         4.25 o                         
   1   1   7        244.38        281.41         5.22 o                         
   2   1   7        245.68        239.30         5.30 o                         
   3   1   7        110.95         96.93         4.06 o                         
   4   1   7        447.82        472.74         9.96 o                         
   5   1   7        212.16        240.10         8.06 o                         
   6   1   7         42.39         30.20         3.25 o                         
   7   1   7         43.16         39.49         4.72 o                         
   8   1   7        472.13        497.31        13.46 o                         
 -13   2   7        403.15        481.06        16.45 o                         
 -12   2   7          2.11         -2.17         2.17 o                         
 -11   2   7         11.76         18.66         3.31 o                         
 -10   2   7        193.83        180.09         7.26 o                         
  -9   2   7        236.16        168.82         6.31 o                         
  -8   2   7        737.77        633.42        11.17 o                         
  -7   2   7       1623.15       1494.42        16.94 o                         
  -6   2   7         26.95         35.19         2.55 o                         
  -5   2   7        403.17        403.82         7.70 o                         
  -4   2   7        405.81        415.58         7.56 o                         
  -3   2   7         11.97         20.42         1.97 o                         
  -2   2   7       2207.12       2229.00        19.75 o                         
  -1   2   7         44.04         41.56         2.85 o                         
   0   2   7         29.64         27.81         1.88 o                         
   1   2   7        306.96        291.73         6.13 o                         
   2   2   7        456.77        428.01         7.31 o                         
   3   2   7        342.51        343.91         7.66 o                         
   4   2   7        327.16        305.60         7.13 o                         
   5   2   7        322.55        302.84         6.74 o                         
   6   2   7         14.37         19.29         2.27 o                         
   7   2   7        190.65        186.96         7.32 o                         
   8   2   7          2.25          0.18         3.54 o                         
 -13   3   7        148.97        162.89        10.15 o                         
 -12   3   7        100.58        119.98         8.07 o                         
 -11   3   7        164.84        148.22         7.89 o                         
 -10   3   7          0.06          1.13         1.56 o                         
  -9   3   7        243.41        238.72         7.28 o                         
  -8   3   7        314.50        286.33         7.32 o                         
  -7   3   7        127.93        116.24         4.89 o                         
  -6   3   7        119.10        125.08         4.10 o                         
  -5   3   7        543.55        556.14         9.28 o                         
  -4   3   7        199.38        182.64         5.41 o                         
  -3   3   7       3133.33       3084.65        25.61 o                         
  -2   3   7          6.56         15.30         1.79 o                         
  -1   3   7         51.61         53.71         2.98 o                         
   0   3   7       1545.20       1517.06        14.60 o                         
   1   3   7        675.63        651.37         9.66 o                         
   2   3   7          2.49          1.14         1.04 o                         
   3   3   7        125.73        122.66         5.10 o                         
   4   3   7        115.36        114.31         4.41 o                         
   5   3   7         93.69         83.19         4.75 o                         
   6   3   7          1.73          1.87         1.14 o                         
   7   3   7         29.14         34.36         3.30 o                         
   8   3   7          0.08         -3.44         3.44 o                         
 -13   4   7          5.78         -0.57         5.59 o                         
 -12   4   7          2.22          2.86         3.99 o                         
 -11   4   7          7.03         -1.80         2.33 o                         
 -10   4   7         24.89         27.38         3.36 o                         
  -9   4   7         68.37         77.28         4.47 o                         
  -8   4   7          0.55          0.35         1.49 o                         
  -7   4   7         33.92         32.02         2.71 o                         
  -6   4   7        136.90        142.18         4.43 o                         
  -5   4   7        248.06        257.60         6.23 o                         
  -4   4   7         14.59         15.38         1.95 o                         
  -3   4   7        424.44        425.92         7.42 o                         
  -2   4   7          3.64          4.87         1.32 o                         
  -1   4   7        723.75        721.83        10.14 o                         
   0   4   7        411.16        433.65         6.73 o                         
   1   4   7        133.66        142.61         4.53 o                         
   2   4   7         29.87         25.97         3.01 o                         
   3   4   7         89.54         88.12         4.23 o                         
   4   4   7         40.60         42.74         2.78 o                         
   5   4   7         39.68         32.46         2.80 o                         
   6   4   7        387.41        363.68         8.40 o                         
   7   4   7        292.05        274.01         7.64 o                         
   8   4   7         69.30         59.05         4.57 o                         
 -12   5   7          0.53         -2.89         2.89 o                         
 -11   5   7        144.60        156.88         9.42 o                         
 -10   5   7         76.83         71.28         5.08 o                         
  -9   5   7        253.69        271.28        10.25 o                         
  -8   5   7          0.16         -0.62         1.30 o                         
  -7   5   7        309.13        304.03         7.28 o                         
  -6   5   7        286.55        285.21         7.54 o                         
  -5   5   7       1174.34       1171.74        14.84 o                         
  -4   5   7         22.09         29.63         2.58 o                         
  -3   5   7        717.21        700.94         9.46 o                         
  -2   5   7        362.12        360.59         7.19 o                         
  -1   5   7        102.08        106.96         4.55 o                         
   0   5   7        658.21        665.90         8.88 o                         
   1   5   7        209.06        199.38         5.28 o                         
   2   5   7        153.03        143.01         5.61 o                         
   3   5   7         89.57        102.39         4.28 o                         
   4   5   7        184.20        178.37         5.09 o                         
   5   5   7         87.50         89.19         3.66 o                         
   6   5   7         54.62         45.55         3.20 o                         
   7   5   7        215.09        227.61         6.89 o                         
   8   5   7         10.68          6.10        10.68 o                         
 -12   6   7          0.11         -2.30         2.41 o                         
 -11   6   7        178.87        175.65         9.59 o                         
 -10   6   7        111.59        136.98         6.84 o                         
  -9   6   7        794.77        740.01        14.29 o                         
  -8   6   7        585.13        531.65        10.42 o                         
  -7   6   7        255.07        229.09         6.45 o                         
  -6   6   7        540.80        526.17        12.73 o                         
  -5   6   7       1605.86       1560.48        18.43 o                         
  -4   6   7         21.15         26.51         2.27 o                         
  -3   6   7        114.98        116.72         3.54 o                         
  -2   6   7         18.08         12.08         1.76 o                         
  -1   6   7       1078.63       1099.81        15.10 o                         
   0   6   7         37.51         35.88         2.27 o                         
   1   6   7       1081.44       1084.35        14.83 o                         
   2   6   7         30.10         33.84         2.49 o                         
   3   6   7         10.95         10.82         1.69 o                         
   4   6   7        155.50        157.75         5.45 o                         
   5   6   7        552.16        543.84        13.28 o                         
   6   6   7        121.02        130.61         8.02 o                         
   7   6   7         21.75         26.49         3.86 o                         
 -12   7   7         48.38         39.64         9.47 o                         
 -11   7   7         21.99         25.61         5.33 o                         
 -10   7   7         96.98         96.61         8.81 o                         
  -9   7   7        196.21        209.88         7.43 o                         
  -8   7   7        390.02        370.48         9.33 o                         
  -7   7   7         70.33         60.69         3.70 o                         
  -6   7   7         82.52         74.81         4.68 o                         
  -5   7   7         38.28         46.04         3.25 o                         
  -4   7   7       1153.86       1162.31        14.16 o                         
  -3   7   7        402.06        405.27         8.09 o                         
  -2   7   7        202.72        201.71         5.45 o                         
  -1   7   7          4.30          3.88         1.42 o                         
   0   7   7        197.87        198.82         4.82 o                         
   1   7   7         15.18         14.35         1.68 o                         
   2   7   7          0.11         -1.52         1.80 o                         
   3   7   7         26.96         30.61         3.36 o                         
   4   7   7        148.98        156.30         5.22 o                         
   5   7   7         17.78         24.02         2.93 o                         
   6   7   7          0.58          1.43         3.52 o                         
   7   7   7        130.85        146.51         5.90 o                         
 -11   8   7         96.00         91.74         7.68 o                         
 -10   8   7         48.56         44.00         4.98 o                         
  -9   8   7          7.11          4.43         2.27 o                         
  -8   8   7          7.64          1.04         3.00 o                         
  -7   8   7         47.17         41.39         3.60 o                         
  -6   8   7        132.81        130.02         5.74 o                         
  -5   8   7          0.21          0.78         1.42 o                         
  -4   8   7         64.28         61.98         3.44 o                         
  -3   8   7         86.63         79.24         4.62 o                         
  -2   8   7       1206.23       1247.47        16.04 o                         
  -1   8   7          7.76          5.02         1.69 o                         
   0   8   7         45.22         39.32         2.66 o                         
   1   8   7          5.39          6.19         1.41 o                         
   2   8   7        347.55        356.94         6.58 o                         
   3   8   7         40.81         34.33         2.97 o                         
   4   8   7          0.04         -0.95         0.95 o                         
   5   8   7         49.49         40.60         4.07 o                         
   6   8   7         39.03         37.14         6.88 o                         
 -10   9   7          0.39          0.94         2.58 o                         
  -9   9   7        140.91        146.40         7.98 o                         
  -8   9   7         61.35         60.77         4.36 o                         
  -7   9   7          4.00          2.61         2.00 o                         
  -6   9   7        227.63        227.78         6.10 o                         
  -5   9   7        285.30        279.34         6.30 o                         
  -4   9   7        243.18        252.25         5.56 o                         
  -3   9   7         29.62         28.66         2.34 o                         
  -2   9   7        145.46        155.64         6.40 o                         
  -1   9   7        129.69        138.57         5.60 o                         
   0   9   7         19.12         15.72         2.22 o                         
   1   9   7         82.35         73.91         3.37 o                         
   2   9   7         10.50          7.33         2.12 o                         
   3   9   7        255.26        268.63         8.21 o                         
   4   9   7         17.82         20.93         3.09 o                         
   5   9   7         61.46         40.85         5.65 o                         
 -10  10   7        123.56        105.70         9.87 o                         
  -9  10   7          0.04         -2.41         2.41 o                         
  -8  10   7        665.94        659.91        16.14 o                         
  -7  10   7        576.15        610.70        11.82 o                         
  -6  10   7         52.42         63.25         4.29 o                         
  -5  10   7         49.47         37.04         2.87 o                         
  -4  10   7          1.57          2.17         1.60 o                         
  -3  10   7        104.26        111.18         6.03 o                         
  -2  10   7        510.89        532.35        11.10 o                         
  -1  10   7        104.49        107.52         5.49 o                         
   0  10   7          2.96          0.83         2.28 o                         
   1  10   7        103.77         85.53         4.70 o                         
   2  10   7        282.10        318.80         9.61 o                         
   3  10   7        343.34        363.74        10.62 o                         
   4  10   7         18.46         17.41         3.03 o                         
   5  10   7         34.40         17.22         5.55 o                         
  -9  11   7         20.19         30.76        11.92 o                         
  -8  11   7        276.54        280.47         9.07 o                         
  -7  11   7         67.01         53.90         4.52 o                         
  -6  11   7          5.89         -0.13         1.96 o                         
  -5  11   7        175.66        173.27         5.81 o                         
  -4  11   7        242.86        247.72         6.75 o                         
  -3  11   7        243.37        246.18        12.05 o                         
  -2  11   7        242.22        236.78         9.32 o                         
  -1  11   7          9.91          7.13         2.43 o                         
   0  11   7        110.66        100.48         7.40 o                         
   1  11   7         11.48          7.41         2.77 o                         
   2  11   7         42.00         44.49         3.87 o                         
   3  11   7         39.31         40.36         3.03 o                         
   4  11   7          1.49         -0.71         5.10 o                         
  -7  12   7          2.92         -2.13         2.18 o                         
  -6  12   7         12.86         14.48         3.51 o                         
  -5  12   7        250.83        247.63         8.66 o                         
  -4  12   7          1.50         -1.22         1.54 o                         
  -3  12   7        276.59        296.27        13.75 o                         
  -2  12   7        208.12        206.24        11.11 o                         
  -1  12   7        205.77        209.40         8.31 o                         
   0  12   7        144.15        154.98         8.17 o                         
   1  12   7        434.05        461.32        12.18 o                         
   2  12   7         52.97         56.18         4.52 o                         
  -5  13   7        127.89        121.88        10.13 o                         
  -4  13   7         60.60         60.48         5.84 o                         
  -3  13   7         10.44         11.18         3.28 o                         
  -2  13   7         32.69         27.58         3.72 o                         
  -1  13   7        135.91        126.43         7.17 o                         
   0  13   7         17.03          8.87         3.04 o                         
 -13   0   8         13.09         12.98         5.36 o                         
 -12   0   8        208.05        245.30        13.36 o                         
 -11   0   8        137.12        135.19        10.08 o                         
 -10   0   8        317.37        300.65        12.38 o                         
  -9   0   8          9.95          2.47         2.18 o                         
  -8   0   8        329.18        314.88        10.25 o                         
  -7   0   8        168.90        177.25         7.86 o                         
  -6   0   8        316.01        301.08         7.67 o                         
  -5   0   8        358.39        318.29         7.63 o                         
  -4   0   8       1736.09       1776.79        29.59 o                         
  -3   0   8       2598.82       2472.58        30.54 o                         
  -2   0   8          1.11         -0.12         1.01 o                         
  -1   0   8        377.25        358.04        11.20 o                         
   0   0   8        531.04        554.97        12.19 o                         
   1   0   8       1821.93       1903.84        24.69 o                         
   2   0   8        424.97        392.59         9.49 o                         
   3   0   8        156.66        148.31        14.53 o                         
   4   0   8         11.84         12.19         4.56 o                         
   5   0   8        615.96        628.64        20.55 o                         
   6   0   8         12.26          9.70         3.14 o                         
   7   0   8          0.95          0.21         4.55 o                         
 -13   1   8          2.98          2.08         4.26 o                         
 -12   1   8        118.56        133.68         7.20 o                         
 -11   1   8         44.47         41.63         4.28 o                         
 -10   1   8        163.27        150.57         6.64 o                         
  -9   1   8          7.37          7.70         1.93 o                         
  -8   1   8        277.62        270.66         6.71 o                         
  -7   1   8         15.15         16.19         1.96 o                         
  -6   1   8         10.10          7.56         1.69 o                         
  -5   1   8         18.41         13.82         1.85 o                         
  -4   1   8        864.18        861.77        12.10 o                         
  -3   1   8        998.63        988.30        12.05 o                         
  -2   1   8        484.06        499.04         8.32 o                         
  -1   1   8         30.82         24.95         2.24 o                         
   0   1   8       1176.46       1126.51        12.45 o                         
   1   1   8        240.89        192.73         4.08 o                         
   2   1   8        294.74        254.49         5.88 o                         
   3   1   8          0.02         -1.32         1.41 o                         
   4   1   8          2.36         -0.16         2.09 o                         
   5   1   8         35.05         41.40         4.25 o                         
   6   1   8        212.34        227.17         7.89 o                         
   7   1   8         93.59        102.97         9.17 o                         
 -12   2   8          0.20         -0.13         2.19 o                         
 -11   2   8         83.01         76.16         5.88 o                         
 -10   2   8        174.28        169.19         6.94 o                         
  -9   2   8         22.92         19.68         2.93 o                         
  -8   2   8         93.56         90.74         4.58 o                         
  -7   2   8        477.04        475.59         8.40 o                         
  -6   2   8        256.56        264.17         6.69 o                         
  -5   2   8         27.26         26.13         2.32 o                         
  -4   2   8        267.67        265.99         8.27 o                         
  -3   2   8        188.97        194.23         5.00 o                         
  -2   2   8          0.95          0.90         1.11 o                         
  -1   2   8         41.60         40.33         2.86 o                         
   0   2   8        385.01        380.01         6.69 o                         
   1   2   8        427.48        430.09         7.73 o                         
   2   2   8        194.93        197.46         5.66 o                         
   3   2   8         17.12         14.60         2.39 o                         
   4   2   8         82.80         88.99         5.41 o                         
   5   2   8        201.24        220.91         6.40 o                         
   6   2   8         64.83         75.75         4.92 o                         
   7   2   8         18.72          7.70         2.88 o                         
 -12   3   8         29.86         23.64         5.59 o                         
 -11   3   8         11.52         10.79         3.21 o                         
 -10   3   8          0.30          1.85         2.57 o                         
  -9   3   8         56.67         53.96         4.98 o                         
  -8   3   8        183.37        180.92         6.31 o                         
  -7   3   8          3.34          5.67         1.75 o                         
  -6   3   8        101.40        113.39         5.08 o                         
  -5   3   8         16.18         12.32         1.91 o                         
  -4   3   8       1181.46       1171.43        14.92 o                         
  -3   3   8        587.12        585.81         9.86 o                         
  -2   3   8        231.05        243.15         5.97 o                         
  -1   3   8          0.02         -0.63         1.10 o                         
   0   3   8        670.44        608.87         8.27 o                         
   1   3   8        838.63        781.94        11.51 o                         
   2   3   8          2.26          8.28         2.30 o                         
   3   3   8        164.27        152.54         5.65 o                         
   4   3   8          0.34         -1.33         1.33 o                         
   5   3   8          5.81          6.78         2.22 o                         
   6   3   8        140.78        136.44         5.69 o                         
   7   3   8         10.46          6.45         2.10 o                         
 -12   4   8         37.61         34.67         4.66 o                         
 -11   4   8         61.11         66.48         5.92 o                         
 -10   4   8         14.96         15.31         4.17 o                         
  -9   4   8        264.28        256.98         7.69 o                         
  -8   4   8        240.96        240.65         7.14 o                         
  -7   4   8        601.12        606.96        11.38 o                         
  -6   4   8          2.26         -1.38         1.38 o                         
  -5   4   8        640.58        658.11        10.65 o                         
  -4   4   8       2406.73       2406.82        22.74 o                         
  -3   4   8        204.94        207.48         5.77 o                         
  -2   4   8       1184.94       1155.65        14.42 o                         
  -1   4   8         56.39         51.06         3.10 o                         
   0   4   8          1.03          0.49         1.62 o                         
   1   4   8          3.90          3.63         1.29 o                         
   2   4   8        138.58        170.93         4.72 o                         
   3   4   8        337.80        327.11         8.12 o                         
   4   4   8        192.64        192.11         7.60 o                         
   5   4   8          6.86          7.30         2.67 o                         
   6   4   8        212.65        239.35         9.02 o                         
 -12   5   8        267.12        296.53        11.82 o                         
 -11   5   8          3.57          0.30         2.44 o                         
 -10   5   8         57.23         52.71         4.67 o                         
  -9   5   8         92.63         91.33         6.48 o                         
  -8   5   8        184.68        184.44         6.16 o                         
  -7   5   8         48.26         44.25         3.81 o                         
  -6   5   8        241.67        228.36         8.24 o                         
  -5   5   8         19.77         18.35         2.57 o                         
  -4   5   8        134.98        131.47         4.43 o                         
  -3   5   8       1260.60       1265.98        15.85 o                         
  -2   5   8        529.47        560.56        10.00 o                         
  -1   5   8        176.05        171.01         5.11 o                         
   0   5   8        602.62        592.90        10.88 o                         
   1   5   8        233.56        196.23         5.50 o                         
   2   5   8        557.33        530.68         8.41 o                         
   3   5   8        285.84        300.17         7.75 o                         
   4   5   8        103.82         96.07         4.76 o                         
   5   5   8         14.47         17.38         2.98 o                         
   6   5   8          7.85          3.72         1.71 o                         
 -11   6   8        100.19         97.66         7.73 o                         
 -10   6   8         35.51         48.46         5.10 o                         
  -9   6   8         10.18          8.05         2.37 o                         
  -8   6   8          4.34          2.18         2.42 o                         
  -7   6   8          3.82          8.06         2.00 o                         
  -6   6   8        144.02        144.00         6.29 o                         
  -5   6   8          0.24          0.57         1.52 o                         
  -4   6   8         96.16         94.62         3.91 o                         
  -3   6   8        211.25        210.97         6.05 o                         
  -2   6   8        774.01        792.20        11.79 o                         
  -1   6   8         33.60         33.76         3.70 o                         
   0   6   8          0.41         -0.13         1.43 o                         
   1   6   8        123.69        119.68         4.52 o                         
   2   6   8         89.12         91.23         4.88 o                         
   3   6   8         34.71         31.58         3.32 o                         
   4   6   8         71.96         91.15         4.55 o                         
   5   6   8         43.20         44.11         3.16 o                         
   6   6   8         14.77          3.62         4.78 o                         
 -11   7   8         45.32         54.61         5.93 o                         
 -10   7   8         18.59         15.27         3.55 o                         
  -9   7   8          3.93         -1.30         2.77 o                         
  -8   7   8        311.67        311.23         9.25 o                         
  -7   7   8          0.14         -1.63         1.63 o                         
  -6   7   8          0.62          0.64         1.66 o                         
  -5   7   8        526.30        545.92        10.35 o                         
  -4   7   8        201.52        195.42         5.20 o                         
  -3   7   8        273.59        299.94         7.12 o                         
  -2   7   8        329.57        351.51         7.55 o                         
  -1   7   8        106.07        114.08         5.18 o                         
   0   7   8         89.26         83.14         3.45 o                         
   1   7   8        531.66        517.48         8.65 o                         
   2   7   8        106.62        100.62         4.77 o                         
   3   7   8         44.35         58.76         6.42 o                         
   4   7   8        325.39        333.65         8.61 o                         
   5   7   8          5.26         -1.24         3.28 o                         
 -10   8   8        135.16        105.99        11.61 o                         
  -9   8   8         41.37         37.73         4.43 o                         
  -8   8   8          0.02          2.12         2.60 o                         
  -7   8   8         14.86          7.95         2.83 o                         
  -6   8   8        880.72        855.55        14.88 o                         
  -5   8   8        145.22        165.83         5.77 o                         
  -4   8   8        598.77        597.35        14.28 o                         
  -3   8   8        871.08        881.74        14.84 o                         
  -2   8   8        226.05        233.81         7.36 o                         
  -1   8   8         98.18        101.18         5.19 o                         
   0   8   8         45.04         50.44         2.55 o                         
   1   8   8        163.68        161.73         6.28 o                         
   2   8   8          0.41         -2.31         2.31 o                         
   3   8   8        178.46        177.49         6.91 o                         
   4   8   8          6.43          5.00         1.87 o                         
   5   8   8        226.75        235.34         9.72 o                         
  -9   9   8        577.24        620.47        17.55 o                         
  -8   9   8          5.15         -0.48         2.91 o                         
  -7   9   8         17.71         13.55         2.71 o                         
  -6   9   8          9.75          2.14         3.17 o                         
  -5   9   8        336.21        338.99         8.63 o                         
  -4   9   8        743.70        751.26        13.88 o                         
  -3   9   8        316.17        329.15        11.05 o                         
  -2   9   8         81.39         74.04         5.61 o                         
  -1   9   8         73.53         79.62         5.43 o                         
   0   9   8        971.09        972.00        13.00 o                         
   1   9   8        363.98        369.10         8.07 o                         
   2   9   8          8.73         12.43         2.40 o                         
   3   9   8         58.08         56.44         4.22 o                         
   4   9   8         27.63         32.74         5.00 o                         
  -8  10   8         14.29         13.95         3.41 o                         
  -7  10   8         14.99         12.90         3.23 o                         
  -6  10   8         20.05         14.68         2.68 o                         
  -5  10   8        135.35        119.37         6.82 o                         
  -4  10   8        169.78        160.25         6.50 o                         
  -3  10   8          6.14          2.21         2.85 o                         
  -2  10   8          1.90         -2.21         2.43 o                         
  -1  10   8        285.63        269.14         6.77 o                         
   0  10   8         10.44          9.62         2.95 o                         
   1  10   8         15.53          5.93         2.26 o                         
   2  10   8          6.63          5.19         2.30 o                         
   3  10   8         32.66         29.95         3.28 o                         
  -7  11   8        112.18        112.75         6.56 o                         
  -6  11   8         21.36         16.10         2.80 o                         
  -5  11   8         69.07         61.40         5.06 o                         
  -4  11   8        639.44        632.39        25.25 o                         
  -3  11   8          0.25         -1.04         3.00 o                         
  -2  11   8         18.51         15.09         2.78 o                         
  -1  11   8        179.69        170.36         6.76 o                         
   0  11   8        813.67        813.67        13.57 o                         
   1  11   8          0.00         -1.64         1.64 o                         
   2  11   8         53.82         42.65         4.73 o                         
  -5  12   8        180.58        175.69        15.62 o                         
  -4  12   8        271.38        282.67        12.95 o                         
  -3  12   8        236.36        221.14         8.96 o                         
  -2  12   8        221.87        201.21        10.76 o                         
  -1  12   8        129.64        123.41         6.40 o                         
   0  12   8          1.22         -3.74         4.04 o                         
 -12   1   9        175.72        191.41        12.26 o                         
 -11   1   9         21.48         15.82         3.14 o                         
 -10   1   9        466.84        480.77        12.20 o                         
  -9   1   9        148.97        158.15         6.13 o                         
  -8   1   9        456.36        474.71         7.95 o                         
  -7   1   9         20.95         15.06         2.04 o                         
  -6   1   9        383.25        371.73         7.96 o                         
  -5   1   9         69.94         74.71         3.74 o                         
  -4   1   9          0.14         -0.78         1.18 o                         
  -3   1   9        111.82        112.65         4.19 o                         
  -2   1   9        309.87        297.85         7.27 o                         
  -1   1   9        153.94        161.97         5.18 o                         
   0   1   9         31.96         26.35         2.91 o                         
   1   1   9          7.32         17.28         2.96 o                         
   2   1   9          0.63          3.76         1.86 o                         
   3   1   9        346.56        360.14        11.60 o                         
   4   1   9         14.23         14.00         3.03 o                         
   5   1   9          7.20          4.86         3.15 o                         
 -12   2   9         75.57         73.31         7.40 o                         
 -11   2   9         13.13         11.40         2.74 o                         
 -10   2   9         31.18         30.60         4.09 o                         
  -9   2   9         53.87         42.78         3.67 o                         
  -8   2   9        200.28        202.03         7.17 o                         
  -7   2   9        353.98        346.60         8.36 o                         
  -6   2   9        116.45        108.40         4.88 o                         
  -5   2   9        101.02        117.19         5.00 o                         
  -4   2   9          3.31          6.90         1.72 o                         
  -3   2   9         11.29          8.49         1.59 o                         
  -2   2   9        322.28        326.37         7.11 o                         
  -1   2   9         65.72         56.75         3.49 o                         
   0   2   9        261.66        242.67         6.71 o                         
   1   2   9        117.37        131.40         4.47 o                         
   2   2   9          1.96          0.73         1.34 o                         
   3   2   9         52.21         50.37         3.46 o                         
   4   2   9          2.62          1.08         2.15 o                         
   5   2   9         73.88         89.19         6.07 o                         
 -11   3   9        122.60        102.91         6.66 o                         
 -10   3   9         33.53         44.99         5.09 o                         
  -9   3   9        393.78        436.15         9.86 o                         
  -8   3   9         17.85         21.01         2.99 o                         
  -7   3   9         89.15         86.71         5.10 o                         
  -6   3   9          3.48          2.67         1.69 o                         
  -5   3   9        159.17        143.26         5.64 o                         
  -4   3   9        406.58        408.29         7.90 o                         
  -3   3   9          1.34         -0.41         1.45 o                         
  -2   3   9        320.16        323.43         8.37 o                         
  -1   3   9        748.31        745.03        11.54 o                         
   0   3   9        310.38        339.29         8.16 o                         
   1   3   9         45.48         61.85         3.41 o                         
   2   3   9        392.94        364.50         7.75 o                         
   3   3   9          0.06         -1.71         1.98 o                         
   4   3   9          0.02          1.18         1.64 o                         
   5   3   9        235.75        252.09         7.63 o                         
 -11   4   9        121.17        119.68         8.28 o                         
 -10   4   9         87.12         82.58         5.89 o                         
  -9   4   9         16.20         17.02         3.25 o                         
  -8   4   9          8.42         10.97         2.55 o                         
  -7   4   9        293.64        297.93        11.76 o                         
  -6   4   9        119.27        107.74         5.52 o                         
  -5   4   9          5.91          1.74         1.72 o                         
  -4   4   9        111.07        114.76         3.94 o                         
  -3   4   9         87.00         80.15         4.25 o                         
  -2   4   9         31.45         32.16         2.71 o                         
  -1   4   9         90.31         82.92         5.81 o                         
   0   4   9         22.53         16.85         2.36 o                         
   1   4   9         49.07         50.69         3.05 o                         
   2   4   9         73.98         70.75         3.48 o                         
   3   4   9          6.55         -1.06         3.03 o                         
   4   4   9         17.31          8.33         2.34 o                         
   5   4   9        150.36        146.33         8.50 o                         
 -11   5   9         48.35         41.47         5.80 o                         
 -10   5   9          1.22         -1.93         1.93 o                         
  -9   5   9        170.98        167.93         9.76 o                         
  -8   5   9         66.99         60.63         4.72 o                         
  -7   5   9         76.37         60.81         5.30 o                         
  -6   5   9        151.14        152.97         5.90 o                         
  -5   5   9        556.68        544.43        10.44 o                         
  -4   5   9          8.00          6.60         1.76 o                         
  -3   5   9          7.37          6.07         1.81 o                         
  -2   5   9          1.62          0.05         1.33 o                         
  -1   5   9          6.13          4.51         2.11 o                         
   0   5   9         12.71          5.18         1.87 o                         
   1   5   9        125.06        142.22         6.87 o                         
   2   5   9        247.83        237.45         7.14 o                         
   3   5   9          0.49         -0.93         1.57 o                         
   4   5   9         10.08          7.63         2.45 o                         
   5   5   9         84.98         90.00        15.35 o                         
 -10   6   9          6.80         -0.31         4.23 o                         
  -9   6   9         56.01         61.41         5.71 o                         
  -8   6   9         37.10         40.60         3.89 o                         
  -7   6   9          0.34         -3.32         3.32 o                         
  -6   6   9        270.48        270.85         8.01 o                         
  -5   6   9         45.80         56.60         3.58 o                         
  -4   6   9         51.37         37.99         3.40 o                         
  -3   6   9        211.14        232.83         6.73 o                         
  -2   6   9          9.79         10.80         1.92 o                         
  -1   6   9        108.77         99.88         5.61 o                         
   0   6   9        266.59        266.64         8.85 o                         
   1   6   9         87.33         98.94         5.88 o                         
   2   6   9         58.25         62.00         4.65 o                         
   3   6   9         19.24         14.81         3.31 o                         
   4   6   9         65.86         67.08         5.13 o                         
 -10   7   9         10.40         -0.46         3.33 o                         
  -9   7   9          1.49         -2.93         2.93 o                         
  -8   7   9         49.18         38.23         4.25 o                         
  -7   7   9         49.28         43.08         3.94 o                         
  -6   7   9         77.07         77.99         5.52 o                         
  -5   7   9         61.08         59.30         3.91 o                         
  -4   7   9        108.45        106.62         5.80 o                         
  -3   7   9         15.84         13.34         2.29 o                         
  -2   7   9         98.19        106.44         5.59 o                         
  -1   7   9         15.08         11.82         2.45 o                         
   0   7   9         12.08         20.48         2.65 o                         
   1   7   9         11.96          7.29         2.15 o                         
   2   7   9         27.07         31.70         3.33 o                         
   3   7   9        350.29        356.97        10.62 o                         
  -9   8   9          0.08         -2.71         2.71 o                         
  -8   8   9         92.40         82.52         6.14 o                         
  -7   8   9          1.77         -2.51         3.28 o                         
  -6   8   9         40.08         42.10         4.41 o                         
  -5   8   9          4.68          4.64         2.50 o                         
  -4   8   9         10.27         12.19         3.34 o                         
  -3   8   9        197.52        212.22         7.62 o                         
  -2   8   9        195.12        202.74         7.60 o                         
  -1   8   9         88.66         84.96         5.80 o                         
   0   8   9         32.49         36.11         5.28 o                         
   1   8   9        171.90        170.06         5.44 o                         
   2   8   9         23.83         21.07         2.78 o                         
   3   8   9         16.00         11.41         2.51 o                         
  -8   9   9          0.08         -0.93         2.57 o                         
  -7   9   9         57.97         67.21         4.79 o                         
  -6   9   9         68.23         64.91         4.82 o                         
  -5   9   9         65.32         62.66         7.89 o                         
  -4   9   9         25.15         17.89         2.86 o                         
  -3   9   9          6.34          5.32         2.86 o                         
  -2   9   9         90.74         84.77         8.58 o                         
  -1   9   9          0.21         -1.62         2.76 o                         
   0   9   9         41.62         42.15         4.19 o                         
   1   9   9        101.14         88.92         4.34 o                         
   2   9   9         39.23         46.32         3.91 o                         
  -7  10   9        256.99        323.51        24.91 o                         
  -6  10   9          6.48         -2.79         3.12 o                         
  -5  10   9         25.62         13.63         3.22 o                         
  -4  10   9        143.60        158.83         9.50 o                         
  -3  10   9          0.65         -2.33         2.33 o                         
  -2  10   9         33.74         22.17         4.17 o                         
  -1  10   9        213.12        221.88        11.13 o                         
   0  10   9          0.21         -2.82         3.19 o                         
  -4  11   9         84.80         77.94         9.36 o                         
  -3  11   9         27.72         15.50         6.53 o                         
 -11   0  10         36.11         44.56         6.70 o                         
 -10   0  10         25.25         18.67         5.63 o                         
  -9   0  10         22.47         22.17         3.11 o                         
  -8   0  10         30.09         26.26         2.61 o                         
  -7   0  10          1.18         -0.07         3.30 o                         
  -6   0  10          9.21          4.18         3.14 o                         
  -5   0  10         29.72         25.74         3.88 o                         
  -4   0  10        595.59        564.16        22.73 o                         
  -3   0  10        192.74        204.04        10.07 o                         
  -2   0  10        151.66        155.06        10.93 o                         
  -1   0  10        501.81        540.67        16.85 o                         
   0   0  10       1904.55       1907.80        38.60 o                         
   1   0  10        167.73        188.99         5.83 o                         
   2   0  10         57.87         75.85         7.40 o                         
   3   0  10        112.18         94.02         9.82 o                         
   4   0  10        102.32        120.46        12.24 o                         
 -11   1  10        201.36        242.03         9.07 o                         
 -10   1  10          0.00         -2.43         2.43 o                         
  -9   1  10          2.14          0.06         1.39 o                         
  -8   1  10        233.91        262.82         7.55 o                         
  -7   1  10          1.78          1.87         1.32 o                         
  -6   1  10        170.62        168.78         4.95 o                         
  -5   1  10         11.05         10.38         2.28 o                         
  -4   1  10         41.85         45.00         3.36 o                         
  -3   1  10         26.37         21.21         2.46 o                         
  -2   1  10          4.48         -1.73         1.78 o                         
  -1   1  10         21.91         24.49         3.55 o                         
   0   1  10          0.41         -1.86         1.86 o                         
   1   1  10        161.01        164.87         6.53 o                         
   2   1  10        121.58        124.74         4.15 o                         
   3   1  10          0.32         -0.65         3.37 o                         
   4   1  10          3.09         -2.59         2.59 o                         
 -10   2  10         11.66          4.80         2.20 o                         
  -9   2  10         45.59         38.11         4.33 o                         
  -8   2  10         42.85         43.85         3.52 o                         
  -7   2  10          7.25          8.10         2.93 o                         
  -6   2  10        183.96        179.92         6.59 o                         
  -5   2  10        278.67        282.16         7.38 o                         
  -4   2  10        179.46        173.55         5.34 o                         
  -3   2  10          4.76          6.77         1.58 o                         
  -2   2  10         30.08         24.12         2.68 o                         
  -1   2  10         94.34         98.51         5.47 o                         
   0   2  10         79.21         81.52         5.08 o                         
   1   2  10         17.39         11.55         2.32 o                         
   2   2  10          5.60          3.51         2.06 o                         
   3   2  10         77.34         93.39         7.04 o                         
 -10   3  10         12.17          3.67         4.25 o                         
  -9   3  10        127.17        129.64         7.47 o                         
  -8   3  10          0.65         -2.18         2.44 o                         
  -7   3  10         78.02         77.16         4.90 o                         
  -6   3  10        142.60        143.15         5.94 o                         
  -5   3  10          5.27          3.66         1.95 o                         
  -4   3  10         89.43         95.93         5.23 o                         
  -3   3  10         15.35         18.61         2.42 o                         
  -2   3  10         10.68         12.49         2.24 o                         
  -1   3  10         52.73         63.03         4.01 o                         
   0   3  10          7.46          3.51         2.07 o                         
   1   3  10        212.13        209.97         6.76 o                         
   2   3  10        133.13        143.07         5.24 o                         
   3   3  10         15.60         13.44         3.22 o                         
 -10   4  10         13.00         19.11         3.75 o                         
  -9   4  10        107.61        103.89         7.33 o                         
  -8   4  10        219.48        220.23         8.33 o                         
  -7   4  10        203.27        209.80         7.18 o                         
  -6   4  10         31.53         30.68         3.54 o                         
  -5   4  10        167.64        159.73         5.85 o                         
  -4   4  10          3.38          4.90         1.86 o                         
  -3   4  10          0.61         -0.03         1.57 o                         
  -2   4  10          4.63          5.92         2.17 o                         
  -1   4  10        191.57        197.67         7.57 o                         
   0   4  10         22.56         16.83         2.76 o                         
   1   4  10         38.70         26.08         3.55 o                         
   2   4  10          0.24         -1.65         1.65 o                         
   3   4  10        136.19        172.05        11.34 o                         
  -9   5  10          0.10         -3.15         3.15 o                         
  -8   5  10        330.94        372.15        10.32 o                         
  -7   5  10        120.36        110.99         5.98 o                         
  -6   5  10          0.16         -1.87         1.87 o                         
  -5   5  10        109.66        127.55         6.22 o                         
  -4   5  10         55.58         52.83         4.21 o                         
  -3   5  10         28.19         20.65         2.67 o                         
  -2   5  10         80.77         81.07         4.41 o                         
  -1   5  10         37.57         44.01         6.48 o                         
   0   5  10         86.40         98.23         6.13 o                         
   1   5  10         34.47         25.09         2.98 o                         
   2   5  10        104.49         93.21         4.85 o                         
  -9   6  10         64.22         49.52         5.90 o                         
  -8   6  10        111.46        110.61         6.70 o                         
  -7   6  10          0.53         -4.49         5.16 o                         
  -6   6  10        142.85        120.65         5.72 o                         
  -5   6  10          1.44          1.05         3.11 o                         
  -4   6  10         38.23         30.58         3.36 o                         
  -3   6  10         99.33         87.83         5.00 o                         
  -2   6  10          0.99          0.51         2.50 o                         
  -1   6  10         83.18         80.21         5.42 o                         
   0   6  10         91.59         93.87         5.74 o                         
   1   6  10          3.05          3.51         1.87 o                         
   2   6  10         54.15         72.81         5.86 o                         
  -8   7  10         49.22         49.70         5.47 o                         
  -7   7  10        104.41        118.86         5.83 o                         
  -6   7  10        114.09        125.49         5.12 o                         
  -5   7  10        103.52        117.71         6.71 o                         
  -4   7  10        184.22        208.44         7.85 o                         
  -3   7  10         66.02         69.43         4.82 o                         
  -2   7  10         23.23         16.47         3.17 o                         
  -1   7  10         69.87         65.83         5.10 o                         
   0   7  10         60.15         64.84         4.77 o                         
   1   7  10         30.60         28.95         4.66 o                         
  -7   8  10          6.95          5.83         4.31 o                         
  -6   8  10          4.93          7.12         3.18 o                         
  -5   8  10         13.97         10.51         3.79 o                         
  -4   8  10         90.13         78.79         6.52 o                         
  -3   8  10         20.11         19.02         3.13 o                         
  -2   8  10          3.29         -1.18         3.63 o                         
  -1   8  10         99.21         93.21         5.98 o                         
   0   8  10         39.02         45.98         4.91 o                         
  -5   9  10          1.40          3.13         2.94 o                         
  -4   9  10         26.25         19.49         3.80 o                         
  -3   9  10         37.00         35.95         5.16 o                         
  -2   9  10         36.74         37.71         5.60 o                         
  -9   1  11          6.49         14.32         6.26 o                         
  -8   1  11          9.28         11.41         3.78 o                         
  -7   1  11        408.51        445.70        12.13 o                         
  -6   1  11         27.52         30.72         4.11 o                         
  -5   1  11          3.70          4.00         2.77 o                         
  -4   1  11        302.60        327.76         9.77 o                         
  -3   1  11         24.83         12.73         4.40 o                         
  -2   1  11         76.67         79.56         6.22 o                         
  -1   1  11         18.48          7.32         4.33 o                         
   0   1  11         10.89          4.41         2.52 o                         
   1   1  11         16.59         10.61         2.65 o                         
  -9   2  11        248.31        287.04        10.34 o                         
  -8   2  11        122.97        147.91         5.80 o                         
  -7   2  11          2.80         -1.05         1.91 o                         
  -6   2  11         18.68         16.45         2.16 o                         
  -5   2  11         23.18         16.42         2.68 o                         
  -4   2  11         17.80         18.28         2.98 o                         
  -3   2  11         42.35         45.77         3.68 o                         
  -2   2  11         79.44         86.73         5.34 o                         
  -1   2  11         72.25         76.19         5.12 o                         
   0   2  11         13.49          8.33         2.89 o                         
   1   2  11         50.83         57.82         6.38 o                         
  -8   3  11         89.24        119.16         6.31 o                         
  -7   3  11         35.50         39.01         3.82 o                         
  -6   3  11        285.83        282.04         8.53 o                         
  -5   3  11          0.14         -1.93         1.93 o                         
  -4   3  11          9.93          3.76         3.29 o                         
  -3   3  11        315.38        346.32         9.17 o                         
  -2   3  11         65.51         52.87         3.99 o                         
  -1   3  11         34.89         32.41         3.94 o                         
   0   3  11        257.99        250.59        10.66 o                         
   1   3  11        335.17        367.30        11.15 o                         
  -8   4  11        214.26        199.43         9.22 o                         
  -7   4  11        111.38         96.16         6.15 o                         
  -6   4  11         13.86         20.13         2.62 o                         
  -5   4  11         24.02         21.50         3.40 o                         
  -4   4  11          2.32         -2.24         2.24 o                         
  -3   4  11         11.37         10.24         2.48 o                         
  -2   4  11          0.14          1.67         2.45 o                         
  -1   4  11         16.72         11.02         3.21 o                         
   0   4  11          2.30          0.43         3.08 o                         
  -7   5  11         34.68         33.67         4.16 o                         
  -6   5  11        112.05        110.30         6.72 o                         
  -5   5  11        114.81        117.76         5.86 o                         
  -4   5  11          1.15         -0.49         2.23 o                         
  -3   5  11        104.71        116.51         7.15 o                         
  -2   5  11          1.75          0.12         2.68 o                         
  -1   5  11          3.39          2.54         2.64 o                         
  -6   6  11          4.32          1.28         6.82 o                         
  -5   6  11         24.85         14.43         3.32 o                         
  -4   6  11        114.14        103.80         6.35 o                         
  -3   6  11          1.29         -1.97         2.08 o                         
  -2   6  11        104.86        105.90         7.30 o                         
                                                                                
