# Supplementary material for: Conversion of 3-amino-4-aryl­amino-1H-iso­chromen-1-ones to 1-aryl­iso­chromeno[3,4-d][1,2,3]triazol-5(1H)-ones: synthesis, spectroscopic characterization and the structures of four products and one ring-opened derivative
Source: Acta Crystallogr C Struct Chem. 2020 Apr 20;76(Pt 5):446–53. doi: 10.1107/S2053229620003757 (PMC7199195; doi:10.1107/S2053229620003757)
Supplement: Supplementary file 5 [file c-76-00446-IVsup5.hkl]

data_IV                                                                         
_shelx_title ' p7cg'                                                            
_shelx_refln_list_code          4                                               
_shelx_F_calc_maximum      184.26                                               
_exptl_crystal_F_000       608.00                                               
_reflns_d_resolution_high  0.7696                                               
                                                                                
loop_                                                                           
 _space_group_symop_operation_xyz                                               
 'x, y, z'                                                                      
 '-x, y+1/2, -z+1/2'                                                            
 '-x, -y, -z'                                                                   
 'x, -y-1/2, z-1/2'                                                             
                                                                                
_cell_length_a    16.7331                                                       
_cell_length_b     5.9676                                                       
_cell_length_c    13.6810                                                       
_cell_angle_alpha  90.000                                                       
_cell_angle_beta  112.820                                                       
_cell_angle_gamma  90.000                                                       
                                                                                
_shelx_F_squared_multiplier     1.000                                           
                                                                                
loop_                                                                           
 _refln_index_h                                                                 
 _refln_index_k                                                                 
 _refln_index_l                                                                 
 _refln_F_squared_calc                                                          
 _refln_F_squared_meas                                                          
 _refln_F_squared_sigma                                                         
 _refln_observed_status                                                         
   2   0   0       5499.54       5233.50       130.04 o                         
   3   0   0       2100.08       1974.13        18.33 o                         
   4   0   0       4397.61       4480.38        39.70 o                         
   5   0   0       5179.12       5166.94        41.29 o                         
   6   0   0        187.93        175.86         7.38 o                         
   7   0   0          3.00         10.31         2.22 o                         
   8   0   0        188.62        186.83         8.22 o                         
   9   0   0         44.70         43.30         4.54 o                         
  10   0   0        332.37        366.71        12.72 o                         
  11   0   0         98.26        100.81         7.06 o                         
  12   0   0         89.59        101.78         7.84 o                         
  13   0   0        467.66        521.59        17.00 o                         
  14   0   0        484.77        488.81        17.15 o                         
  15   0   0        202.79        214.37        14.11 o                         
  16   0   0        257.78        273.92        13.09 o                         
  17   0   0       1327.99       1356.04        34.16 o                         
  18   0   0        150.97        153.94        13.16 o                         
  19   0   0        178.28        181.10        48.83 o                         
  20   0   0       1386.10       1397.14        46.45 o                         
   1   1   0       7979.65       7662.96        87.54 o                         
   2   1   0       1972.80       1827.15         9.62 o                         
   3   1   0        579.55        597.98         6.06 o                         
   4   1   0      14778.65      14817.68       233.15 o                         
   5   1   0        131.30        145.80         4.42 o                         
   6   1   0        212.21        176.07         5.11 o                         
   7   1   0        452.84        417.95         8.13 o                         
   8   1   0        888.23        828.07        11.97 o                         
   9   1   0       1837.94       1842.18        21.00 o                         
  10   1   0         20.80          8.54         1.82 o                         
  11   1   0        954.24        979.68        14.60 o                         
  12   1   0        368.84        390.88         9.55 o                         
  13   1   0        589.54        569.71        11.94 o                         
  14   1   0        239.38        237.40         8.18 o                         
  15   1   0        101.02        110.33         6.35 o                         
  16   1   0        246.37        252.93         8.96 o                         
  17   1   0          2.28         -0.88         2.96 o                         
  18   1   0         99.36         91.52         8.17 o                         
  19   1   0        195.72        196.73        12.75 o                         
   0   2   0        616.04        592.32         9.80 o                         
   1   2   0         50.93         49.82         1.93 o                         
   2   2   0       7333.00       6994.12        43.42 o                         
   3   2   0       1577.15       1448.77        10.32 o                         
   4   2   0        300.28        284.93         4.29 o                         
   5   2   0       1327.09       1330.19        11.50 o                         
   6   2   0       1235.75       1479.65        12.85 o                         
   7   2   0        371.72        378.82         7.13 o                         
   8   2   0         84.36         87.11         3.68 o                         
   9   2   0        258.10        271.55         6.51 o                         
  10   2   0          1.41          3.94         1.30 o                         
  11   2   0          0.40         -0.77         1.62 o                         
  12   2   0         67.92         70.26         4.21 o                         
  13   2   0         76.05         77.58         4.39 o                         
  14   2   0         91.71         92.21         6.26 o                         
  15   2   0        433.77        443.65        10.94 o                         
  16   2   0        284.36        292.48         9.50 o                         
  17   2   0        410.12        425.23        13.32 o                         
  18   2   0        228.62        249.25        11.53 o                         
  19   2   0        121.16        125.12        13.22 o                         
   1   3   0       1068.93       1217.95        11.65 o                         
   2   3   0       1433.37       1492.35        12.96 o                         
   3   3   0          4.03         23.16         2.23 o                         
   4   3   0          0.30          0.34         0.85 o                         
   5   3   0        796.85        861.81         9.47 o                         
   6   3   0        957.62        993.06        10.72 o                         
   7   3   0        482.19        461.01         8.20 o                         
   8   3   0         45.15         34.75         2.46 o                         
   9   3   0        231.06        222.87         5.81 o                         
  10   3   0          0.07         -0.22         1.11 o                         
  11   3   0          0.12         -1.11         1.35 o                         
  12   3   0        655.47        669.54        11.58 o                         
  13   3   0        138.06        128.69         5.41 o                         
  14   3   0          6.47          0.47         1.81 o                         
  15   3   0        244.79        218.04         8.30 o                         
  16   3   0         98.42         74.88         5.20 o                         
  17   3   0          1.56         -2.20         2.20 o                         
  18   3   0        154.65        141.45         8.26 o                         
   0   4   0        857.62        896.98        17.62 o                         
   1   4   0         80.82         77.54         3.52 o                         
   2   4   0       1178.10       1218.95        13.50 o                         
   3   4   0        195.57        186.64         5.33 o                         
   4   4   0          5.10          6.78         1.30 o                         
   5   4   0         80.17         64.07         3.44 o                         
   6   4   0         12.03         10.49         1.77 o                         
   7   4   0         46.73         57.07         3.17 o                         
   8   4   0        229.07        198.34         5.59 o                         
   9   4   0        115.87        115.98         4.68 o                         
  10   4   0        408.27        394.77         9.10 o                         
  11   4   0        326.94        307.76         8.11 o                         
  12   4   0          2.49         -0.98         2.30 o                         
  13   4   0        113.64         98.69         4.85 o                         
  14   4   0          3.59         -0.82         2.72 o                         
  15   4   0         39.01         24.09         4.07 o                         
  16   4   0         28.33         26.88         5.40 o                         
  17   4   0         13.68          3.63         3.87 o                         
   1   5   0          4.59          0.63         1.29 o                         
   2   5   0        170.57        167.02         5.15 o                         
   3   5   0        135.57        142.29         6.79 o                         
   4   5   0         12.78          9.43         2.74 o                         
   5   5   0        301.73        286.55         7.68 o                         
   6   5   0          0.29         -1.56         1.56 o                         
   7   5   0        282.39        221.43         6.42 o                         
   8   5   0        262.27        256.44         7.50 o                         
   9   5   0          2.36          2.09         2.15 o                         
  10   5   0          0.14          1.75         2.69 o                         
  11   5   0         34.17         20.38         3.69 o                         
  12   5   0         35.56         16.20         5.05 o                         
  13   5   0        209.51        202.64        11.53 o                         
  14   5   0          3.74          0.10         3.68 o                         
  15   5   0        215.47        225.48        12.76 o                         
   0   6   0         25.01         24.67         3.71 o                         
   1   6   0         26.28         24.08         2.58 o                         
   2   6   0         87.62         92.76         4.39 o                         
   3   6   0          2.30         -0.74         1.78 o                         
   4   6   0         11.96          7.27         3.64 o                         
   5   6   0        257.76        247.74         8.32 o                         
   6   6   0        262.98        272.47         8.91 o                         
   7   6   0        180.51        205.78         9.90 o                         
   8   6   0         81.25        101.81         6.13 o                         
   9   6   0        335.76        301.46        10.66 o                         
  10   6   0        147.19        152.89        10.13 o                         
  11   6   0          5.53          0.93         3.95 o                         
  12   6   0          5.50         -3.71         3.71 o                         
   1   7   0         22.04         19.25         2.37 o                         
   2   7   0          5.53          8.73         2.50 o                         
   3   7   0         16.99         13.98         2.57 o                         
   4   7   0        311.30        322.72         9.46 o                         
   5   7   0        144.32        145.09         6.53 o                         
   6   7   0        176.17        186.07         7.63 o                         
   7   7   0         30.66         21.79         4.18 o                         
   8   7   0        525.06        537.38        13.95 o                         
 -20   1   1          1.47          2.84         3.71 o                         
 -19   1   1         63.46         42.54         5.66 o                         
 -18   1   1        339.97        342.01        14.45 o                         
 -17   1   1        127.96        125.57         9.08 o                         
 -16   1   1        478.70        459.50        12.05 o                         
 -15   1   1        116.63        105.95         6.57 o                         
 -14   1   1        172.20        165.01         7.28 o                         
 -13   1   1        171.64        183.02         7.04 o                         
 -12   1   1          0.16         -1.08         1.08 o                         
 -11   1   1         71.05         80.60         4.49 o                         
 -10   1   1        127.09        132.52         5.44 o                         
  -9   1   1          2.45         -0.72         0.90 o                         
  -8   1   1        174.10        157.65         5.15 o                         
  -7   1   1         49.27         47.18         2.71 o                         
  -6   1   1        383.71        368.62         6.45 o                         
  -5   1   1         25.51         17.69         1.44 o                         
  -4   1   1         80.54         81.10         2.34 o                         
  -3   1   1       2911.70       2851.87        15.65 o                         
  -2   1   1         97.67         92.24         2.28 o                         
  -1   1   1       3972.27       3740.15        34.72 o                         
   0   1   1        651.96        599.75         9.01 o                         
   1   1   1        773.29        759.98         5.28 o                         
   2   1   1      12060.66      12106.32       184.98 o                         
   3   1   1       2928.51       2813.79        17.86 o                         
   4   1   1      29623.83      29601.00       372.22 o                         
   5   1   1        359.09        404.50         7.20 o                         
   6   1   1        343.99        391.04         7.30 o                         
   7   1   1         40.44         40.28         2.84 o                         
   8   1   1       1291.53       1383.03        16.01 o                         
   9   1   1        333.21        327.10         8.33 o                         
  10   1   1       1007.31       1075.33        15.57 o                         
  11   1   1        165.47        169.00         6.25 o                         
  12   1   1         65.65         72.76         4.26 o                         
  13   1   1         16.41         14.89         2.16 o                         
  14   1   1          0.57          0.72         1.48 o                         
  15   1   1         22.37         16.70         2.98 o                         
  16   1   1         26.62         23.02         3.71 o                         
  17   1   1        110.00        116.24         8.16 o                         
  18   1   1         73.97         65.60         8.03 o                         
  19   1   1         65.51         45.70         6.96 o                         
 -19   2   1          0.04          0.72         2.99 o                         
 -18   2   1        837.24        869.73        20.47 o                         
 -17   2   1        213.02        203.53         8.88 o                         
 -16   2   1         16.38          8.89         2.86 o                         
 -15   2   1          0.22         -1.54         1.54 o                         
 -14   2   1         11.94          6.43         2.01 o                         
 -13   2   1        305.08        330.50         8.50 o                         
 -12   2   1        198.81        193.30         6.22 o                         
 -11   2   1          3.67          2.61         1.25 o                         
 -10   2   1        362.55        360.28         7.81 o                         
  -9   2   1        279.76        283.75         6.60 o                         
  -8   2   1        790.99        872.16        11.24 o                         
  -7   2   1       1131.25       1045.40        11.67 o                         
  -6   2   1         80.43        108.91         3.61 o                         
  -5   2   1        390.70        376.25         5.54 o                         
  -4   2   1       1785.02       1685.08        11.48 o                         
  -3   2   1         19.25         23.77         1.48 o                         
  -2   2   1        584.48        568.66         5.72 o                         
  -1   2   1        707.84        680.85         7.29 o                         
   0   2   1        161.29        150.22         3.16 o                         
   1   2   1       1948.11       1906.74        11.44 o                         
   2   2   1        126.14        132.83         2.82 o                         
   3   2   1        247.93        302.11         4.83 o                         
   4   2   1       2615.87       2719.04        14.53 o                         
   5   2   1       5075.76       5444.73        31.90 o                         
   6   2   1       2610.75       2766.97        18.91 o                         
   7   2   1        916.21        924.65        10.73 o                         
   8   2   1       1105.73       1134.57        12.83 o                         
   9   2   1        197.37        239.53         6.11 o                         
  10   2   1        561.18        534.76         9.73 o                         
  11   2   1         19.96         19.87         2.45 o                         
  12   2   1        387.19        389.97         9.12 o                         
  13   2   1        150.68        157.98         5.79 o                         
  14   2   1         41.82         40.58         3.21 o                         
  15   2   1        257.22        258.54         8.33 o                         
  16   2   1          1.65         -2.11         2.11 o                         
  17   2   1        130.78        124.06         7.30 o                         
  18   2   1         20.61          8.92         3.19 o                         
 -18   3   1         36.99         45.99         6.51 o                         
 -17   3   1        373.89        386.60        12.07 o                         
 -16   3   1        104.78         84.59         6.11 o                         
 -15   3   1        288.45        298.25         9.75 o                         
 -14   3   1        425.85        448.23        10.19 o                         
 -13   3   1        109.33        107.62         5.07 o                         
 -12   3   1         50.98         50.27         3.60 o                         
 -11   3   1        270.64        269.81         7.02 o                         
 -10   3   1        646.20        664.47        10.48 o                         
  -9   3   1         79.68         83.68         3.79 o                         
  -8   3   1        627.86        661.75         9.61 o                         
  -7   3   1          0.01          0.89         1.01 o                         
  -6   3   1       1068.64       1146.27        11.74 o                         
  -5   3   1         11.85          7.35         1.10 o                         
  -4   3   1       1344.16       1410.83        12.44 o                         
  -3   3   1        301.47        385.52         5.61 o                         
  -2   3   1        788.58        915.66         8.65 o                         
  -1   3   1       3217.40       3150.04        17.47 o                         
   0   3   1       1100.50       1085.46         9.22 o                         
   1   3   1       2435.88       2446.84        15.61 o                         
   2   3   1        586.84        530.19         6.16 o                         
   3   3   1        635.35        641.35         7.50 o                         
   4   3   1       1666.17       1636.56        13.59 o                         
   5   3   1         29.02         15.28         1.69 o                         
   6   3   1        302.09        270.96         5.91 o                         
   7   3   1         35.32         28.55         2.20 o                         
   8   3   1        148.45        144.42         4.86 o                         
   9   3   1        380.58        386.72         7.12 o                         
  10   3   1        185.66        184.62         5.16 o                         
  11   3   1         16.85         10.13         2.15 o                         
  12   3   1        388.36        353.01         8.40 o                         
  13   3   1         93.99        104.48         5.31 o                         
  14   3   1         39.34         43.72         4.86 o                         
  15   3   1         82.67         72.95         6.85 o                         
  16   3   1          6.34         -0.18         3.42 o                         
  17   3   1         13.72         17.93         5.60 o                         
 -17   4   1          4.81          0.19         3.50 o                         
 -16   4   1         33.91         18.45         3.77 o                         
 -15   4   1          1.12         -1.89         1.89 o                         
 -14   4   1        289.06        268.77         8.89 o                         
 -13   4   1          1.46          3.01         2.27 o                         
 -12   4   1         24.71         20.04         3.03 o                         
 -11   4   1         85.30         94.49         4.65 o                         
 -10   4   1          8.55         15.73         2.51 o                         
  -9   4   1       1906.86       1788.53        19.09 o                         
  -8   4   1        560.86        535.04         9.61 o                         
  -7   4   1        915.39        922.24        11.60 o                         
  -6   4   1        602.65        597.28         8.75 o                         
  -5   4   1        401.23        398.78         7.73 o                         
  -4   4   1        845.85        804.18         9.81 o                         
  -3   4   1        214.66        184.90         5.13 o                         
  -2   4   1        785.04        789.18        10.06 o                         
  -1   4   1        169.27        199.70         5.45 o                         
   0   4   1         10.31          9.80         1.47 o                         
   1   4   1        574.56        586.59         8.47 o                         
   2   4   1        103.15        112.36         3.95 o                         
   3   4   1        168.78        188.56         6.28 o                         
   4   4   1         22.52         18.40         2.08 o                         
   5   4   1        144.95        147.48         4.95 o                         
   6   4   1         44.81         37.42         2.89 o                         
   7   4   1        307.51        309.08         8.06 o                         
   8   4   1        394.57        380.22         9.65 o                         
   9   4   1         17.02         20.48         2.79 o                         
  10   4   1        933.04        976.01        16.74 o                         
  11   4   1       1210.22       1184.71        20.64 o                         
  12   4   1        634.45        689.01        16.00 o                         
  13   4   1        250.53        263.02        12.92 o                         
  14   4   1         47.11         28.95         3.85 o                         
  15   4   1          0.65         -2.35         2.35 o                         
  16   4   1         92.35         88.56        12.48 o                         
 -15   5   1         49.26         46.50         5.91 o                         
 -14   5   1        132.88        123.19         7.00 o                         
 -13   5   1        139.91        159.48         8.91 o                         
 -12   5   1         11.08          7.71         2.93 o                         
 -11   5   1        560.06        572.46        13.12 o                         
 -10   5   1        346.56        390.41        10.13 o                         
  -9   5   1        485.67        418.48        11.37 o                         
  -8   5   1          0.68          0.52         1.68 o                         
  -7   5   1        156.31        119.66         5.17 o                         
  -6   5   1        831.20        828.63        12.36 o                         
  -5   5   1          0.05          0.45         1.74 o                         
  -4   5   1        425.67        416.85         7.66 o                         
  -3   5   1        689.90        719.84        10.68 o                         
  -2   5   1       1367.30       1405.30        15.24 o                         
  -1   5   1        307.20        294.51         6.96 o                         
   0   5   1         20.89         18.60         2.12 o                         
   1   5   1        174.41        182.31         5.58 o                         
   2   5   1       1263.18       1277.10        13.23 o                         
   3   5   1        306.11        298.05         9.69 o                         
   4   5   1        126.40        126.56         5.80 o                         
   5   5   1        113.76        135.29         5.32 o                         
   6   5   1        683.40        685.87        12.04 o                         
   7   5   1        743.16        732.17        12.97 o                         
   8   5   1        104.24        104.27         5.66 o                         
   9   5   1         26.49         17.79         2.55 o                         
  10   5   1          8.25         10.90         2.72 o                         
  11   5   1         92.25         87.05         6.17 o                         
  12   5   1         41.76         23.53         4.70 o                         
  13   5   1        308.33        276.39        14.74 o                         
  14   5   1        114.68        125.38         9.26 o                         
 -13   6   1         36.87         22.65         5.08 o                         
 -12   6   1         53.82         47.64         5.81 o                         
 -11   6   1        350.43        427.13        14.80 o                         
 -10   6   1          8.16          9.08         3.28 o                         
  -9   6   1          9.19          4.27         3.39 o                         
  -8   6   1         49.76         36.18         3.99 o                         
  -7   6   1        304.43        295.30         9.59 o                         
  -6   6   1        315.13        335.30         9.11 o                         
  -5   6   1       1898.75       1921.07        22.01 o                         
  -4   6   1        182.22        203.87         9.36 o                         
  -3   6   1        225.17        194.44         5.57 o                         
  -2   6   1       1039.52       1064.93        13.91 o                         
  -1   6   1         92.34         90.20         4.32 o                         
   0   6   1         90.25         85.99         4.39 o                         
   1   6   1         35.20         32.01         2.93 o                         
   2   6   1          0.90          0.33         1.76 o                         
   3   6   1        122.55        120.32         7.83 o                         
   4   6   1         41.53         35.69         4.16 o                         
   5   6   1         18.51         19.66         2.77 o                         
   6   6   1        242.43        261.20        12.34 o                         
   7   6   1         42.05         42.54         4.86 o                         
   8   6   1        518.62        521.86        14.17 o                         
   9   6   1        247.09        248.86        10.73 o                         
  10   6   1         93.40         93.18         7.04 o                         
  11   6   1         64.18         61.21         7.23 o                         
  12   6   1         48.87         65.88        13.93 o                         
  -9   7   1         42.19         14.54        10.64 o                         
  -8   7   1         62.34         53.04         5.14 o                         
  -7   7   1         59.55         60.71         5.19 o                         
  -6   7   1        527.61        562.33        12.39 o                         
  -5   7   1        187.66        173.93         6.77 o                         
  -4   7   1        142.19        141.11         6.19 o                         
  -3   7   1          1.19         -1.68         1.74 o                         
  -2   7   1         28.09         23.43         2.61 o                         
  -1   7   1         20.97         14.23         2.49 o                         
   0   7   1        308.45        344.16         7.68 o                         
   1   7   1         47.79         50.29         4.15 o                         
   2   7   1         78.90         78.56         4.64 o                         
   3   7   1        133.82        140.31         6.23 o                         
   4   7   1        132.34        130.21         6.11 o                         
   5   7   1          2.97          2.27         2.22 o                         
   6   7   1        105.11        100.47         5.88 o                         
   7   7   1        507.46        549.96        14.75 o                         
   8   7   1         18.79         14.64         5.82 o                         
 -20   0   2         66.16         62.88        10.83 o                         
 -19   0   2       1050.97        999.82        40.31 o                         
 -18   0   2       1051.89       1055.61        34.98 o                         
 -17   0   2          6.72          3.52         7.33 o                         
 -16   0   2        266.44        275.62        14.31 o                         
 -15   0   2        229.10        227.15        12.00 o                         
 -14   0   2        693.28        704.93        19.85 o                         
 -13   0   2       1814.80       1791.79        31.30 o                         
 -12   0   2        853.04        885.67        20.26 o                         
 -11   0   2       2916.76       2830.58        50.22 o                         
 -10   0   2        242.84        238.74         9.23 o                         
  -9   0   2       1188.47       1179.31        19.93 o                         
  -8   0   2        106.85         80.35         4.79 o                         
  -7   0   2         11.97          9.07         1.87 o                         
  -6   0   2        429.20        462.58         9.86 o                         
  -5   0   2        991.20        961.17        12.90 o                         
  -4   0   2          0.52          2.67         0.99 o                         
  -3   0   2         65.71         54.47         3.16 o                         
  -2   0   2       5712.40       5397.67        97.46 o                         
   0   0   2         38.10         44.23         2.09 o                         
   1   0   2       5915.34       5656.78        70.94 o                         
   2   0   2       4094.73       3910.71        30.02 o                         
   3   0   2      32575.61      32130.82       559.03 o                         
   4   0   2      17175.73      16587.49       405.18 o                         
   5   0   2        275.34        258.25         9.04 o                         
   6   0   2        185.63        143.97         6.16 o                         
   7   0   2          2.11          4.46         1.81 o                         
   8   0   2       2569.24       2572.11        31.32 o                         
   9   0   2        316.34        290.57        10.25 o                         
  10   0   2         21.44          8.78         2.47 o                         
  11   0   2        327.64        342.11        12.25 o                         
  12   0   2       1013.16       1116.87        24.43 o                         
  13   0   2        537.79        534.60        16.73 o                         
  14   0   2        486.22        511.55        17.07 o                         
  15   0   2        259.27        266.47        13.46 o                         
  16   0   2         13.05          3.58         4.51 o                         
  17   0   2         99.11         81.72        11.14 o                         
  18   0   2          8.56          4.19         5.85 o                         
 -20   1   2          0.75         -5.25         5.25 o                         
 -19   1   2        318.73        310.91        14.27 o                         
 -18   1   2        892.71        898.71        21.48 o                         
 -17   1   2        104.27         97.91         6.96 o                         
 -16   1   2         38.49         36.22         4.30 o                         
 -15   1   2       1007.47       1011.21        18.20 o                         
 -14   1   2        100.01         90.56         5.48 o                         
 -13   1   2         13.09         10.26         2.15 o                         
 -12   1   2        118.37        129.27         5.61 o                         
 -11   1   2        182.48        165.03         6.07 o                         
 -10   1   2        511.46        499.83         9.74 o                         
  -9   1   2       1181.71       1230.68        15.23 o                         
  -8   1   2        631.63        624.15         9.57 o                         
  -7   1   2        370.47        355.23         6.66 o                         
  -6   1   2        511.30        474.26         6.83 o                         
  -5   1   2       3286.35       3285.61        18.44 o                         
  -4   1   2       1230.48       1115.89         9.28 o                         
  -3   1   2       4681.29       4374.70        18.53 o                         
  -2   1   2        289.76        294.28         4.06 o                         
  -1   1   2       2355.84       2168.07        10.74 o                         
   0   1   2       5811.48       5563.65        33.06 o                         
   1   1   2        194.72        206.02         4.66 o                         
   2   1   2      33951.57      33053.02       375.67 o                         
   3   1   2       1118.35       1177.30        11.29 o                         
   4   1   2       2041.61       2101.00        14.48 o                         
   5   1   2        563.90        556.75         7.88 o                         
   6   1   2       1797.51       1854.94        16.06 o                         
   7   1   2         23.38         13.49         1.68 o                         
   8   1   2       2641.65       2760.27        23.89 o                         
   9   1   2        200.92        208.30         6.15 o                         
  10   1   2         14.72         14.07         1.95 o                         
  11   1   2        590.55        593.83        11.37 o                         
  12   1   2        102.57         92.34         5.06 o                         
  13   1   2        284.71        294.86         8.92 o                         
  14   1   2        346.86        342.58        10.07 o                         
  15   1   2        356.80        353.38        12.05 o                         
  16   1   2        236.38        258.14        11.02 o                         
  17   1   2        117.08        112.80         8.43 o                         
  18   1   2        192.16        205.25        13.46 o                         
 -20   2   2          5.84         -6.09         6.09 o                         
 -19   2   2          1.27         -0.72         3.56 o                         
 -18   2   2          0.61         -2.26         2.26 o                         
 -17   2   2         80.84         73.20         6.53 o                         
 -16   2   2        470.96        493.00        12.40 o                         
 -15   2   2        468.26        493.28        11.73 o                         
 -14   2   2        930.76        957.17        15.45 o                         
 -13   2   2        862.19        865.86        13.99 o                         
 -12   2   2         36.85         26.56         2.79 o                         
 -11   2   2        893.71        927.93        13.25 o                         
 -10   2   2        404.65        428.47         8.84 o                         
  -9   2   2          7.95          1.21         1.08 o                         
  -8   2   2          0.14          2.73         1.09 o                         
  -7   2   2        795.36        766.06         9.74 o                         
  -6   2   2        403.99        397.80         6.27 o                         
  -5   2   2        109.86        113.89         3.17 o                         
  -4   2   2        631.43        634.94         7.23 o                         
  -3   2   2         25.85         14.36         1.11 o                         
  -2   2   2        319.52        316.55         4.91 o                         
  -1   2   2        707.19        711.89        10.81 o                         
   0   2   2        579.22        531.81         6.50 o                         
   1   2   2       1792.52       1719.86        10.92 o                         
   2   2   2         28.38         12.83         1.08 o                         
   3   2   2       1536.73       1502.62        11.07 o                         
   4   2   2       1636.93       1693.45        14.28 o                         
   5   2   2        518.59        492.30         8.80 o                         
   6   2   2       6416.84       6528.31        40.73 o                         
   7   2   2         51.52         64.86         3.75 o                         
   8   2   2         74.61         93.29         3.34 o                         
   9   2   2        398.63        361.02         6.76 o                         
  10   2   2          2.10          1.25         1.00 o                         
  11   2   2        319.16        330.06         7.02 o                         
  12   2   2         30.86         24.69         2.47 o                         
  13   2   2          0.54         -0.68         1.75 o                         
  14   2   2         40.92         32.72         3.08 o                         
  15   2   2          1.31         -1.33         1.74 o                         
  16   2   2        101.19        109.73         8.29 o                         
  17   2   2         10.73          9.92         3.96 o                         
  18   2   2        174.02        156.41        11.14 o                         
 -19   3   2          0.88         -1.54         3.37 o                         
 -18   3   2          1.04          0.26         4.78 o                         
 -17   3   2        322.70        324.70        12.23 o                         
 -16   3   2        305.22        293.93         9.97 o                         
 -15   3   2         97.78         93.81         5.78 o                         
 -14   3   2        136.81        129.69         5.56 o                         
 -13   3   2          1.72         -1.67         1.67 o                         
 -12   3   2         13.59          6.88         3.07 o                         
 -11   3   2        102.94        103.24         4.47 o                         
 -10   3   2         57.88         59.04         3.39 o                         
  -9   3   2        310.35        292.62         6.75 o                         
  -8   3   2          1.08         -0.87         1.13 o                         
  -7   3   2        349.03        387.73         6.62 o                         
  -6   3   2       1134.98       1136.56        11.33 o                         
  -5   3   2        463.62        451.80         7.13 o                         
  -4   3   2        407.18        520.62         7.18 o                         
  -3   3   2       2246.09       2352.31        16.57 o                         
  -2   3   2       1607.41       1601.62        13.16 o                         
  -1   3   2        771.23        769.32         7.72 o                         
   0   3   2        652.38        681.32         7.87 o                         
   1   3   2          0.36         -0.14         0.71 o                         
   2   3   2        178.38        200.71         4.57 o                         
   3   3   2          0.17         -0.87         0.87 o                         
   4   3   2       1432.71       1497.19        13.90 o                         
   5   3   2        173.35        163.23         5.24 o                         
   6   3   2        537.68        541.58        10.84 o                         
   7   3   2         52.38         53.13         3.11 o                         
   8   3   2          0.75          0.03         1.24 o                         
   9   3   2         36.02         36.49         3.16 o                         
  10   3   2        528.76        564.24        11.27 o                         
  11   3   2        128.75        125.47         6.06 o                         
  12   3   2        100.84         97.83         5.53 o                         
  13   3   2          7.93          4.89         2.26 o                         
  14   3   2         94.26         77.20         7.41 o                         
  15   3   2        457.04        492.97        15.90 o                         
  16   3   2         37.06         40.18         6.85 o                         
  17   3   2        148.15        128.21        12.21 o                         
 -17   4   2         53.02         39.10         7.35 o                         
 -16   4   2         11.55         13.15         3.27 o                         
 -15   4   2         35.82         26.49         4.78 o                         
 -14   4   2         33.13         26.96         3.95 o                         
 -13   4   2        225.70        220.62         7.14 o                         
 -12   4   2        129.58        131.94         5.83 o                         
 -11   4   2        111.25        108.82         4.93 o                         
 -10   4   2        382.97        366.90         8.60 o                         
  -9   4   2          2.47          0.12         1.51 o                         
  -8   4   2        274.27        290.60         6.74 o                         
  -7   4   2        236.31        270.78         6.39 o                         
  -6   4   2          4.71          4.71         1.13 o                         
  -5   4   2         83.51         82.75         3.07 o                         
  -4   4   2        179.61        183.86         4.71 o                         
  -3   4   2         96.15        106.95         3.55 o                         
  -2   4   2        180.40        180.02         4.43 o                         
  -1   4   2          4.76          1.68         0.93 o                         
   0   4   2        643.71        669.54         7.70 o                         
   1   4   2       2907.91       2991.60        23.72 o                         
   2   4   2       1826.67       1839.73        15.88 o                         
   3   4   2        133.23        157.40         4.50 o                         
   4   4   2         52.78         55.25         3.00 o                         
   5   4   2        151.44        160.82         5.11 o                         
   6   4   2        155.80        153.41         5.99 o                         
   7   4   2        322.90        310.16         8.45 o                         
   8   4   2         70.19         76.55         4.87 o                         
   9   4   2        163.37        146.64         6.92 o                         
  10   4   2          0.66         -0.54         2.20 o                         
  11   4   2        124.31        107.77         7.05 o                         
  12   4   2          0.02         -2.18         2.99 o                         
  13   4   2          0.01          0.32         2.86 o                         
  14   4   2          1.99         -2.66         2.66 o                         
  15   4   2          0.08         -3.07         3.07 o                         
  16   4   2         17.75         10.49         4.33 o                         
 -16   5   2          5.92          7.22         3.05 o                         
 -15   5   2          7.57          5.30         3.61 o                         
 -14   5   2         31.87         18.85         4.68 o                         
 -13   5   2          4.03         -2.18         2.18 o                         
 -12   5   2        164.97        165.47         7.69 o                         
 -11   5   2        128.40         98.51         5.17 o                         
 -10   5   2         56.38         48.24         3.67 o                         
  -9   5   2        148.72        113.37         5.29 o                         
  -8   5   2          5.75          4.76         2.19 o                         
  -7   5   2        237.25        236.57         6.84 o                         
  -6   5   2          2.48         -1.58         1.58 o                         
  -5   5   2        871.20        838.16        12.18 o                         
  -4   5   2        246.45        232.04         6.17 o                         
  -3   5   2        128.23        115.30         4.28 o                         
  -2   5   2         74.23         65.84         3.67 o                         
  -1   5   2       1428.86       1432.21        14.64 o                         
   0   5   2        116.09        110.50         4.00 o                         
   1   5   2         44.92         35.96         2.49 o                         
   2   5   2         23.45         16.75         2.46 o                         
   3   5   2         43.01         42.61         5.18 o                         
   4   5   2         21.58         18.69         2.55 o                         
   5   5   2        336.57        338.23         9.31 o                         
   6   5   2         18.37         15.98         2.13 o                         
   7   5   2          1.11          0.41         1.74 o                         
   8   5   2         31.91         25.43         3.39 o                         
   9   5   2         23.90         20.80         4.10 o                         
  10   5   2         15.18          7.91         4.37 o                         
  11   5   2         80.16         75.00         8.45 o                         
  12   5   2          8.32          0.12         4.15 o                         
  13   5   2          6.59          9.47         6.06 o                         
  14   5   2         24.78          4.80         5.98 o                         
 -13   6   2         15.95         13.99         3.94 o                         
 -12   6   2         11.56          6.31         3.86 o                         
 -11   6   2         66.44         60.89         5.07 o                         
 -10   6   2          8.83          8.79         3.05 o                         
  -9   6   2         14.25          3.57         2.70 o                         
  -8   6   2          1.45          3.30         1.89 o                         
  -7   6   2        347.36        368.29         9.74 o                         
  -6   6   2       1138.15       1160.13        15.87 o                         
  -5   6   2         23.52         40.19         3.26 o                         
  -4   6   2         71.44         70.49         3.58 o                         
  -3   6   2        148.47        144.64         4.85 o                         
  -2   6   2        607.13        618.02         9.60 o                         
  -1   6   2        197.23        211.76         5.44 o                         
   0   6   2          0.06         -1.34         1.49 o                         
   1   6   2         95.15        103.51         5.16 o                         
   2   6   2        137.91        138.58         6.37 o                         
   3   6   2          9.84          5.99         3.65 o                         
   4   6   2        102.46        108.66         5.56 o                         
   5   6   2         38.87         40.13         3.80 o                         
   6   6   2          0.03         -1.83         1.83 o                         
   7   6   2         20.26         16.69         4.18 o                         
   8   6   2         77.93         79.35         5.76 o                         
   9   6   2        113.55        135.95         9.25 o                         
  10   6   2        163.69        168.94        10.14 o                         
  11   6   2         33.31         26.22         5.04 o                         
  -9   7   2        151.28        142.53         9.44 o                         
  -8   7   2          1.97         -4.44         5.21 o                         
  -7   7   2         17.06         22.69         3.41 o                         
  -6   7   2        818.25        883.16        15.35 o                         
  -5   7   2          1.03         -0.46         2.20 o                         
  -4   7   2         69.52         58.94         3.94 o                         
  -3   7   2        186.84        196.52         6.90 o                         
  -2   7   2        122.96        141.64         4.03 o                         
  -1   7   2        393.05        396.82         9.02 o                         
   0   7   2         28.05         22.31         3.21 o                         
   1   7   2         71.86         68.92         3.65 o                         
   2   7   2         21.50         15.09         2.52 o                         
   3   7   2         46.43         52.31         4.65 o                         
   4   7   2          1.80          0.54         2.99 o                         
   5   7   2          0.24         -1.92         1.92 o                         
   6   7   2         19.56          9.54         3.10 o                         
   7   7   2         11.25          1.73         4.57 o                         
 -21   1   3         92.60         84.19        12.13 o                         
 -20   1   3        666.34        679.73        28.26 o                         
 -19   1   3          6.69         10.74         4.64 o                         
 -18   1   3         12.68          7.99         3.17 o                         
 -17   1   3        418.27        405.37        12.33 o                         
 -16   1   3       1052.31       1102.07        19.16 o                         
 -15   1   3        180.49        181.46         7.46 o                         
 -14   1   3        968.47       1009.79        19.34 o                         
 -13   1   3         49.29         45.65         3.84 o                         
 -12   1   3         29.90         21.70         2.61 o                         
 -11   1   3        477.02        501.94        10.11 o                         
 -10   1   3        145.65        139.16         5.27 o                         
  -9   1   3          0.78          2.77         1.06 o                         
  -8   1   3        703.97        721.63        10.25 o                         
  -7   1   3         69.94         71.05         2.86 o                         
  -6   1   3        211.54        205.16         4.35 o                         
  -5   1   3       1548.36       1495.73        11.83 o                         
  -4   1   3         59.33         74.67         2.29 o                         
  -3   1   3          9.89          9.42         1.00 o                         
  -2   1   3         38.06         43.16         1.75 o                         
  -1   1   3       2024.35       1922.11        11.12 o                         
   0   1   3       2646.11       2592.96        18.36 o                         
   1   1   3       1244.87       1203.30        12.58 o                         
   2   1   3       2410.12       2477.86        17.05 o                         
   3   1   3        467.25        462.62         5.96 o                         
   4   1   3         79.91         98.51         3.27 o                         
   5   1   3        226.30        255.49         5.62 o                         
   6   1   3       1469.02       1570.82        16.54 o                         
   7   1   3       3275.39       3303.62        25.51 o                         
   8   1   3         52.63         40.48         3.01 o                         
   9   1   3         55.07         53.29         4.27 o                         
  10   1   3         21.63         18.23         2.38 o                         
  11   1   3        346.30        364.49         9.26 o                         
  12   1   3        219.87        229.51         7.68 o                         
  13   1   3         18.20         12.46         2.56 o                         
  14   1   3         86.95         72.51         5.60 o                         
  15   1   3          2.64         -2.48         2.48 o                         
  16   1   3        135.95        111.19        10.25 o                         
  17   1   3        104.84        105.15         8.98 o                         
  18   1   3          8.30          6.60         4.67 o                         
 -20   2   3        289.24        291.53        14.74 o                         
 -19   2   3        254.59        243.46        11.52 o                         
 -18   2   3        178.48        178.21         8.55 o                         
 -17   2   3        204.59        178.56         8.71 o                         
 -16   2   3        518.33        517.73        12.30 o                         
 -15   2   3       1555.98       1564.20        20.63 o                         
 -14   2   3       1144.72       1133.97        17.05 o                         
 -13   2   3         13.34         11.45         2.17 o                         
 -12   2   3        286.61        304.83         7.90 o                         
 -11   2   3          0.76         -0.90         1.19 o                         
 -10   2   3         92.19         81.45         3.87 o                         
  -9   2   3         79.51         84.04         3.80 o                         
  -8   2   3         15.86         14.40         1.70 o                         
  -7   2   3         45.91         30.92         2.20 o                         
  -6   2   3        318.86        316.31         5.77 o                         
  -5   2   3         26.84         26.15         1.75 o                         
  -4   2   3       6579.19       6412.98        28.55 o                         
  -3   2   3       1197.85       1213.84         9.95 o                         
  -2   2   3        631.89        675.25         7.29 o                         
  -1   2   3        910.20        830.32         9.80 o                         
   0   2   3        297.80        282.87         5.71 o                         
   1   2   3       1542.66       1453.95        12.84 o                         
   2   2   3          0.26          1.17         0.65 o                         
   3   2   3        178.51        189.72         4.69 o                         
   4   2   3        136.25        185.11         5.21 o                         
   5   2   3       1964.75       2069.28        18.53 o                         
   6   2   3       8402.72       8695.96        51.10 o                         
   7   2   3       2959.94       3168.61        29.21 o                         
   8   2   3       1671.71       1744.07        22.21 o                         
   9   2   3          5.22          0.44         1.40 o                         
  10   2   3        151.66        147.81         6.38 o                         
  11   2   3          3.41          0.29         1.87 o                         
  12   2   3          7.66          5.28         1.36 o                         
  13   2   3        178.35        187.12         5.33 o                         
  14   2   3        216.42        220.77         8.00 o                         
  15   2   3          1.70         -2.87         2.93 o                         
  16   2   3         91.74         90.14         7.25 o                         
  17   2   3        134.33        119.12        12.70 o                         
 -19   3   3          4.18          1.94         3.66 o                         
 -18   3   3          7.18          6.67         3.18 o                         
 -17   3   3        200.96        217.51         9.54 o                         
 -16   3   3          0.34         -0.32         2.34 o                         
 -15   3   3        150.99        146.89         8.11 o                         
 -14   3   3          9.06          9.49         2.00 o                         
 -13   3   3         17.78         15.36         2.29 o                         
 -12   3   3        707.29        714.21        12.16 o                         
 -11   3   3        814.10        840.16        13.10 o                         
 -10   3   3       1348.44       1335.57        16.21 o                         
  -9   3   3         57.36         84.28         3.75 o                         
  -8   3   3        381.99        402.79         7.60 o                         
  -7   3   3       3042.07       3163.81        21.22 o                         
  -6   3   3          2.36          4.11         1.09 o                         
  -5   3   3       1002.57       1029.51        11.13 o                         
  -4   3   3        163.54        144.15         4.16 o                         
  -3   3   3         28.68         59.10         2.93 o                         
  -2   3   3          5.51          0.48         1.34 o                         
  -1   3   3        304.24        314.15         8.33 o                         
   0   3   3        114.10        139.76         3.57 o                         
   1   3   3          2.85          9.85         1.23 o                         
   2   3   3        248.06        226.09         4.35 o                         
   3   3   3        332.11        335.63         6.02 o                         
   4   3   3       1859.04       1877.12        14.69 o                         
   5   3   3        294.79        283.26         5.98 o                         
   6   3   3          1.07         21.13         2.47 o                         
   7   3   3       1827.76       1914.26        18.79 o                         
   8   3   3         24.95         17.87         2.30 o                         
   9   3   3        748.76        752.36        12.91 o                         
  10   3   3       1493.18       1513.77        20.90 o                         
  11   3   3        769.00        705.10        14.67 o                         
  12   3   3        232.47        287.50         9.83 o                         
  13   3   3        573.41        582.23        17.71 o                         
  14   3   3          1.94         -2.48         2.61 o                         
  15   3   3         14.24          4.15         3.66 o                         
  16   3   3        127.81        106.52        11.45 o                         
 -18   4   3         57.88         39.81         5.33 o                         
 -17   4   3        334.48        357.44        14.22 o                         
 -16   4   3        448.93        441.99        12.64 o                         
 -15   4   3         86.38         82.67         7.76 o                         
 -14   4   3         44.38         38.74         4.26 o                         
 -13   4   3         36.76         28.50         3.30 o                         
 -12   4   3        202.37        194.93         6.64 o                         
 -11   4   3          0.50          0.12         1.82 o                         
 -10   4   3        330.28        336.81         8.23 o                         
  -9   4   3         90.50        100.55         4.50 o                         
  -8   4   3         25.10         30.26         2.56 o                         
  -7   4   3        223.54        235.34         5.63 o                         
  -6   4   3        422.25        425.81         6.84 o                         
  -5   4   3        759.28        754.75         9.91 o                         
  -4   4   3        192.99        189.90         4.65 o                         
  -3   4   3        148.42        134.07         3.16 o                         
  -2   4   3       2315.70       2353.21        18.84 o                         
  -1   4   3        859.36        800.32        10.90 o                         
   0   4   3         79.37         54.23         1.87 o                         
   1   4   3       2779.30       2795.02        19.76 o                         
   2   4   3         43.28         42.96         2.70 o                         
   3   4   3          0.14         -0.93         0.93 o                         
   4   4   3       1510.66       1508.32        15.05 o                         
   5   4   3          8.17          8.10         1.89 o                         
   6   4   3        104.96        105.79         5.27 o                         
   7   4   3         18.55         13.46         2.80 o                         
   8   4   3         67.98         57.72         5.16 o                         
   9   4   3          0.18          2.59         1.99 o                         
  10   4   3         97.37         89.56         7.98 o                         
  11   4   3        121.28        125.15         7.82 o                         
  12   4   3         31.53         35.39         6.58 o                         
  13   4   3         73.42         66.16         7.82 o                         
  14   4   3        757.84        736.17        20.42 o                         
  15   4   3        321.88        358.57        17.44 o                         
 -16   5   3         21.31         23.10         4.40 o                         
 -15   5   3        119.69        132.66         7.60 o                         
 -14   5   3        359.90        371.22        11.59 o                         
 -13   5   3        159.48        169.88         9.79 o                         
 -12   5   3        659.86        682.01        17.70 o                         
 -11   5   3        141.41        152.92         6.44 o                         
 -10   5   3         39.40         34.22         3.19 o                         
  -9   5   3        269.58        258.56         7.08 o                         
  -8   5   3         69.63         81.51         4.48 o                         
  -7   5   3        733.14        719.48        10.73 o                         
  -6   5   3        605.57        587.14        10.94 o                         
  -5   5   3         78.54         72.36         3.07 o                         
  -4   5   3          2.65          1.99         1.05 o                         
  -3   5   3        969.17        976.35        10.77 o                         
  -2   5   3        390.95        414.76         7.81 o                         
  -1   5   3        698.76        703.15        10.15 o                         
   0   5   3         63.24         61.30         2.42 o                         
   1   5   3        724.47        691.38         9.10 o                         
   2   5   3       2011.03       1966.28        19.05 o                         
   3   5   3        277.38        283.05         6.79 o                         
   4   5   3          2.35          1.19         1.43 o                         
   5   5   3       1099.69       1082.52        14.16 o                         
   6   5   3        475.73        481.31        10.66 o                         
   7   5   3        203.94        196.09         7.89 o                         
   8   5   3         98.74         93.57         7.15 o                         
   9   5   3         25.46         19.82         4.11 o                         
  10   5   3        234.93        232.53        10.63 o                         
  11   5   3        412.98        417.59        15.99 o                         
  12   5   3        236.59        241.62        17.74 o                         
  13   5   3         18.23         19.30         8.03 o                         
 -13   6   3          8.41         18.86         3.38 o                         
 -12   6   3         11.16          6.08         3.49 o                         
 -11   6   3         86.34         91.07         7.55 o                         
 -10   6   3         11.78         18.30         4.04 o                         
  -9   6   3          8.56          4.67         2.45 o                         
  -8   6   3        353.45        372.32         9.74 o                         
  -7   6   3        157.20        118.77         8.36 o                         
  -6   6   3          4.96          4.47         2.41 o                         
  -5   6   3        931.22        909.64        11.73 o                         
  -4   6   3        381.08        389.71         6.78 o                         
  -3   6   3       1452.14       1464.48        21.81 o                         
  -2   6   3       2033.66       2119.68        19.27 o                         
  -1   6   3          0.59         -1.91         2.11 o                         
   0   6   3        197.43        205.68         7.29 o                         
   1   6   3         15.16         10.91         2.87 o                         
   2   6   3        388.51        406.24         9.96 o                         
   3   6   3        344.35        371.45         9.04 o                         
   4   6   3          1.76         -2.30         2.30 o                         
   5   6   3          8.83          7.39         3.75 o                         
   6   6   3         10.90         13.56         3.13 o                         
   7   6   3         73.71         59.90         7.03 o                         
   8   6   3         55.01         38.50         4.94 o                         
   9   6   3          6.13          8.36         4.10 o                         
  10   6   3        109.72        115.30        11.27 o                         
  -9   7   3        627.15        723.47        14.49 o                         
  -8   7   3          0.87         -2.39         2.39 o                         
  -7   7   3         27.40         22.61         3.55 o                         
  -6   7   3         50.19         48.97         3.81 o                         
  -5   7   3         90.43         83.46         9.33 o                         
  -4   7   3         41.45         40.45         3.33 o                         
  -3   7   3          0.01         -2.71         2.71 o                         
  -2   7   3         29.52         17.12         4.22 o                         
  -1   7   3         82.19         67.72         6.28 o                         
   0   7   3        133.57        138.51         9.11 o                         
   1   7   3          0.10         11.28         3.95 o                         
   2   7   3         65.79         60.13         6.11 o                         
   3   7   3        266.95        291.04        12.52 o                         
   4   7   3        129.13        158.89         6.36 o                         
   5   7   3         34.64         32.19         3.76 o                         
   6   7   3        155.40        171.79        11.15 o                         
 -21   0   4          8.60          9.84        10.86 o                         
 -20   0   4        341.28        326.72        22.73 o                         
 -19   0   4         12.30          1.13         7.41 o                         
 -18   0   4        274.77        260.38        15.86 o                         
 -17   0   4        125.88        118.92         9.51 o                         
 -16   0   4        234.77        249.01        12.79 o                         
 -15   0   4         27.70         34.36         4.52 o                         
 -14   0   4        369.77        388.81        14.44 o                         
 -13   0   4         24.54         22.21         3.99 o                         
 -12   0   4        525.80        586.77        16.16 o                         
 -11   0   4        745.45        706.59        17.45 o                         
 -10   0   4       7212.64       7623.10        60.41 o                         
  -9   0   4       1606.86       1548.45        22.25 o                         
  -8   0   4       2796.96       2739.94        26.10 o                         
  -7   0   4       6530.60       6799.76        51.91 o                         
  -6   0   4         71.49         96.21         4.82 o                         
  -5   0   4        727.53        653.73        13.31 o                         
  -4   0   4       3227.55       2953.65        29.51 o                         
  -3   0   4        314.07        360.20         7.94 o                         
  -2   0   4         44.27         61.52         3.17 o                         
  -1   0   4       1013.33        925.82        11.93 o                         
   0   0   4         77.62         67.68         3.79 o                         
   1   0   4        507.83        518.27        12.27 o                         
   2   0   4       2405.04       2383.76        27.14 o                         
   3   0   4       3448.10       3276.60        31.29 o                         
   4   0   4         60.92         40.72         4.07 o                         
   5   0   4          8.92         10.50         2.02 o                         
   6   0   4       1550.83       1549.28        33.08 o                         
   7   0   4        804.12        761.48        19.33 o                         
   8   0   4       1128.48       1110.82        21.65 o                         
   9   0   4        621.26        590.67        16.15 o                         
  10   0   4       2417.64       2465.38        35.88 o                         
  11   0   4        339.84        353.27        13.58 o                         
  12   0   4         11.70          9.74         3.23 o                         
  13   0   4        581.42        578.57        18.71 o                         
  14   0   4          0.10         -4.24         4.24 o                         
  15   0   4         11.71          9.67         4.66 o                         
  16   0   4        143.26        138.73        15.57 o                         
  17   0   4         78.70         56.96        14.41 o                         
 -21   1   4        268.96        286.16        17.69 o                         
 -20   1   4         64.13         44.94         7.86 o                         
 -19   1   4        988.55       1018.49        24.16 o                         
 -18   1   4         64.25         59.49         6.53 o                         
 -17   1   4        103.09        108.23         6.59 o                         
 -16   1   4       1428.83       1415.67        21.37 o                         
 -15   1   4        188.49        165.45         6.92 o                         
 -14   1   4       1460.72       1495.21        19.78 o                         
 -13   1   4        118.50        103.70         5.15 o                         
 -12   1   4        142.43        145.84         5.86 o                         
 -11   1   4       3388.85       3513.45        27.51 o                         
 -10   1   4          5.28          4.43         1.36 o                         
  -9   1   4        566.33        590.08         8.95 o                         
  -8   1   4         21.03         24.69         2.02 o                         
  -7   1   4       1083.30       1169.36        11.69 o                         
  -6   1   4        692.85        722.79         8.86 o                         
  -5   1   4        983.76        968.39        10.93 o                         
  -4   1   4          7.53         13.73         1.33 o                         
  -3   1   4       1415.97       1416.24        11.90 o                         
  -2   1   4        173.63        198.62         4.12 o                         
  -1   1   4        681.10        601.21         7.26 o                         
   0   1   4       8212.84       7736.77        33.11 o                         
   1   1   4       1545.61       1559.07        15.68 o                         
   2   1   4          7.96          1.34         0.78 o                         
   3   1   4        688.99        610.65         7.83 o                         
   4   1   4        937.06        958.29        10.63 o                         
   5   1   4       6211.59       6149.09        38.13 o                         
   6   1   4       1744.13       1740.57        19.73 o                         
   7   1   4        365.26        374.22         8.66 o                         
   8   1   4          0.07          1.92         1.05 o                         
   9   1   4          0.06          0.34         1.40 o                         
  10   1   4         81.43         81.07         4.84 o                         
  11   1   4        332.09        358.40         9.45 o                         
  12   1   4        655.55        675.00        13.56 o                         
  13   1   4          2.95         -1.36         1.87 o                         
  14   1   4        289.96        291.77        12.72 o                         
  15   1   4          0.62         -1.53         3.22 o                         
  16   1   4         21.84          5.74         4.94 o                         
  17   1   4        571.03        629.56        29.36 o                         
 -20   2   4         94.61         93.43         8.76 o                         
 -19   2   4          1.45          5.68         4.51 o                         
 -18   2   4          4.59          4.01         3.66 o                         
 -17   2   4          2.12          1.26         2.69 o                         
 -16   2   4        570.15        565.23        13.26 o                         
 -15   2   4          0.04         -0.32         2.01 o                         
 -14   2   4          0.02         -1.54         1.54 o                         
 -13   2   4         14.08         14.51         2.55 o                         
 -12   2   4       3373.44       3420.94        27.55 o                         
 -11   2   4        732.36        758.54        11.48 o                         
 -10   2   4        112.61         93.43         4.17 o                         
  -9   2   4        869.92        852.49        11.84 o                         
  -8   2   4        631.37        679.85        10.15 o                         
  -7   2   4       1180.38       1158.86        12.65 o                         
  -6   2   4        261.28        230.36         4.82 o                         
  -5   2   4        282.26        343.35         6.04 o                         
  -4   2   4       1074.68       1014.29         9.11 o                         
  -3   2   4       2839.38       2908.79        19.87 o                         
  -2   2   4         19.16         11.67         1.38 o                         
  -1   2   4       1794.95       1858.67        12.77 o                         
   0   2   4         10.06         11.64         1.07 o                         
   1   2   4        132.33        142.96         3.76 o                         
   2   2   4         32.79         28.34         1.97 o                         
   3   2   4         69.74         70.07         3.37 o                         
   4   2   4        748.38        829.38        12.12 o                         
   5   2   4       1793.79       1801.41        18.60 o                         
   6   2   4        836.86        836.48        12.93 o                         
   7   2   4        302.55        294.43         8.85 o                         
   8   2   4       2614.78       2683.03        29.34 o                         
   9   2   4        351.55        365.61        10.51 o                         
  10   2   4         10.78          6.67         2.52 o                         
  11   2   4          1.23         -1.31         2.40 o                         
  12   2   4         42.36         33.35         4.22 o                         
  13   2   4        199.06        181.15        10.76 o                         
  14   2   4        206.15        200.62        12.43 o                         
  15   2   4          1.45         -0.21         4.59 o                         
  16   2   4         72.84         62.59         8.49 o                         
 -19   3   4         13.11         13.85         4.27 o                         
 -18   3   4         23.64         31.74         4.08 o                         
 -17   3   4        121.99        124.88         8.97 o                         
 -16   3   4        489.55        508.32        13.67 o                         
 -15   3   4          2.22         -1.72         1.72 o                         
 -14   3   4        118.43        120.54         7.10 o                         
 -13   3   4       1392.88       1377.56        19.20 o                         
 -12   3   4       1012.68        990.13        15.51 o                         
 -11   3   4         96.68         95.04         4.51 o                         
 -10   3   4         62.11         58.78         3.58 o                         
  -9   3   4         43.36         41.15         2.91 o                         
  -8   3   4         68.90         60.34         3.07 o                         
  -7   3   4         49.10         59.74         3.46 o                         
  -6   3   4        463.76        517.15         7.79 o                         
  -5   3   4        597.55        676.59         9.00 o                         
  -4   3   4          0.52         -0.73         0.73 o                         
  -3   3   4        275.41        284.78         5.78 o                         
  -2   3   4        572.42        549.41        13.22 o                         
  -1   3   4        151.10        156.94         5.15 o                         
   0   3   4        214.45        224.31         5.17 o                         
   1   3   4        890.73        897.72        10.95 o                         
   2   3   4       1418.70       1398.06        11.20 o                         
   3   3   4       1720.81       1711.20        14.32 o                         
   4   3   4        139.11        126.86         4.40 o                         
   5   3   4         28.13         19.53         2.25 o                         
   6   3   4        116.58        112.50         4.82 o                         
   7   3   4          0.03          0.27         1.50 o                         
   8   3   4       2178.72       2188.20        24.81 o                         
   9   3   4       1432.16       1502.12        21.14 o                         
  10   3   4        860.87        874.09        15.89 o                         
  11   3   4        265.81        268.11         9.49 o                         
  12   3   4          8.77          5.24         3.81 o                         
  13   3   4         47.99         28.58         4.86 o                         
  14   3   4         29.94         20.79         6.55 o                         
  15   3   4         79.34         83.65        12.71 o                         
  16   3   4         45.49         42.20        11.96 o                         
 -18   4   4        156.84        169.54         9.49 o                         
 -17   4   4          5.39          0.11         3.00 o                         
 -16   4   4        123.35        121.99         6.94 o                         
 -15   4   4         18.37         12.07         3.00 o                         
 -14   4   4         15.23         16.21         3.05 o                         
 -13   4   4         20.00          9.79         2.21 o                         
 -12   4   4        223.65        212.06         6.81 o                         
 -11   4   4          0.89         -1.29         1.85 o                         
 -10   4   4        268.73        280.82         7.36 o                         
  -9   4   4         75.39         60.63         4.12 o                         
  -8   4   4         22.33         21.74         2.11 o                         
  -7   4   4          8.27          4.93         1.44 o                         
  -6   4   4          2.58          0.98         1.18 o                         
  -5   4   4         30.05         26.82         2.02 o                         
  -4   4   4          9.41         11.46         1.39 o                         
  -3   4   4         82.07         80.87         4.90 o                         
  -2   4   4          0.02         -1.49         1.49 o                         
  -1   4   4        154.82        160.00         6.35 o                         
   0   4   4         36.01         34.93         2.63 o                         
   1   4   4       1378.75       1312.04        13.28 o                         
   2   4   4         51.24         43.40         2.84 o                         
   3   4   4        184.97        195.23         5.98 o                         
   4   4   4         31.89         19.00         1.89 o                         
   5   4   4       2162.19       2216.09        22.29 o                         
   6   4   4         81.83         70.42         4.69 o                         
   7   4   4          0.64         -2.17         2.17 o                         
   8   4   4        132.89        133.38         6.79 o                         
   9   4   4          0.26         -1.93         1.93 o                         
  10   4   4        162.38        149.54        10.73 o                         
  11   4   4         34.34         19.61         4.65 o                         
  12   4   4        371.25        351.54        17.50 o                         
  13   4   4        275.74        256.85         9.23 o                         
  14   4   4          9.51          5.55         3.24 o                         
 -16   5   4         10.10         12.29         3.76 o                         
 -15   5   4          0.07          0.78         3.60 o                         
 -14   5   4          1.09         -1.46         2.78 o                         
 -13   5   4         12.94         11.46         2.76 o                         
 -12   5   4          2.72          1.97         3.95 o                         
 -11   5   4          2.60         -0.42         2.04 o                         
 -10   5   4         10.28         15.24         2.46 o                         
  -9   5   4         46.80         45.53         3.21 o                         
  -8   5   4          0.67         -1.39         1.39 o                         
  -7   5   4        123.04        119.52         4.48 o                         
  -6   5   4         53.22         49.08         2.88 o                         
  -5   5   4        164.09        156.51         4.96 o                         
  -4   5   4        490.32        498.53         8.12 o                         
  -3   5   4        525.83        542.39         9.54 o                         
  -2   5   4         26.49         19.06         2.22 o                         
  -1   5   4        153.68        138.20         5.18 o                         
   0   5   4       1326.06       1344.96        16.71 o                         
   1   5   4        991.78        958.51         9.08 o                         
   2   5   4         35.04         25.52         3.10 o                         
   3   5   4        221.15        241.87         8.72 o                         
   4   5   4         32.82         28.34         2.78 o                         
   5   5   4        511.07        513.02        10.53 o                         
   6   5   4         49.05         36.35         2.99 o                         
   7   5   4         26.72         14.41         3.44 o                         
   8   5   4         35.44         25.53         3.49 o                         
   9   5   4          3.59         -3.91         3.91 o                         
  10   5   4          6.40          1.15         3.57 o                         
  11   5   4         33.17         28.90         6.39 o                         
  12   5   4          2.30         -1.91         4.83 o                         
 -13   6   4         15.41          8.04         2.75 o                         
 -12   6   4         38.10         32.69         4.72 o                         
 -11   6   4         58.08         49.66         5.99 o                         
 -10   6   4         32.68         33.76         3.61 o                         
  -9   6   4         26.98         23.55         3.37 o                         
  -8   6   4        161.20        176.00         7.07 o                         
  -7   6   4         12.58         17.49         1.92 o                         
  -6   6   4         29.00         22.39         2.83 o                         
  -5   6   4         24.24         21.63         2.71 o                         
  -4   6   4        362.76        366.69        11.85 o                         
  -3   6   4        396.80        404.12        12.51 o                         
  -2   6   4        160.58        145.70         7.73 o                         
  -1   6   4          2.22          3.87         2.27 o                         
   0   6   4         45.09         35.56         5.65 o                         
   1   6   4         33.23         35.08         4.64 o                         
   2   6   4          0.51         -0.08         2.32 o                         
   3   6   4          9.80          6.61         2.36 o                         
   4   6   4          7.87          4.04         3.88 o                         
   5   6   4         25.80         14.53         4.07 o                         
   6   6   4        219.76        230.68        10.18 o                         
   7   6   4        420.25        464.04        14.30 o                         
   8   6   4         11.65         10.96         3.15 o                         
   9   6   4        216.58        216.09         9.90 o                         
  -9   7   4         10.01          6.56         3.39 o                         
  -8   7   4         32.09         40.90         3.06 o                         
  -7   7   4          0.08         -0.45         3.19 o                         
  -6   7   4          0.01          1.64         2.72 o                         
  -5   7   4         64.02         44.44         6.65 o                         
  -4   7   4          3.11          3.37         2.89 o                         
  -3   7   4          8.39         -2.84         4.24 o                         
  -2   7   4        354.99        386.36        13.59 o                         
  -1   7   4         26.37         20.34         3.79 o                         
   0   7   4          8.63          3.42         5.22 o                         
   1   7   4        393.26        443.30        17.51 o                         
   2   7   4        469.14        513.09        18.94 o                         
   3   7   4          2.02          0.23         2.49 o                         
   4   7   4          6.71          4.81         2.69 o                         
   5   7   4          0.39         -4.33         4.33 o                         
 -21   1   5          0.93         -3.75         6.14 o                         
 -20   1   5          2.65         -3.48         3.48 o                         
 -19   1   5        505.55        540.04        17.01 o                         
 -18   1   5         44.32         30.40         5.16 o                         
 -17   1   5         56.56         60.27         5.02 o                         
 -16   1   5          6.49          3.12         2.29 o                         
 -15   1   5        193.98        200.56         7.46 o                         
 -14   1   5          8.42         10.30         2.22 o                         
 -13   1   5        696.93        745.86        13.61 o                         
 -12   1   5          1.79          0.87         1.17 o                         
 -11   1   5        596.52        660.28        10.64 o                         
 -10   1   5        213.76        217.06         5.57 o                         
  -9   1   5          4.97          2.37         1.00 o                         
  -8   1   5        677.99        788.01        10.86 o                         
  -7   1   5        323.37        333.85         6.71 o                         
  -6   1   5       1848.50       1963.35        17.05 o                         
  -5   1   5         38.15         20.19         1.88 o                         
  -4   1   5       1638.68       1667.98        14.00 o                         
  -3   1   5          1.21          2.51         0.81 o                         
  -2   1   5        147.05        139.66         3.55 o                         
  -1   1   5       2386.44       2452.84        16.95 o                         
   0   1   5        682.43        716.94         9.30 o                         
   1   1   5        100.42         96.62         3.94 o                         
   2   1   5        207.37        203.97         5.65 o                         
   3   1   5        969.10       1035.40        11.60 o                         
   4   1   5         11.63          7.27         1.31 o                         
   5   1   5        464.19        487.67         9.31 o                         
   6   1   5        596.11        602.07        10.65 o                         
   7   1   5         56.73         53.45         3.89 o                         
   8   1   5          4.47          2.90         1.79 o                         
   9   1   5        407.87        439.75        12.52 o                         
  10   1   5        686.05        695.16        14.09 o                         
  11   1   5          2.17          2.07         1.91 o                         
  12   1   5          3.13          2.59         2.30 o                         
  13   1   5         40.18         34.79         5.22 o                         
  14   1   5        123.20        116.86         8.78 o                         
  15   1   5          0.05         -4.86         4.86 o                         
  16   1   5          7.41         17.23         8.09 o                         
 -20   2   5        101.63         97.19         8.51 o                         
 -19   2   5          1.56         -2.49         3.48 o                         
 -18   2   5        197.25        185.37         9.20 o                         
 -17   2   5        135.67        134.29         7.18 o                         
 -16   2   5        113.27        112.22         5.87 o                         
 -15   2   5       2455.63       2501.75        25.85 o                         
 -14   2   5        206.40        210.55         7.52 o                         
 -13   2   5        330.74        328.98         8.42 o                         
 -12   2   5        682.34        677.48        11.60 o                         
 -11   2   5        170.64        179.54         5.75 o                         
 -10   2   5       1355.51       1329.06        16.99 o                         
  -9   2   5         75.19         66.91         3.41 o                         
  -8   2   5        137.05        144.70         4.67 o                         
  -7   2   5          1.65          0.61         0.78 o                         
  -6   2   5          8.14          1.01         0.92 o                         
  -5   2   5       1504.73       1613.13        13.95 o                         
  -4   2   5       1073.17       1067.76         9.60 o                         
  -3   2   5        358.19        403.01         5.33 o                         
  -2   2   5         29.26         28.64         2.00 o                         
  -1   2   5       4079.33       4170.85        23.05 o                         
   0   2   5        598.32        570.25         8.22 o                         
   1   2   5        583.52        581.19         8.19 o                         
   2   2   5          2.32          2.97         1.04 o                         
   3   2   5         16.71          8.52         1.60 o                         
   4   2   5        656.27        653.56        11.87 o                         
   5   2   5        654.62        658.77        11.64 o                         
   6   2   5         16.45         18.66         2.32 o                         
   7   2   5         69.23         80.15         4.53 o                         
   8   2   5        399.22        427.38        11.76 o                         
   9   2   5       2262.48       2288.85        29.42 o                         
  10   2   5        450.52        430.89        14.21 o                         
  11   2   5        418.79        404.63        12.66 o                         
  12   2   5        261.82        281.19        12.93 o                         
  13   2   5        108.48         84.91        10.35 o                         
  14   2   5        126.58        109.13        13.37 o                         
  15   2   5          8.30          0.39         7.98 o                         
  16   2   5        141.49        143.99        16.08 o                         
 -19   3   5        149.30        149.60         9.70 o                         
 -18   3   5       1039.11       1060.39        22.34 o                         
 -17   3   5        176.53        176.90         8.69 o                         
 -16   3   5          9.89          2.53         2.69 o                         
 -15   3   5         79.18         70.75         5.04 o                         
 -14   3   5        338.65        336.76        10.08 o                         
 -13   3   5         77.43         61.22         4.47 o                         
 -12   3   5        136.22        121.28         5.58 o                         
 -11   3   5        423.16        414.14         9.11 o                         
 -10   3   5        128.66        142.03         5.19 o                         
  -9   3   5        232.57        233.24         6.18 o                         
  -8   3   5       3318.60       3306.95        25.64 o                         
  -7   3   5        198.72        174.33         4.78 o                         
  -6   3   5        133.66        105.72         3.26 o                         
  -5   3   5        580.13        595.48         9.46 o                         
  -4   3   5       1293.55       1305.94        14.02 o                         
  -3   3   5        609.61        631.96        11.26 o                         
  -2   3   5        451.28        439.45        11.52 o                         
  -1   3   5        228.71        207.97         6.06 o                         
   0   3   5         54.39         60.59         3.52 o                         
   1   3   5       1249.45       1159.48        10.36 o                         
   2   3   5         26.62         28.92         1.75 o                         
   3   3   5        179.63        186.07         5.30 o                         
   4   3   5        117.88        119.21         4.64 o                         
   5   3   5       1099.49       1058.52        14.90 o                         
   6   3   5        146.58        136.57         5.56 o                         
   7   3   5         32.52         30.62         3.38 o                         
   8   3   5          2.04         -0.76         1.66 o                         
   9   3   5        310.90        300.60         9.71 o                         
  10   3   5        376.76        409.89        11.83 o                         
  11   3   5         98.52         87.71         7.68 o                         
  12   3   5       1037.18       1084.41        23.68 o                         
  13   3   5        147.50        170.80        11.64 o                         
  14   3   5          0.76         -3.79         6.24 o                         
  15   3   5          5.86          4.08         5.17 o                         
 -18   4   5          9.57          9.07         4.71 o                         
 -17   4   5        678.83        687.82        21.65 o                         
 -16   4   5        356.60        351.37        11.68 o                         
 -15   4   5         96.12         95.12         6.32 o                         
 -14   4   5        256.20        275.32         9.81 o                         
 -13   4   5        543.78        506.39        11.42 o                         
 -12   4   5        381.54        395.25         9.37 o                         
 -11   4   5         39.89         30.05         2.92 o                         
 -10   4   5        644.24        645.10        12.25 o                         
  -9   4   5        710.39        708.83        11.62 o                         
  -8   4   5        251.58        245.11         5.85 o                         
  -7   4   5         79.54         80.55         4.16 o                         
  -6   4   5          9.94          8.94         1.80 o                         
  -5   4   5        229.55        248.62         5.92 o                         
  -4   4   5        252.17        229.99         7.40 o                         
  -3   4   5        221.60        245.06         8.64 o                         
  -2   4   5        268.08        271.06         8.97 o                         
  -1   4   5        123.18        132.18         6.10 o                         
   0   4   5         30.35         25.75         2.12 o                         
   1   4   5       2870.58       2882.31        22.68 o                         
   2   4   5         81.83         74.60         3.90 o                         
   3   4   5       1286.10       1220.56        15.64 o                         
   4   4   5       1655.97       1634.42        17.59 o                         
   5   4   5         84.93         69.72         5.43 o                         
   6   4   5        340.77        322.63         9.29 o                         
   7   4   5        466.78        477.46        12.95 o                         
   8   4   5         32.49         25.13         4.04 o                         
   9   4   5        222.74        217.70        10.12 o                         
  10   4   5         86.76         74.12         6.35 o                         
  11   4   5         54.01         42.57         4.09 o                         
  12   4   5        522.09        477.87        12.65 o                         
  13   4   5        525.51        461.47        15.65 o                         
 -16   5   5         14.46          7.56         3.66 o                         
 -15   5   5        261.10        279.92        10.79 o                         
 -14   5   5         91.01         92.72         6.03 o                         
 -13   5   5         81.04         97.05         5.97 o                         
 -12   5   5        140.92        122.19         7.20 o                         
 -11   5   5         90.95         94.89         5.15 o                         
 -10   5   5         59.00         63.39         3.93 o                         
  -9   5   5        400.68        402.32         8.95 o                         
  -8   5   5        788.23        796.40        12.09 o                         
  -7   5   5        152.87        171.18         5.47 o                         
  -6   5   5        303.77        314.55         6.61 o                         
  -5   5   5        109.41        110.81         3.93 o                         
  -4   5   5        361.18        358.13         8.62 o                         
  -3   5   5        865.27        880.65        15.89 o                         
  -2   5   5          4.77          3.25         2.22 o                         
  -1   5   5        575.27        595.02         9.04 o                         
   0   5   5       1280.66       1311.79        19.66 o                         
   1   5   5         11.79          8.29         2.46 o                         
   2   5   5          1.56         -1.52         1.52 o                         
   3   5   5        108.31        111.57         5.44 o                         
   4   5   5         17.48         10.62         1.86 o                         
   5   5   5        101.96         97.77         6.44 o                         
   6   5   5         33.31         31.06         4.18 o                         
   7   5   5        157.83        168.07         9.07 o                         
   8   5   5        243.37        241.61        10.04 o                         
   9   5   5        197.37        187.02         9.63 o                         
  10   5   5        137.70        130.37        10.41 o                         
  11   5   5         16.68          8.03         8.01 o                         
 -13   6   5        480.76        517.52        12.82 o                         
 -12   6   5        552.94        606.26        19.83 o                         
 -11   6   5        109.97        120.31         8.92 o                         
 -10   6   5          1.39          1.35         1.93 o                         
  -9   6   5         18.68         16.94         3.20 o                         
  -8   6   5         49.71         47.45         3.62 o                         
  -7   6   5         42.69         41.77         3.45 o                         
  -6   6   5          0.01         -1.17         2.24 o                         
  -5   6   5          1.80          2.78         2.05 o                         
  -4   6   5          7.94          4.58         2.62 o                         
  -3   6   5          1.77          5.20         2.58 o                         
  -2   6   5        200.32        210.86         9.44 o                         
  -1   6   5        166.72        150.51         7.24 o                         
   0   6   5         46.04         50.36         4.29 o                         
   1   6   5        544.78        512.42        27.15 o                         
   2   6   5        173.83        178.60         6.55 o                         
   3   6   5         27.46         34.54         4.78 o                         
   4   6   5        217.63        212.64         7.47 o                         
   5   6   5        146.52        147.56         9.42 o                         
   6   6   5        262.77        315.47        11.29 o                         
   7   6   5        307.93        301.73        15.79 o                         
   8   6   5         60.56         73.47         8.04 o                         
   9   6   5         40.15         62.29        19.31 o                         
  -8   7   5         20.97         15.05         3.13 o                         
  -7   7   5          1.79         -1.86         7.11 o                         
  -6   7   5        371.46        431.36        15.45 o                         
  -5   7   5        217.98        268.64        13.13 o                         
  -4   7   5         16.26         10.31         4.30 o                         
  -3   7   5        357.40        380.25        15.49 o                         
  -2   7   5         30.84         25.95         7.39 o                         
  -1   7   5        132.46        119.87         7.49 o                         
   0   7   5          1.67          0.72         3.23 o                         
   1   7   5        124.56        104.84         9.06 o                         
   2   7   5         13.62          8.66         5.38 o                         
   3   7   5          2.08          0.92         5.83 o                         
   4   7   5        171.36        183.99         6.70 o                         
 -21   0   6          3.35         -6.18         8.00 o                         
 -20   0   6         27.68         32.03         7.02 o                         
 -19   0   6       1543.44       1548.38        38.62 o                         
 -18   0   6        742.52        759.92        21.38 o                         
 -17   0   6        192.91        212.21        11.19 o                         
 -16   0   6        229.79        242.31        10.90 o                         
 -15   0   6        190.11        173.62         9.27 o                         
 -14   0   6        888.55        884.00        23.00 o                         
 -13   0   6         39.72         41.13         5.52 o                         
 -12   0   6          6.69          3.70         2.08 o                         
 -11   0   6       1186.25       1269.65        23.60 o                         
 -10   0   6          9.66          3.70         2.08 o                         
  -9   0   6       6549.95       7279.87        76.31 o                         
  -8   0   6       1960.18       2086.01        28.17 o                         
  -7   0   6       2996.81       3163.09        35.03 o                         
  -6   0   6       3097.64       3253.33        35.73 o                         
  -5   0   6       5085.06       5255.78        42.84 o                         
  -4   0   6        268.87        213.58         7.63 o                         
  -3   0   6       1846.46       1843.90        20.86 o                         
  -2   0   6        559.97        579.73        10.83 o                         
  -1   0   6       1349.02       1294.38        17.38 o                         
   0   0   6       2030.40       2040.45        23.52 o                         
   1   0   6         30.72         46.84         4.16 o                         
   2   0   6       6197.07       6195.56        53.31 o                         
   3   0   6        408.62        458.63        12.44 o                         
   4   0   6       1118.07       1170.42        20.77 o                         
   5   0   6       1399.47       1417.13        23.49 o                         
   6   0   6        374.58        377.62        12.42 o                         
   7   0   6         58.29         70.95         6.60 o                         
   8   0   6          0.75         -0.65         2.24 o                         
   9   0   6        298.21        355.75        14.81 o                         
  10   0   6          4.69         -6.08         6.08 o                         
  11   0   6        133.57        149.30        10.41 o                         
  12   0   6        234.15        302.33        18.35 o                         
  13   0   6       1734.89       1795.83        54.21 o                         
  14   0   6        844.27        848.73        37.62 o                         
  15   0   6         48.06         37.05        10.16 o                         
  16   0   6         19.09         33.28        15.21 o                         
 -21   1   6         71.33         56.89         7.39 o                         
 -20   1   6          4.13          0.36         3.68 o                         
 -19   1   6         13.63          9.47         4.41 o                         
 -18   1   6          0.36          2.76         4.11 o                         
 -17   1   6        154.53        147.39         6.68 o                         
 -16   1   6        219.78        229.72         7.62 o                         
 -15   1   6        445.92        445.75        10.17 o                         
 -14   1   6        446.46        438.86         9.36 o                         
 -13   1   6        202.86        197.59         6.83 o                         
 -12   1   6        805.80        808.85        12.77 o                         
 -11   1   6       1344.40       1328.46        16.51 o                         
 -10   1   6        608.78        579.01        10.54 o                         
  -9   1   6        436.23        427.98         8.74 o                         
  -8   1   6       2837.09       2935.31        22.37 o                         
  -7   1   6        424.73        421.23         7.96 o                         
  -6   1   6        854.33        897.36        11.37 o                         
  -5   1   6       1387.97       1462.00        14.97 o                         
  -4   1   6       1233.63       1410.25        13.36 o                         
  -3   1   6       1026.77       1131.73        11.46 o                         
  -2   1   6        267.87        288.51         6.29 o                         
  -1   1   6          0.91         -0.81         0.86 o                         
   0   1   6       1037.82       1007.74        12.56 o                         
   1   1   6        419.36        500.35         9.36 o                         
   2   1   6        527.19        523.27        10.66 o                         
   3   1   6       2620.60       2642.50        22.55 o                         
   4   1   6        722.41        718.37        10.54 o                         
   5   1   6        933.65        923.41        12.22 o                         
   6   1   6        193.04        169.30         6.83 o                         
   7   1   6        150.42        154.78         6.04 o                         
   8   1   6        926.94        926.57        15.98 o                         
   9   1   6       1227.48       1259.73        19.38 o                         
  10   1   6        109.75        112.63         6.26 o                         
  11   1   6         11.19         10.20         2.88 o                         
  12   1   6         42.89         37.23         5.48 o                         
  13   1   6         11.71          7.73         3.21 o                         
  14   1   6          4.77          4.52         3.99 o                         
  15   1   6         41.15         30.81         8.14 o                         
 -20   2   6         84.10         89.09         7.28 o                         
 -19   2   6        217.76        197.51         9.95 o                         
 -18   2   6          0.74         -2.70         2.70 o                         
 -17   2   6        357.61        355.34        11.24 o                         
 -16   2   6          0.50         -1.77         1.77 o                         
 -15   2   6         31.65         35.89         3.51 o                         
 -14   2   6       1936.58       1920.34        21.47 o                         
 -13   2   6         33.91         27.18         3.26 o                         
 -12   2   6        139.14        138.25         5.38 o                         
 -11   2   6        166.22        166.93         5.87 o                         
 -10   2   6        290.37        270.89         6.94 o                         
  -9   2   6        517.00        523.79         9.35 o                         
  -8   2   6       1091.90       1108.24        13.39 o                         
  -7   2   6        205.76        203.95         5.51 o                         
  -6   2   6        201.31        193.41         4.87 o                         
  -5   2   6       1639.12       1702.61        15.80 o                         
  -4   2   6       3103.38       3178.16        20.74 o                         
  -3   2   6         20.81         57.02         2.47 o                         
  -2   2   6         11.18         20.94         1.91 o                         
  -1   2   6       1070.98       1106.65        12.63 o                         
   0   2   6        406.44        377.50         6.67 o                         
   1   2   6        563.59        566.85         8.59 o                         
   2   2   6        521.45        505.15         8.86 o                         
   3   2   6         75.31         79.64         3.55 o                         
   4   2   6         49.04         43.12         3.48 o                         
   5   2   6        184.22        181.87         6.45 o                         
   6   2   6          0.55          3.91         1.50 o                         
   7   2   6        509.71        525.98        12.12 o                         
   8   2   6        280.60        295.48         9.72 o                         
   9   2   6       1538.65       1582.13        24.35 o                         
  10   2   6          2.34         -3.03         3.03 o                         
  11   2   6        917.65        940.26        24.82 o                         
  12   2   6        199.82        213.11        14.83 o                         
  13   2   6         11.04         -3.11         4.56 o                         
  14   2   6         24.33         31.83        12.04 o                         
  15   2   6          3.86         -0.17         8.53 o                         
 -20   3   6        115.18        103.23        10.24 o                         
 -19   3   6        230.98        250.19        11.17 o                         
 -18   3   6          0.07         -2.48         2.48 o                         
 -17   3   6          0.54         -1.05         3.84 o                         
 -16   3   6          0.22         -2.20         2.20 o                         
 -15   3   6         12.36          9.09         3.55 o                         
 -14   3   6        391.73        418.13        10.36 o                         
 -13   3   6       1813.14       1786.31        22.64 o                         
 -12   3   6        270.28        278.61         7.88 o                         
 -11   3   6        146.42        152.79         5.65 o                         
 -10   3   6       4552.83       4464.91        31.61 o                         
  -9   3   6        477.99        506.67         9.35 o                         
  -8   3   6         14.05         11.56         1.66 o                         
  -7   3   6         92.01         79.41         3.42 o                         
  -6   3   6         40.99         28.26         1.68 o                         
  -5   3   6         11.21          8.11         1.56 o                         
  -4   3   6         30.22         35.77         2.82 o                         
  -3   3   6         20.19         29.66         3.54 o                         
  -2   3   6         19.14         16.90         2.57 o                         
  -1   3   6        113.03        139.12         5.49 o                         
   0   3   6         24.20         36.09         2.79 o                         
   1   3   6        346.05        355.01         5.61 o                         
   2   3   6        123.27        107.79         3.35 o                         
   3   3   6        523.81        504.55         7.01 o                         
   4   3   6        228.89        216.41         6.63 o                         
   5   3   6        899.99        933.84        14.58 o                         
   6   3   6          0.43         50.03         4.19 o                         
   7   3   6       3707.69       3790.95        33.88 o                         
   8   3   6        132.29        128.76         6.80 o                         
   9   3   6        486.38        502.13        13.31 o                         
  10   3   6        251.11        223.74        10.58 o                         
  11   3   6         63.64         67.85         9.51 o                         
  12   3   6         14.98          7.77         4.13 o                         
  13   3   6        400.74        381.62        17.71 o                         
  14   3   6          9.86          2.91         7.44 o                         
 -18   4   6        605.65        589.89        16.30 o                         
 -17   4   6        314.12        318.64        12.58 o                         
 -16   4   6        241.37        232.69         9.92 o                         
 -15   4   6          7.86          5.75         3.98 o                         
 -14   4   6         14.20         17.76         3.23 o                         
 -13   4   6         16.74          8.83         2.34 o                         
 -12   4   6        102.08         97.86         4.99 o                         
 -11   4   6        362.16        329.49         8.82 o                         
 -10   4   6        362.60        361.80         8.78 o                         
  -9   4   6       1670.77       1651.65        15.90 o                         
  -8   4   6        366.32        334.66         7.83 o                         
  -7   4   6         30.48         30.16         2.87 o                         
  -6   4   6        875.13        872.48        12.38 o                         
  -5   4   6        116.44        117.75         5.08 o                         
  -4   4   6         12.13          4.33         2.19 o                         
  -3   4   6        137.87        140.84         7.69 o                         
  -2   4   6         67.91         66.42         5.55 o                         
  -1   4   6        112.18        100.83         5.76 o                         
   0   4   6         15.42         14.44         1.92 o                         
   1   4   6          8.28          8.70         2.04 o                         
   2   4   6        594.10        592.52        10.38 o                         
   3   4   6       2026.53       2009.60        17.36 o                         
   4   4   6        670.03        685.18        10.60 o                         
   5   4   6         66.33         55.54         3.48 o                         
   6   4   6          7.26          6.17         1.88 o                         
   7   4   6        185.93        181.79         6.80 o                         
   8   4   6         27.61         16.15         2.94 o                         
   9   4   6         67.46         58.89         6.19 o                         
  10   4   6         16.94          4.25         3.05 o                         
  11   4   6        486.03        464.45        14.78 o                         
  12   4   6         35.65         17.49        11.87 o                         
 -16   5   6        389.81        440.27        14.05 o                         
 -15   5   6          5.24          0.64         3.04 o                         
 -14   5   6          3.17          2.58         2.61 o                         
 -13   5   6          8.76          1.19         3.87 o                         
 -12   5   6         59.90         63.09         4.36 o                         
 -11   5   6         16.98         13.79         2.59 o                         
 -10   5   6          8.18          6.88         2.74 o                         
  -9   5   6         26.15         30.26         2.85 o                         
  -8   5   6        173.18        156.13         7.10 o                         
  -7   5   6          1.02         -0.85         1.33 o                         
  -6   5   6        200.55        183.83         5.78 o                         
  -5   5   6         81.16         77.20         4.94 o                         
  -4   5   6          6.17          3.19         2.56 o                         
  -3   5   6         63.87         59.34         4.85 o                         
  -2   5   6        300.35        292.10         9.63 o                         
  -1   5   6         68.05         65.70         5.38 o                         
   0   5   6         15.20         10.92         2.11 o                         
   1   5   6        234.33        238.07         7.85 o                         
   2   5   6         13.67         11.87         3.36 o                         
   3   5   6         33.56         28.22         3.02 o                         
   4   5   6         20.25         21.93         3.91 o                         
   5   5   6        135.19        117.57         7.04 o                         
   6   5   6         11.39          7.83         3.62 o                         
   7   5   6         57.17         54.80         3.98 o                         
   8   5   6         67.14         66.81         7.16 o                         
   9   5   6         27.24         28.69         5.52 o                         
  10   5   6         56.63         34.01         6.71 o                         
 -13   6   6          6.55          2.27         4.00 o                         
 -12   6   6        245.02        227.38        10.07 o                         
 -11   6   6        304.36        354.23        10.13 o                         
 -10   6   6         45.60         51.13         3.72 o                         
  -9   6   6        134.66        132.34         5.46 o                         
  -8   6   6         16.90         16.20         3.61 o                         
  -7   6   6          1.20          0.45         2.15 o                         
  -6   6   6          0.85          0.90         2.58 o                         
  -5   6   6        204.92        216.02         8.47 o                         
  -4   6   6         14.25         11.82         4.08 o                         
  -3   6   6         63.54         54.93         6.22 o                         
  -2   6   6         34.73         23.48         5.03 o                         
  -1   6   6          6.16          0.62         2.34 o                         
   0   6   6        347.27        372.28        11.44 o                         
   1   6   6         11.62          9.47         2.55 o                         
   2   6   6         52.78         39.27         4.44 o                         
   3   6   6         20.51         21.20         4.95 o                         
   4   6   6         94.25         97.80         6.44 o                         
   5   6   6        133.57        144.24         9.81 o                         
   6   6   6          9.92          7.29         3.74 o                         
   7   6   6         58.42         33.01         6.18 o                         
  -8   7   6         58.81         47.06         5.01 o                         
  -7   7   6        205.37        226.55        11.08 o                         
  -6   7   6         92.26        105.08         9.18 o                         
  -5   7   6         10.48          0.34         4.14 o                         
  -4   7   6          1.33         10.56         3.81 o                         
  -3   7   6         18.46          6.68         5.04 o                         
  -2   7   6         12.26         14.41         4.06 o                         
  -1   7   6         65.65         71.81         7.65 o                         
   0   7   6         66.69         47.18         7.72 o                         
   1   7   6         56.33         45.43         6.49 o                         
   2   7   6         81.58        104.68         8.81 o                         
 -21   1   7         44.39         19.58         6.04 o                         
 -20   1   7         18.49         17.36         4.98 o                         
 -19   1   7        399.15        393.91        13.87 o                         
 -18   1   7        133.61        124.75         7.31 o                         
 -17   1   7         79.06         79.97         5.72 o                         
 -16   1   7         22.57         16.37         2.89 o                         
 -15   1   7        783.83        779.33        15.04 o                         
 -14   1   7        183.17        180.79         6.90 o                         
 -13   1   7         78.89         75.73         4.82 o                         
 -12   1   7          5.69          1.77         1.64 o                         
 -11   1   7        295.00        294.85         7.85 o                         
 -10   1   7          7.55          5.33         1.49 o                         
  -9   1   7         54.95         69.93         3.67 o                         
  -8   1   7          3.55          0.21         1.05 o                         
  -7   1   7       1292.67       1541.40        15.95 o                         
  -6   1   7        237.39        267.97         7.06 o                         
  -5   1   7       1732.28       1905.68        17.57 o                         
  -4   1   7        344.71        351.22         6.94 o                         
  -3   1   7          5.15          0.16         0.91 o                         
  -2   1   7       1687.18       1716.34        16.33 o                         
  -1   1   7        151.59        138.12         4.89 o                         
   0   1   7          9.38          4.39         1.44 o                         
   1   1   7       1760.80       1912.39        20.11 o                         
   2   1   7         76.47         68.16         4.81 o                         
   3   1   7         16.51         14.86         2.00 o                         
   4   1   7         27.71         24.23         2.48 o                         
   5   1   7         20.16         22.16         2.42 o                         
   6   1   7        285.08        283.94         9.12 o                         
   7   1   7         28.32         27.01         3.17 o                         
   8   1   7         81.30         86.08         5.35 o                         
   9   1   7         83.71         87.99         6.12 o                         
  10   1   7          1.03          0.04         2.09 o                         
  11   1   7          5.14         -1.18         3.02 o                         
  12   1   7         46.74         49.27        11.87 o                         
  13   1   7        176.98        175.99        25.17 o                         
  14   1   7         71.82         89.07        11.71 o                         
 -21   2   7        168.71        205.52        43.58 o                         
 -20   2   7         36.14         33.99         6.05 o                         
 -19   2   7         37.84         24.97         5.00 o                         
 -18   2   7         38.78         26.92         5.08 o                         
 -17   2   7          0.03         -2.63         2.63 o                         
 -16   2   7        142.60        132.04         6.85 o                         
 -15   2   7        102.06        109.83         6.08 o                         
 -14   2   7        333.18        336.23         9.59 o                         
 -13   2   7        236.38        236.86         7.76 o                         
 -12   2   7        357.18        378.78         9.81 o                         
 -11   2   7        705.60        702.89        13.70 o                         
 -10   2   7        192.73        187.75         6.05 o                         
  -9   2   7          3.67          3.00         1.41 o                         
  -8   2   7        188.19        191.06         5.54 o                         
  -7   2   7        397.34        407.85         7.50 o                         
  -6   2   7         49.59         37.64         2.49 o                         
  -5   2   7        307.68        279.02         5.95 o                         
  -4   2   7       1017.26       1077.75        13.12 o                         
  -3   2   7         29.75         28.29         2.38 o                         
  -2   2   7        865.05        872.10        12.12 o                         
  -1   2   7        198.58        234.76         5.59 o                         
   0   2   7        646.03        661.35         9.57 o                         
   1   2   7        236.77        242.94         6.07 o                         
   2   2   7        255.45        244.70         7.13 o                         
   3   2   7        342.16        372.41         8.02 o                         
   4   2   7        396.42        390.51         8.06 o                         
   5   2   7         28.15         22.45         3.00 o                         
   6   2   7         22.21         16.14         2.99 o                         
   7   2   7        933.15        953.94        16.79 o                         
   8   2   7        137.88        133.73         7.31 o                         
   9   2   7        221.09        218.96         9.27 o                         
  10   2   7        119.42        126.60         9.20 o                         
  11   2   7        294.85        311.31        17.29 o                         
  12   2   7        799.45        838.06        28.02 o                         
  13   2   7        471.30        468.02        22.70 o                         
  14   2   7          8.48         -1.70         5.12 o                         
 -20   3   7        247.73        247.03        16.12 o                         
 -19   3   7          5.67          8.98         3.53 o                         
 -18   3   7        144.82        149.04         8.17 o                         
 -17   3   7         64.27         58.14         5.42 o                         
 -16   3   7         28.90         26.46         3.71 o                         
 -15   3   7       2343.65       2407.89        32.81 o                         
 -14   3   7        846.82        848.42        15.93 o                         
 -13   3   7         59.04         51.65         3.92 o                         
 -12   3   7        307.87        296.15         8.15 o                         
 -11   3   7        252.91        255.40         7.70 o                         
 -10   3   7        788.42        753.80        12.31 o                         
  -9   3   7          8.66          5.30         1.43 o                         
  -8   3   7        210.52        208.51         5.56 o                         
  -7   3   7         65.97         56.88         2.91 o                         
  -6   3   7        624.83        610.70         7.46 o                         
  -5   3   7         97.88         97.37         3.82 o                         
  -4   3   7        988.09        970.60        16.36 o                         
  -3   3   7         12.53          7.55         2.39 o                         
  -2   3   7        524.38        522.38        12.65 o                         
  -1   3   7       1161.70       1183.64        14.25 o                         
   0   3   7        537.87        556.43         8.01 o                         
   1   3   7         34.67         21.02         1.87 o                         
   2   3   7        128.48        120.08         4.15 o                         
   3   3   7       1551.47       1579.90        14.56 o                         
   4   3   7          0.21         -0.83         1.52 o                         
   5   3   7        672.99        669.85        13.01 o                         
   6   3   7        580.35        574.47        12.92 o                         
   7   3   7        969.05        991.22        17.60 o                         
   8   3   7        168.24        165.57         7.86 o                         
   9   3   7          5.50          0.62         2.97 o                         
  10   3   7        114.64         91.66         9.24 o                         
  11   3   7        286.14        252.68        14.66 o                         
  12   3   7         79.16         62.79         9.54 o                         
  13   3   7        478.24        483.75        21.48 o                         
 -18   4   7        106.90        110.05         8.01 o                         
 -17   4   7        213.54        207.37        10.50 o                         
 -16   4   7         88.35         67.94         5.82 o                         
 -15   4   7         72.34         76.02         5.69 o                         
 -14   4   7        309.58        311.79        10.32 o                         
 -13   4   7         90.10         81.11         5.31 o                         
 -12   4   7        834.48        862.40        15.06 o                         
 -11   4   7         30.13         27.28         2.90 o                         
 -10   4   7         43.70         34.49         3.10 o                         
  -9   4   7       1557.11       1511.95        16.24 o                         
  -8   4   7          3.37          3.28         1.66 o                         
  -7   4   7        655.26        672.47        11.80 o                         
  -6   4   7       4004.91       4075.21        32.37 o                         
  -5   4   7         41.72         43.99         3.93 o                         
  -4   4   7          0.89         -2.23         2.23 o                         
  -3   4   7         27.98         17.29         3.59 o                         
  -2   4   7         67.84         53.92         5.74 o                         
  -1   4   7         13.01         12.72         2.48 o                         
   0   4   7        225.08        220.90         6.76 o                         
   1   4   7          8.04          2.76         1.35 o                         
   2   4   7         30.19         22.19         2.31 o                         
   3   4   7          0.92          0.43         1.65 o                         
   4   4   7        404.73        417.33         8.09 o                         
   5   4   7        538.72        511.45         9.90 o                         
   6   4   7        272.64        281.42         8.53 o                         
   7   4   7        680.79        701.76        15.34 o                         
   8   4   7         71.11         76.42         6.75 o                         
   9   4   7          8.86          6.44         3.78 o                         
  10   4   7         97.24         85.61         8.31 o                         
  11   4   7        580.87        571.23        18.30 o                         
 -16   5   7        169.19        174.20         8.37 o                         
 -15   5   7          0.38         -2.92         2.92 o                         
 -14   5   7          1.88         -2.04         2.04 o                         
 -13   5   7        279.23        279.63         8.81 o                         
 -12   5   7        524.40        553.33        13.01 o                         
 -11   5   7        341.86        327.35         9.99 o                         
 -10   5   7         31.17         28.49         3.18 o                         
  -9   5   7        299.41        294.67         9.47 o                         
  -8   5   7        171.95        165.86         5.87 o                         
  -7   5   7        356.37        347.10         7.05 o                         
  -6   5   7          0.16         -1.83         1.83 o                         
  -5   5   7       1999.77       1994.66        30.17 o                         
  -4   5   7        178.63        174.32         8.71 o                         
  -3   5   7        104.94         98.49         6.33 o                         
  -2   5   7        836.58        886.08        17.48 o                         
  -1   5   7         15.42         13.42         3.37 o                         
   0   5   7        339.54        353.06         9.71 o                         
   1   5   7        311.24        285.84         8.97 o                         
   2   5   7         78.78         81.71         5.31 o                         
   3   5   7        648.38        684.90        17.54 o                         
   4   5   7         98.44         89.08         7.61 o                         
   5   5   7          0.81          1.65         3.08 o                         
   6   5   7         46.47         40.88         3.54 o                         
   7   5   7        241.48        256.71         8.49 o                         
   8   5   7         87.13         82.37         6.34 o                         
   9   5   7         42.57         46.42         8.43 o                         
 -13   6   7        123.63        115.68         9.02 o                         
 -12   6   7         39.31         19.92         3.86 o                         
 -11   6   7         47.10         53.27         5.62 o                         
 -10   6   7        308.12        324.04        11.52 o                         
  -9   6   7        769.49        805.15        17.88 o                         
  -8   6   7        217.02        246.39         9.79 o                         
  -7   6   7        125.96        129.85         7.18 o                         
  -6   6   7         25.93         25.76         3.85 o                         
  -5   6   7          0.62         -0.34         2.95 o                         
  -4   6   7        241.39        259.52        10.57 o                         
  -3   6   7        239.83        251.28        11.09 o                         
  -2   6   7         27.67         23.55         3.53 o                         
  -1   6   7          2.20         -1.87         2.42 o                         
   0   6   7          0.31         -2.64         2.64 o                         
   1   6   7         44.67         46.70         4.79 o                         
   2   6   7        195.03        200.46         9.13 o                         
   3   6   7         52.46         50.44         6.11 o                         
   4   6   7         11.24          5.48         3.27 o                         
   5   6   7          0.65         -3.90         3.90 o                         
   6   6   7         71.41         68.60         7.44 o                         
  -6   7   7          7.48          8.63         4.25 o                         
  -5   7   7         37.86         40.98         8.46 o                         
  -4   7   7         11.27          5.71         4.54 o                         
  -3   7   7         51.34         53.43         6.92 o                         
  -2   7   7        361.90        405.96        14.80 o                         
  -1   7   7         17.19         17.83         5.37 o                         
   0   7   7        260.44        275.17        19.59 o                         
 -21   0   8        280.05        268.04        21.20 o                         
 -20   0   8        129.55        146.53        22.53 o                         
 -19   0   8       1046.61       1112.03        35.13 o                         
 -18   0   8         46.63         48.26        14.17 o                         
 -17   0   8        576.77        544.40        20.27 o                         
 -16   0   8        833.87        833.72        23.65 o                         
 -15   0   8       2121.29       2067.15        36.54 o                         
 -14   0   8       1352.95       1448.83        29.41 o                         
 -13   0   8        327.79        282.69        12.20 o                         
 -12   0   8         52.18         40.72         5.80 o                         
 -11   0   8       1146.75       1103.76        26.26 o                         
 -10   0   8        460.16        464.87        13.66 o                         
  -9   0   8        988.99        976.25        19.57 o                         
  -8   0   8          0.04          5.64         2.05 o                         
  -7   0   8       1462.95       1475.12        24.90 o                         
  -6   0   8        874.34        924.34        18.04 o                         
  -5   0   8         26.96         49.97         4.54 o                         
  -4   0   8        441.32        442.79        11.79 o                         
  -3   0   8       1108.13       1184.75        20.49 o                         
  -2   0   8       1626.55       1667.19        22.82 o                         
  -1   0   8        749.25        738.22        17.39 o                         
   0   0   8         51.01         22.64         3.33 o                         
   1   0   8        237.34        217.51         8.61 o                         
   2   0   8       2506.50       2514.73        32.98 o                         
   3   0   8         77.13        105.64         6.72 o                         
   4   0   8       1025.44       1117.82        29.67 o                         
   5   0   8       4076.58       4226.62        52.80 o                         
   6   0   8        382.85        365.83        12.83 o                         
   7   0   8          4.44         -1.21         2.56 o                         
   8   0   8         26.01         18.33         4.64 o                         
   9   0   8          2.67         -0.13         4.80 o                         
  10   0   8         70.28         54.65         9.02 o                         
  11   0   8        109.92        103.16        14.00 o                         
  12   0   8        289.32        324.09        27.05 o                         
  13   0   8          2.15          9.28         6.07 o                         
  14   0   8          5.14          0.87         5.54 o                         
 -21   1   8          5.57          3.45         6.50 o                         
 -20   1   8        272.20        241.70        13.58 o                         
 -19   1   8         63.17         50.22         6.56 o                         
 -18   1   8         22.79         19.03         4.39 o                         
 -17   1   8        374.42        337.61        11.08 o                         
 -16   1   8          0.07         -2.37         2.37 o                         
 -15   1   8          1.56          0.08         1.83 o                         
 -14   1   8          0.68         -0.29         1.28 o                         
 -13   1   8          7.72         10.96         2.32 o                         
 -12   1   8         33.63         29.68         2.99 o                         
 -11   1   8       1302.45       1282.63        17.19 o                         
 -10   1   8        992.84        965.43        14.49 o                         
  -9   1   8        652.64        629.03        10.91 o                         
  -8   1   8        893.02        875.08        11.99 o                         
  -7   1   8        328.69        263.32         6.77 o                         
  -6   1   8       1964.34       2057.93        20.55 o                         
  -5   1   8       1363.88       1403.93        16.10 o                         
  -4   1   8        788.62        785.42        11.30 o                         
  -3   1   8       1135.03       1196.25        14.63 o                         
  -2   1   8        365.82        339.31         7.93 o                         
  -1   1   8          9.58         16.06         2.14 o                         
   0   1   8          0.05         -1.00         1.00 o                         
   1   1   8         18.06         14.67         2.09 o                         
   2   1   8        237.65        248.00         7.71 o                         
   3   1   8        116.05        106.85         4.81 o                         
   4   1   8         72.20         80.11         4.24 o                         
   5   1   8          0.17         -1.73         1.73 o                         
   6   1   8       1232.39       1269.33        16.51 o                         
   7   1   8          9.59          6.86         2.13 o                         
   8   1   8       1036.56       1062.87        18.28 o                         
   9   1   8        114.37        118.01         6.67 o                         
  10   1   8        153.78        160.83         9.75 o                         
  11   1   8        674.97        691.78        20.64 o                         
  12   1   8         49.74         29.29         5.30 o                         
  13   1   8        671.35        702.90        21.51 o                         
 -20   2   8         22.29         17.41         4.53 o                         
 -19   2   8        263.84        290.12        14.78 o                         
 -18   2   8        306.93        323.87        13.29 o                         
 -17   2   8        493.99        497.93        13.96 o                         
 -16   2   8        148.66        139.44         8.82 o                         
 -15   2   8          3.25          0.54         1.83 o                         
 -14   2   8         85.27         73.55         4.87 o                         
 -13   2   8        292.44        283.51         8.48 o                         
 -12   2   8         44.31         36.83         3.77 o                         
 -11   2   8       2423.36       2418.45        24.32 o                         
 -10   2   8        614.19        619.04        12.22 o                         
  -9   2   8         49.33         51.71         3.34 o                         
  -8   2   8        391.56        387.59         8.08 o                         
  -7   2   8         23.81         15.88         1.90 o                         
  -6   2   8         10.66         14.10         1.59 o                         
  -5   2   8        303.42        320.79         6.74 o                         
  -4   2   8         76.60         73.55         3.49 o                         
  -3   2   8         38.98         26.74         2.50 o                         
  -2   2   8       2475.62       2597.67        21.53 o                         
  -1   2   8        839.37        856.31        11.64 o                         
   0   2   8        161.22        131.21         4.81 o                         
   1   2   8         24.23         19.99         2.23 o                         
   2   2   8        152.52        146.47         5.16 o                         
   3   2   8        420.35        420.51         9.22 o                         
   4   2   8        270.52        275.29         7.34 o                         
   5   2   8          1.65         -1.65         1.65 o                         
   6   2   8        447.54        472.87        12.80 o                         
   7   2   8        440.81        469.99        12.72 o                         
   8   2   8          1.63         -2.22         2.22 o                         
   9   2   8        900.43        910.47        23.88 o                         
  10   2   8          0.10          0.10         4.06 o                         
  11   2   8        257.86        232.25        15.40 o                         
  12   2   8         79.35         61.72        10.46 o                         
  13   2   8         89.28         68.98        10.71 o                         
 -19   3   8         55.60         39.03         5.85 o                         
 -18   3   8          0.23         -3.96         4.65 o                         
 -17   3   8        123.82        107.29         7.54 o                         
 -16   3   8        419.10        410.14        12.64 o                         
 -15   3   8        479.51        477.31        12.95 o                         
 -14   3   8         15.90         17.30         2.97 o                         
 -13   3   8        509.73        530.70        12.02 o                         
 -12   3   8        576.27        605.85        12.88 o                         
 -11   3   8         19.83         13.71         2.39 o                         
 -10   3   8          2.02         -0.35         1.50 o                         
  -9   3   8        132.62        126.25         4.98 o                         
  -8   3   8        585.75        590.11         9.55 o                         
  -7   3   8        996.88       1003.55        11.62 o                         
  -6   3   8        933.23        885.18         9.76 o                         
  -5   3   8         11.11          6.36         1.45 o                         
  -4   3   8        162.18        152.23         6.03 o                         
  -3   3   8        103.04        103.01         5.55 o                         
  -2   3   8        545.02        582.48         9.54 o                         
  -1   3   8         54.74         50.92         2.45 o                         
   0   3   8        268.60        269.42         5.95 o                         
   1   3   8         34.72         30.77         2.31 o                         
   2   3   8         69.17         60.80         3.37 o                         
   3   3   8          7.06          5.48         1.79 o                         
   4   3   8         28.86         22.74         2.62 o                         
   5   3   8         45.15         34.61         4.07 o                         
   6   3   8         52.91         53.51         4.57 o                         
   7   3   8         36.16         30.13         4.14 o                         
   8   3   8         63.67         66.58         6.13 o                         
   9   3   8        139.33        145.71        12.01 o                         
  10   3   8        470.95        485.99        23.34 o                         
  11   3   8        619.42        640.27        48.49 o                         
  12   3   8          1.87         -3.57         5.02 o                         
 -18   4   8        264.60        258.93        12.11 o                         
 -17   4   8        287.82        292.39        13.04 o                         
 -16   4   8        222.41        207.85         9.58 o                         
 -15   4   8         16.34         10.57         3.14 o                         
 -14   4   8         85.50         77.14         5.73 o                         
 -13   4   8        203.45        199.43         8.67 o                         
 -12   4   8          5.50          6.85         2.11 o                         
 -11   4   8          7.60          8.83         2.18 o                         
 -10   4   8          1.84         -1.35         1.35 o                         
  -9   4   8         90.35         99.41         4.32 o                         
  -8   4   8       2662.06       2617.02        26.39 o                         
  -7   4   8        231.85        201.12         6.90 o                         
  -6   4   8        261.27        262.54         8.64 o                         
  -5   4   8        514.79        455.47        13.31 o                         
  -4   4   8        969.33        979.99        26.64 o                         
  -3   4   8         27.40         20.36         4.03 o                         
  -2   4   8          0.52         -1.98         1.98 o                         
  -1   4   8         29.55         20.55         3.06 o                         
   0   4   8         51.17         38.13         3.74 o                         
   1   4   8         32.48         24.77         2.82 o                         
   2   4   8          5.42          4.81         1.47 o                         
   3   4   8         70.30         60.70         3.86 o                         
   4   4   8          6.40          4.24         1.54 o                         
   5   4   8          2.75         -1.74         1.74 o                         
   6   4   8         19.31         12.30         2.92 o                         
   7   4   8        508.23        506.80        14.39 o                         
   8   4   8         22.62         15.32         4.70 o                         
   9   4   8          0.39         -3.72         3.72 o                         
  10   4   8         71.36         70.68         8.76 o                         
 -16   5   8         20.13         21.90         4.15 o                         
 -15   5   8         29.11         19.03         5.52 o                         
 -14   5   8         10.04         12.36         3.80 o                         
 -13   5   8          1.57         -0.42         2.63 o                         
 -12   5   8          0.42         -0.84         2.57 o                         
 -11   5   8         71.37         64.63         7.29 o                         
 -10   5   8        272.36        238.36        11.58 o                         
  -9   5   8        147.81        137.52         6.31 o                         
  -8   5   8         55.33         48.27         3.72 o                         
  -7   5   8        106.10        106.59         5.44 o                         
  -6   5   8        166.93        156.30         9.20 o                         
  -5   5   8         98.29        105.31         6.99 o                         
  -4   5   8        587.78        592.17        18.40 o                         
  -3   5   8        467.34        476.26        13.36 o                         
  -2   5   8        628.64        624.21        15.35 o                         
  -1   5   8          8.17          0.57         4.21 o                         
   0   5   8         11.92          7.13         3.86 o                         
   1   5   8         26.37         23.61         3.55 o                         
   2   5   8        112.66        101.99         5.90 o                         
   3   5   8         12.25          3.03         3.87 o                         
   4   5   8          0.81         -0.75         4.28 o                         
   5   5   8          8.53          4.43         3.07 o                         
   6   5   8          0.31         -2.18         2.18 o                         
   7   5   8          3.10         -2.03         2.86 o                         
   8   5   8         15.48          3.65         3.43 o                         
 -12   6   8         17.62         10.26         5.12 o                         
 -11   6   8        106.86         89.87         7.44 o                         
 -10   6   8        210.88        222.85         9.60 o                         
  -9   6   8          4.47          2.91         3.15 o                         
  -8   6   8         39.83         27.42         4.51 o                         
  -7   6   8         87.78         79.34        10.09 o                         
  -6   6   8          2.43         -0.11         2.65 o                         
  -5   6   8         18.04          6.81         3.44 o                         
  -4   6   8         13.68         12.88         3.92 o                         
  -3   6   8         29.86         25.89         4.16 o                         
  -2   6   8         56.34         57.47         4.42 o                         
  -1   6   8        339.35        339.46        10.21 o                         
   0   6   8         15.62         20.53         3.51 o                         
   1   6   8          0.19         -2.63         2.63 o                         
   2   6   8          0.50         -0.22         3.19 o                         
   3   6   8         36.85         41.26         7.82 o                         
   4   6   8          6.61         -0.25         4.04 o                         
   5   6   8         28.84         23.05         5.67 o                         
 -21   1   9         52.40         35.58         6.90 o                         
 -20   1   9        221.02        254.14        20.18 o                         
 -19   1   9         11.15          2.65         4.00 o                         
 -18   1   9          2.30         -0.93         3.39 o                         
 -17   1   9         16.61          4.51         2.41 o                         
 -16   1   9         27.19         17.80         3.12 o                         
 -15   1   9        773.92        780.76        15.61 o                         
 -14   1   9        204.99        194.33         7.55 o                         
 -13   1   9        406.59        335.67         9.91 o                         
 -12   1   9        558.96        516.57        11.48 o                         
 -11   1   9        788.31        807.43        14.00 o                         
 -10   1   9        623.69        636.61        11.09 o                         
  -9   1   9        570.86        539.35        10.37 o                         
  -8   1   9        118.25        113.80         4.80 o                         
  -7   1   9       1383.72       1366.84        16.38 o                         
  -6   1   9         70.97         71.86         3.89 o                         
  -5   1   9        379.42        388.78         9.58 o                         
  -4   1   9        157.35        168.68         5.93 o                         
  -3   1   9         26.64         32.72         3.16 o                         
  -2   1   9        267.64        282.17         7.54 o                         
  -1   1   9          0.07         -0.56         1.11 o                         
   0   1   9         13.00          6.65         1.71 o                         
   1   1   9          5.37          2.21         1.45 o                         
   2   1   9        350.49        338.98         8.54 o                         
   3   1   9         25.79         20.52         2.80 o                         
   4   1   9         10.75          2.35         1.86 o                         
   5   1   9        464.56        491.03        11.12 o                         
   6   1   9         26.59         15.90         2.94 o                         
   7   1   9        219.94        213.62         7.94 o                         
   8   1   9        138.77        126.97         8.30 o                         
   9   1   9        772.71        815.56        21.36 o                         
  10   1   9         99.16         94.93         8.52 o                         
  11   1   9          5.64          1.52         5.11 o                         
  12   1   9          0.30         -4.60         4.60 o                         
 -20   2   9         67.25         62.88         7.14 o                         
 -19   2   9        417.56        456.37        16.95 o                         
 -18   2   9        105.01         94.00         7.66 o                         
 -17   2   9          0.19         -2.54         2.54 o                         
 -16   2   9          9.28          3.54         2.60 o                         
 -15   2   9          5.72          3.72         2.30 o                         
 -14   2   9         41.49         33.94         3.87 o                         
 -13   2   9       2846.44       2900.94        31.16 o                         
 -12   2   9        144.48        137.91         6.63 o                         
 -11   2   9       2284.68       2287.45        22.88 o                         
 -10   2   9         10.33          8.39         2.13 o                         
  -9   2   9        282.25        299.46         7.48 o                         
  -8   2   9        310.19        289.44         7.16 o                         
  -7   2   9        204.31        204.46         5.78 o                         
  -6   2   9        596.18        573.31         9.77 o                         
  -5   2   9        369.28        399.96         8.08 o                         
  -4   2   9          2.86          0.85         1.28 o                         
  -3   2   9        302.30        337.19         8.07 o                         
  -2   2   9        967.49        977.34        13.81 o                         
  -1   2   9        604.31        586.65        10.64 o                         
   0   2   9        318.78        337.91         8.07 o                         
   1   2   9        480.20        495.82         9.97 o                         
   2   2   9         34.57         32.36         2.76 o                         
   3   2   9          1.73          1.90         1.53 o                         
   4   2   9         12.97          9.13         1.85 o                         
   5   2   9         67.69         62.94         4.06 o                         
   6   2   9         67.25         63.72         5.38 o                         
   7   2   9         21.60         15.74         3.66 o                         
   8   2   9         59.65         44.53         6.75 o                         
   9   2   9        996.58       1060.28        31.40 o                         
  10   2   9        180.34        210.99        18.89 o                         
  11   2   9         47.11         35.45         8.40 o                         
  12   2   9         66.66         52.50         9.96 o                         
 -19   3   9          0.61         -4.09         4.09 o                         
 -18   3   9        820.76        879.12        23.03 o                         
 -17   3   9          2.38         -3.44         6.37 o                         
 -16   3   9          7.65          1.85         3.34 o                         
 -15   3   9       1328.12       1383.22        22.98 o                         
 -14   3   9         37.29         23.88         4.11 o                         
 -13   3   9        360.68        380.29        10.62 o                         
 -12   3   9       1423.64       1411.54        18.34 o                         
 -11   3   9        209.38        208.25         6.72 o                         
 -10   3   9        808.25        835.58        12.92 o                         
  -9   3   9         31.79         24.55         2.96 o                         
  -8   3   9          6.71          6.96         1.58 o                         
  -7   3   9        324.82        300.82         7.08 o                         
  -6   3   9        137.69        136.37         5.15 o                         
  -5   3   9        137.46        153.00         4.26 o                         
  -4   3   9          0.83         -0.03         1.45 o                         
  -3   3   9        231.60        207.59         4.99 o                         
  -2   3   9         15.18         10.31         1.67 o                         
  -1   3   9        107.36        133.07         4.78 o                         
   0   3   9          6.52          6.26         1.61 o                         
   1   3   9        200.25        179.76         5.78 o                         
   2   3   9       1607.14       1683.51        16.85 o                         
   3   3   9         19.20         18.69         2.16 o                         
   4   3   9         61.16         48.55         4.15 o                         
   5   3   9        208.41        229.04         8.11 o                         
   6   3   9        231.56        215.40         8.97 o                         
   7   3   9        523.62        525.82        14.89 o                         
   8   3   9         71.64         72.90        10.66 o                         
   9   3   9        248.17        274.38        19.03 o                         
  10   3   9         14.76         -5.07         5.41 o                         
  11   3   9        159.01        147.67        14.06 o                         
 -18   4   9        168.53        180.20        13.50 o                         
 -17   4   9         69.24         67.90         9.36 o                         
 -16   4   9         78.67         86.52         8.65 o                         
 -15   4   9        190.89        196.66         9.33 o                         
 -14   4   9          1.17          1.36         2.85 o                         
 -13   4   9         41.33         42.14         4.50 o                         
 -12   4   9         20.64         10.35         2.95 o                         
 -11   4   9         11.29          7.80         1.98 o                         
 -10   4   9        258.77        255.31         8.47 o                         
  -9   4   9        348.73        387.17        10.08 o                         
  -8   4   9         33.00         18.51         3.16 o                         
  -7   4   9        718.12        695.28        13.67 o                         
  -6   4   9        298.18        242.70        10.33 o                         
  -5   4   9          1.93         -2.57         2.57 o                         
  -4   4   9       1187.18       1188.13        24.76 o                         
  -3   4   9       1674.37       1689.43        29.10 o                         
  -2   4   9        380.22        414.24        14.10 o                         
  -1   4   9         45.57         35.14         4.26 o                         
   0   4   9         42.67         34.36         3.92 o                         
   1   4   9        147.97        149.24         6.83 o                         
   2   4   9        313.91        317.49         6.47 o                         
   3   4   9         17.71          9.45         2.35 o                         
   4   4   9         31.68         21.00         2.82 o                         
   5   4   9        118.66        114.45         7.51 o                         
   6   4   9         28.26         16.79         3.51 o                         
   7   4   9         25.87         18.20         4.16 o                         
   8   4   9         21.83         10.77         5.25 o                         
   9   4   9        119.02        122.00        17.40 o                         
 -15   5   9        107.75        120.27         7.95 o                         
 -14   5   9        347.54        378.59        16.36 o                         
 -13   5   9        314.53        370.38        14.11 o                         
 -12   5   9         57.63         56.72         5.73 o                         
 -11   5   9        119.52        141.77         9.08 o                         
 -10   5   9        264.56        277.40        12.72 o                         
  -9   5   9         28.22         22.45         3.24 o                         
  -8   5   9        356.23        322.97        11.37 o                         
  -7   5   9        903.13        883.62        21.50 o                         
  -6   5   9        455.54        437.50        17.81 o                         
  -5   5   9          0.91         -3.80         4.18 o                         
  -4   5   9        976.04       1027.77        25.71 o                         
  -3   5   9         61.71         59.82         5.67 o                         
  -2   5   9        111.16        104.73         7.12 o                         
  -1   5   9        199.18        185.68         9.96 o                         
   0   5   9        295.96        303.31         9.60 o                         
   1   5   9        231.02        234.23         9.72 o                         
   2   5   9        135.93        134.61         7.68 o                         
   3   5   9        170.86        189.73        11.52 o                         
   4   5   9        326.31        355.23        11.31 o                         
   5   5   9          1.09         -5.77         5.77 o                         
   6   5   9        195.84        188.32        15.30 o                         
   7   5   9         71.84         76.48         7.15 o                         
 -11   6   9         10.90          6.71         3.79 o                         
 -10   6   9         19.50         22.04         6.15 o                         
  -9   6   9         72.81         75.94         7.36 o                         
  -8   6   9        249.20        257.81        11.73 o                         
  -7   6   9         47.49         39.64         4.99 o                         
  -6   6   9        217.29        233.30         9.91 o                         
  -5   6   9        145.04        139.76        11.01 o                         
  -4   6   9          3.90          3.11         3.46 o                         
  -3   6   9       1321.59       1375.76        26.03 o                         
  -2   6   9         23.81         22.18         4.78 o                         
  -1   6   9          3.64          1.29         3.67 o                         
   0   6   9       1712.21       1779.47        34.62 o                         
   1   6   9         84.01         72.96         6.55 o                         
   2   6   9          4.38          3.47         3.80 o                         
   3   6   9         23.54         27.06         5.66 o                         
 -21   0  10         21.29         -2.31         6.27 o                         
 -20   0  10        140.37        141.93        15.63 o                         
 -19   0  10        444.23        403.38        22.67 o                         
 -18   0  10         26.51         30.89         6.22 o                         
 -17   0  10          6.79          3.44         5.40 o                         
 -16   0  10       1692.77       1679.57        32.48 o                         
 -15   0  10          4.07         -1.45         3.05 o                         
 -14   0  10         39.63         47.20         6.41 o                         
 -13   0  10         75.84         78.55         7.35 o                         
 -12   0  10        668.03        694.76        18.70 o                         
 -11   0  10       2121.96       2028.49        30.83 o                         
 -10   0  10         43.86         34.54         5.07 o                         
  -9   0  10        521.19        512.86        15.31 o                         
  -8   0  10       1643.32       1611.45        26.07 o                         
  -7   0  10        811.98        804.53        18.02 o                         
  -6   0  10       1396.11       1468.09        25.68 o                         
  -5   0  10       2537.17       2404.20        31.93 o                         
  -4   0  10        402.35        411.74        13.17 o                         
  -3   0  10       1125.32       1172.27        23.79 o                         
  -2   0  10        300.12        309.76        12.32 o                         
  -1   0  10          2.84          2.78         2.13 o                         
   0   0  10         69.12         73.46         6.41 o                         
   1   0  10        523.50        583.80        15.81 o                         
   2   0  10        111.32         94.57         6.71 o                         
   3   0  10        172.10        163.54         8.52 o                         
   4   0  10         28.25         31.20         4.51 o                         
   5   0  10        131.60        128.01         8.51 o                         
   6   0  10        317.06        289.87        12.15 o                         
   7   0  10         72.36         85.05         8.59 o                         
   8   0  10       1486.11       1655.66        47.35 o                         
   9   0  10        584.99        632.82        29.64 o                         
  10   0  10        181.90        159.32        16.44 o                         
  11   0  10        123.98        121.79        14.97 o                         
 -21   1  10        254.57        253.31        14.85 o                         
 -20   1  10        444.96        427.40        17.82 o                         
 -19   1  10        647.27        674.11        19.43 o                         
 -18   1  10        196.39        193.04        10.26 o                         
 -17   1  10        300.49        293.30        11.23 o                         
 -16   1  10        232.58        263.91         9.52 o                         
 -15   1  10         13.90          7.31         2.35 o                         
 -14   1  10        614.93        588.64        13.15 o                         
 -13   1  10        133.08         97.32         5.88 o                         
 -12   1  10          1.07         -1.36         1.36 o                         
 -11   1  10          1.63         -1.52         1.52 o                         
 -10   1  10        113.82        102.04         5.13 o                         
  -9   1  10       3075.79       3039.11        24.87 o                         
  -8   1  10        223.41        238.00         6.94 o                         
  -7   1  10       2468.72       2396.89        22.53 o                         
  -6   1  10         36.12         28.62         2.84 o                         
  -5   1  10       2538.35       2521.47        23.22 o                         
  -4   1  10         74.00         54.26         3.64 o                         
  -3   1  10        380.25        351.71         9.15 o                         
  -2   1  10       1347.83       1334.58        17.00 o                         
  -1   1  10        870.39        863.32        14.01 o                         
   0   1  10        650.86        673.69        12.48 o                         
   1   1  10         27.32         21.98         2.80 o                         
   2   1  10        144.22        123.99         5.52 o                         
   3   1  10         27.36         15.73         2.25 o                         
   4   1  10        318.82        344.09         9.92 o                         
   5   1  10         12.51          8.17         2.15 o                         
   6   1  10         20.80         14.95         2.80 o                         
   7   1  10         78.64         70.81         7.49 o                         
   8   1  10          8.84          3.10         4.32 o                         
   9   1  10         25.11         16.45         5.40 o                         
  10   1  10        289.12        284.64        18.98 o                         
  11   1  10          3.38         -0.82        11.94 o                         
 -20   2  10         16.29          4.48         5.44 o                         
 -19   2  10         17.36         19.68         7.31 o                         
 -18   2  10         25.89         13.25         4.94 o                         
 -17   2  10         59.26         51.59         5.62 o                         
 -16   2  10         99.42         97.49         6.51 o                         
 -15   2  10        300.34        307.05        10.22 o                         
 -14   2  10        992.53       1082.40        19.13 o                         
 -13   2  10         22.10         17.88         2.70 o                         
 -12   2  10         33.70         25.02         3.03 o                         
 -11   2  10        243.61        261.50         8.12 o                         
 -10   2  10          2.44         -1.43         1.43 o                         
  -9   2  10       1804.39       1750.75        18.53 o                         
  -8   2  10        776.45        808.11        12.41 o                         
  -7   2  10        394.76        369.52         8.03 o                         
  -6   2  10        160.35        150.98         5.24 o                         
  -5   2  10          1.38         -1.58         1.58 o                         
  -4   2  10        326.71        314.48         8.74 o                         
  -3   2  10        126.62        117.73         5.28 o                         
  -2   2  10          2.18          0.34         1.37 o                         
  -1   2  10         23.26         17.37         2.56 o                         
   0   2  10          3.29          3.95         1.76 o                         
   1   2  10        612.12        598.97        11.58 o                         
   2   2  10        676.27        669.90        11.96 o                         
   3   2  10         27.56         26.46         2.81 o                         
   4   2  10         32.62         29.51         3.07 o                         
   5   2  10        224.05        227.80         7.46 o                         
   6   2  10         62.23         55.26         5.61 o                         
   7   2  10          1.67         -3.20         3.97 o                         
   8   2  10        203.69        204.97        17.11 o                         
   9   2  10          4.29         -0.93         5.33 o                         
  10   2  10        439.03        521.10        26.01 o                         
  11   2  10        396.76        477.30        72.75 o                         
 -19   3  10         88.21         79.99         7.46 o                         
 -18   3  10        111.42         91.22         8.36 o                         
 -17   3  10        208.28        238.30        11.15 o                         
 -16   3  10        181.22        160.82         9.00 o                         
 -15   3  10         76.52         66.90         5.68 o                         
 -14   3  10        133.00        144.75         7.09 o                         
 -13   3  10         16.72          9.80         2.36 o                         
 -12   3  10          0.94         -0.68         1.56 o                         
 -11   3  10        557.65        534.25        10.94 o                         
 -10   3  10         15.62         11.84         2.39 o                         
  -9   3  10        632.79        610.73        10.90 o                         
  -8   3  10         36.17         35.71         2.81 o                         
  -7   3  10         13.21          4.35         1.89 o                         
  -6   3  10          3.15         -1.37         1.37 o                         
  -5   3  10         84.29         83.49         3.98 o                         
  -4   3  10        433.13        464.94         8.94 o                         
  -3   3  10       1314.34       1222.95        14.33 o                         
  -2   3  10         78.29         66.33         3.81 o                         
  -1   3  10        127.05         99.66         4.37 o                         
   0   3  10       1207.11       1192.14        15.92 o                         
   1   3  10        507.88        508.62         9.92 o                         
   2   3  10          8.68          4.16         2.05 o                         
   3   3  10         11.05          9.31         1.83 o                         
   4   3  10         81.55         60.95         4.27 o                         
   5   3  10         11.29          7.85         3.43 o                         
   6   3  10         31.43         28.05         4.22 o                         
   7   3  10          0.00          2.39         3.16 o                         
   8   3  10         20.16          6.14         4.58 o                         
   9   3  10         58.84         57.34         8.86 o                         
 -17   4  10         15.42         16.59         5.53 o                         
 -16   4  10         82.41         75.94         7.45 o                         
 -15   4  10         28.14         22.96         4.39 o                         
 -14   4  10          3.83          2.74         4.29 o                         
 -13   4  10        348.16        370.92        12.32 o                         
 -12   4  10         54.72         60.66         4.73 o                         
 -11   4  10          1.12         -1.89         1.89 o                         
 -10   4  10          3.47          1.83         2.33 o                         
  -9   4  10          5.61          3.15         2.71 o                         
  -8   4  10         97.45         64.78         4.79 o                         
  -7   4  10        317.48        311.30        10.78 o                         
  -6   4  10          6.04         -2.57         2.57 o                         
  -5   4  10         32.25         27.07         4.67 o                         
  -4   4  10       1189.73       1116.10        25.25 o                         
  -3   4  10         33.92         30.05         4.25 o                         
  -2   4  10        170.37        153.51         9.21 o                         
  -1   4  10        262.88        251.94         9.13 o                         
   0   4  10         59.39         49.33         5.61 o                         
   1   4  10          0.72          1.84         2.41 o                         
   2   4  10         34.31         32.39         3.12 o                         
   3   4  10         39.84         35.82         3.96 o                         
   4   4  10        217.55        193.23         7.34 o                         
   5   4  10          1.47          0.93         2.94 o                         
   6   4  10        114.91        110.81         9.69 o                         
   7   4  10        104.00        111.53         7.79 o                         
   8   4  10          0.37         -1.11         4.60 o                         
 -15   5  10          3.45          6.99         3.69 o                         
 -14   5  10        109.89        115.66        13.59 o                         
 -13   5  10         67.14         64.39         6.43 o                         
 -12   5  10         47.72         35.14         5.41 o                         
 -11   5  10          0.02         -2.44         2.44 o                         
 -10   5  10          4.90         -2.04         2.64 o                         
  -9   5  10         90.77         63.59         6.35 o                         
  -8   5  10        122.18        114.44         9.41 o                         
  -7   5  10         11.94          1.64         4.65 o                         
  -6   5  10        409.27        384.62        16.93 o                         
  -5   5  10         32.82         25.96         6.15 o                         
  -4   5  10        409.19        420.75        16.26 o                         
  -3   5  10          0.50         -4.04         4.04 o                         
  -2   5  10        243.81        256.81        17.33 o                         
  -1   5  10          5.27          6.53         4.29 o                         
   0   5  10        202.35        213.46         9.49 o                         
   1   5  10         81.77         65.63         5.82 o                         
   2   5  10        228.61        230.37        12.36 o                         
   3   5  10         27.47         32.94         5.20 o                         
   4   5  10        216.58        246.49        16.12 o                         
   5   5  10         79.91         71.46         6.77 o                         
 -10   6  10         66.97         39.15         8.76 o                         
  -9   6  10         11.42          3.29         5.86 o                         
  -8   6  10         31.82         16.02         6.10 o                         
  -7   6  10          3.81         15.02         4.64 o                         
  -6   6  10         15.84         21.96         5.62 o                         
  -5   6  10          5.24          1.43         3.33 o                         
  -4   6  10          4.23         -0.59         3.89 o                         
  -3   6  10         94.80         88.09         7.50 o                         
  -2   6  10         36.08          8.25         6.72 o                         
  -1   6  10        341.22        335.98        16.87 o                         
   0   6  10        122.03         99.59         6.75 o                         
   1   6  10        132.68        111.48        17.12 o                         
 -20   1  11          2.65         -4.61         4.61 o                         
 -19   1  11         35.23         24.35         5.44 o                         
 -18   1  11          1.45         -1.49         2.89 o                         
 -17   1  11         33.35         17.32         3.49 o                         
 -16   1  11         15.32          9.88         3.12 o                         
 -15   1  11        250.54        204.27         8.85 o                         
 -14   1  11         39.17         27.33         3.71 o                         
 -13   1  11          8.47         -0.64         1.79 o                         
 -12   1  11        445.91        454.15        11.53 o                         
 -11   1  11        683.55        585.29        11.29 o                         
 -10   1  11        150.13        134.71         5.14 o                         
  -9   1  11       1430.48       1413.27        16.88 o                         
  -8   1  11          5.05          4.16         1.47 o                         
  -7   1  11        646.19        628.64        11.67 o                         
  -6   1  11        763.77        756.93        12.84 o                         
  -5   1  11         85.33         79.40         5.01 o                         
  -4   1  11          1.43         -1.64         1.64 o                         
  -3   1  11        104.49         98.60         5.38 o                         
  -2   1  11         77.90         67.69         4.61 o                         
  -1   1  11        249.07        257.56         8.07 o                         
   0   1  11         89.94         84.74         5.09 o                         
   1   1  11          4.69         -1.01         1.55 o                         
   2   1  11          6.10         -0.55         1.84 o                         
   3   1  11          7.28          5.52         1.84 o                         
   4   1  11         46.95         38.07         3.51 o                         
   5   1  11         20.23         11.66         2.77 o                         
   6   1  11          5.41          1.65         2.32 o                         
   7   1  11         40.01         38.18         5.45 o                         
   8   1  11         21.26         15.21         5.83 o                         
   9   1  11          0.01         -4.85         4.85 o                         
  10   1  11          0.03         -4.12         4.12 o                         
 -20   2  11        153.97        189.22        18.33 o                         
 -19   2  11          1.50         -2.79         3.91 o                         
 -18   2  11        312.24        330.37        13.69 o                         
 -17   2  11         66.18         56.94         5.67 o                         
 -16   2  11        157.13        168.47         8.34 o                         
 -15   2  11        329.07        343.19        13.71 o                         
 -14   2  11          0.06          6.95         3.02 o                         
 -13   2  11        770.21        733.63        14.26 o                         
 -12   2  11        521.29        493.91        11.62 o                         
 -11   2  11        145.77        105.61         5.26 o                         
 -10   2  11       2889.00       2759.22        24.94 o                         
  -9   2  11        378.84        356.24         8.78 o                         
  -8   2  11          2.00          0.76         1.64 o                         
  -7   2  11        482.80        505.29         9.67 o                         
  -6   2  11        261.68        260.78         7.73 o                         
  -5   2  11         71.61         56.65         4.05 o                         
  -4   2  11        142.75        151.65         6.26 o                         
  -3   2  11        192.87        180.79         6.61 o                         
  -2   2  11        452.21        472.46        10.81 o                         
  -1   2  11        423.18        413.63         9.96 o                         
   0   2  11         97.18         90.52         5.37 o                         
   1   2  11         21.34          8.48         2.95 o                         
   2   2  11        479.33        454.67        10.45 o                         
   3   2  11        655.25        662.80        12.36 o                         
   4   2  11        123.94        126.16         6.47 o                         
   5   2  11          0.88         -1.95         2.51 o                         
   6   2  11         11.85          5.19         3.91 o                         
   7   2  11        109.19        108.33         9.42 o                         
   8   2  11         67.20         45.38         7.31 o                         
   9   2  11          0.99          3.04         5.39 o                         
 -18   3  11        151.30        162.47        11.24 o                         
 -17   3  11         98.57        124.57         8.21 o                         
 -16   3  11         10.99          5.25         3.67 o                         
 -15   3  11         43.39         42.94         4.73 o                         
 -14   3  11         99.38        115.98         7.11 o                         
 -13   3  11          1.43         -1.11         2.52 o                         
 -12   3  11        227.32        215.81         7.15 o                         
 -11   3  11        327.59        335.73         8.44 o                         
 -10   3  11        138.60        157.12         5.95 o                         
  -9   3  11        458.57        461.97        12.72 o                         
  -8   3  11         31.23         30.00         2.82 o                         
  -7   3  11        357.29        354.65         8.20 o                         
  -6   3  11        486.54        485.70        10.27 o                         
  -5   3  11        682.52        654.37        12.27 o                         
  -4   3  11        486.76        452.04        10.06 o                         
  -3   3  11         57.69         36.85         2.98 o                         
  -2   3  11        127.95        131.79         5.51 o                         
  -1   3  11         33.41         29.95         3.13 o                         
   0   3  11         24.45         13.50         3.04 o                         
   1   3  11         64.81         57.25         3.93 o                         
   2   3  11          3.32         -0.70         2.01 o                         
   3   3  11          7.29          0.96         2.68 o                         
   4   3  11         19.57         18.85         3.39 o                         
   5   3  11        372.49        370.56        13.04 o                         
   6   3  11        152.13        148.81         8.89 o                         
   7   3  11         16.46          8.82         6.47 o                         
   8   3  11         33.36         46.54         7.51 o                         
 -17   4  11         33.14         30.33         5.27 o                         
 -16   4  11        774.29        825.86        20.73 o                         
 -15   4  11        558.37        609.59        17.50 o                         
 -14   4  11        122.72        150.52         8.04 o                         
 -13   4  11        472.95        481.63        12.54 o                         
 -12   4  11         83.99         81.93         5.57 o                         
 -11   4  11         96.60         83.10         5.97 o                         
 -10   4  11          8.96          3.44         2.74 o                         
  -9   4  11         53.25         48.00         4.97 o                         
  -8   4  11         45.61         25.50         5.14 o                         
  -7   4  11          0.00         -1.21         2.88 o                         
  -6   4  11         20.67         32.84         5.79 o                         
  -5   4  11          6.96          0.25         3.58 o                         
  -4   4  11        338.21        312.07        14.55 o                         
  -3   4  11        162.55        156.28        11.50 o                         
  -2   4  11         51.57         35.42         5.39 o                         
  -1   4  11        213.13        245.76        10.45 o                         
   0   4  11        400.98        426.12        14.64 o                         
   1   4  11        587.76        560.61        11.37 o                         
   2   4  11          4.60          3.44         2.48 o                         
   3   4  11        153.73        161.22         6.87 o                         
   4   4  11        561.90        580.36        16.19 o                         
   5   4  11         66.67         65.25         8.44 o                         
   6   4  11        136.06        125.39         9.29 o                         
 -14   5  11        184.61        229.49        23.52 o                         
 -13   5  11        117.20        118.88         8.90 o                         
 -12   5  11        339.68        353.70        13.76 o                         
 -11   5  11         61.11         40.51         7.27 o                         
 -10   5  11        114.69        147.36         8.67 o                         
  -9   5  11        427.26        498.98        17.85 o                         
  -8   5  11        381.12        376.99        16.58 o                         
  -7   5  11        303.40        306.37        14.86 o                         
  -6   5  11         12.16         10.47         4.45 o                         
  -5   5  11         22.96         10.35         6.61 o                         
  -4   5  11        183.99        189.08        12.20 o                         
  -3   5  11        137.73        148.09        11.77 o                         
  -2   5  11         39.77         34.85         5.85 o                         
  -1   5  11        414.26        441.57        13.74 o                         
   0   5  11          5.85          0.29         3.60 o                         
   1   5  11         87.69         79.93         7.19 o                         
   2   5  11         51.71         58.00         6.20 o                         
   3   5  11        130.37        123.58        10.43 o                         
  -7   6  11          9.91          5.76         3.96 o                         
  -6   6  11          4.00         -2.75         5.45 o                         
  -5   6  11         29.80         28.55         7.77 o                         
  -4   6  11        392.19        426.52        16.20 o                         
  -3   6  11         36.36         44.91         6.47 o                         
 -20   0  12        452.96        515.94        26.20 o                         
 -19   0  12        396.82        372.27        22.45 o                         
 -18   0  12        214.39        208.10        13.78 o                         
 -17   0  12         85.73        101.26        10.31 o                         
 -16   0  12          6.93          2.95         4.03 o                         
 -15   0  12         26.14         13.28         4.50 o                         
 -14   0  12         22.65         15.44         4.33 o                         
 -13   0  12         99.04        103.73         8.41 o                         
 -12   0  12        120.79        133.38         8.68 o                         
 -11   0  12        310.13        314.51        13.47 o                         
 -10   0  12        166.39        163.85        10.13 o                         
  -9   0  12        125.13        138.96         8.88 o                         
  -8   0  12       1284.18       1302.54        25.52 o                         
  -7   0  12       2717.30       2717.86        37.43 o                         
  -6   0  12       1452.91       1478.39        29.14 o                         
  -5   0  12       7163.87       7130.47        69.35 o                         
  -4   0  12        162.86        144.85         9.58 o                         
  -3   0  12       4335.69       4436.46        56.89 o                         
  -2   0  12        800.46        797.45        22.96 o                         
  -1   0  12         46.20         36.26         5.93 o                         
   0   0  12         69.12         70.96         8.35 o                         
   1   0  12        100.39        103.89         8.08 o                         
   2   0  12         53.00         54.48         5.80 o                         
   3   0  12          5.74         -3.00         3.00 o                         
   4   0  12          4.53          3.15         4.52 o                         
   5   0  12         83.77         71.77        10.25 o                         
   6   0  12          0.23          0.00         3.52 o                         
   7   0  12         10.87         11.10         5.22 o                         
   8   0  12        182.44        195.49        17.47 o                         
   9   0  12          1.81         -1.89         6.44 o                         
 -20   1  12          0.10         -5.06         5.06 o                         
 -19   1  12        262.25        236.18        12.84 o                         
 -18   1  12        147.58        160.53        12.37 o                         
 -17   1  12        545.06        549.58        16.38 o                         
 -16   1  12        461.30        466.44        13.99 o                         
 -15   1  12        192.20        188.52         8.77 o                         
 -14   1  12       1320.37       1319.43        21.91 o                         
 -13   1  12        110.70        137.37         6.28 o                         
 -12   1  12        224.95        243.37         7.33 o                         
 -11   1  12         14.57         11.49         2.39 o                         
 -10   1  12        319.72        292.73         8.42 o                         
  -9   1  12        732.20        687.37        12.92 o                         
  -8   1  12        431.55        420.50        10.03 o                         
  -7   1  12        205.41        197.06         6.93 o                         
  -6   1  12       1254.19       1264.34        18.86 o                         
  -5   1  12        185.57        170.81         7.69 o                         
  -4   1  12        137.36        127.24         6.26 o                         
  -3   1  12        119.67        119.94         6.14 o                         
  -2   1  12       1157.79       1173.72        19.00 o                         
  -1   1  12        937.18        980.22        16.50 o                         
   0   1  12         19.97         16.27         2.76 o                         
   1   1  12        505.62        503.06        12.05 o                         
   2   1  12        382.39        412.11        10.41 o                         
   3   1  12        520.94        551.16        13.49 o                         
   4   1  12        126.44        127.35         8.81 o                         
   5   1  12          4.17          0.48         2.65 o                         
   6   1  12        172.67        177.53        11.49 o                         
   7   1  12        119.63        118.50        10.03 o                         
   8   1  12         81.72         83.33        11.30 o                         
 -19   2  12         79.82         73.21         7.76 o                         
 -18   2  12        275.06        290.67        13.07 o                         
 -17   2  12        125.42        139.31         9.05 o                         
 -16   2  12          5.20          3.43         3.95 o                         
 -15   2  12          1.75          0.65         2.35 o                         
 -14   2  12         11.08         11.81         2.80 o                         
 -13   2  12        356.82        313.54        10.33 o                         
 -12   2  12         34.26         32.49         3.31 o                         
 -11   2  12         29.87         37.87         3.41 o                         
 -10   2  12        425.13        426.04         9.93 o                         
  -9   2  12        132.26        112.55         5.29 o                         
  -8   2  12        292.62        270.08         7.95 o                         
  -7   2  12        583.78        543.76        11.88 o                         
  -6   2  12        324.58        334.12         9.65 o                         
  -5   2  12        565.29        557.08        13.34 o                         
  -4   2  12         91.16         79.22         6.03 o                         
  -3   2  12        292.38        287.35         9.05 o                         
  -2   2  12         52.76         55.24         4.67 o                         
  -1   2  12        652.55        623.26        13.42 o                         
   0   2  12        100.35         95.54         5.64 o                         
   1   2  12          7.18         -2.30         2.30 o                         
   2   2  12        151.22        146.70         7.14 o                         
   3   2  12         87.24         87.56         5.68 o                         
   4   2  12         44.94         39.16         4.62 o                         
   5   2  12         54.12         32.62         4.16 o                         
   6   2  12         74.53         52.88         6.72 o                         
   7   2  12         25.57         23.15         5.37 o                         
   8   2  12          3.74          5.46         4.73 o                         
 -18   3  12        160.14        148.24        10.01 o                         
 -17   3  12        283.64        292.55        13.73 o                         
 -16   3  12         95.16         95.35         8.05 o                         
 -15   3  12        115.69        127.71        10.87 o                         
 -14   3  12         41.07         42.59         4.37 o                         
 -13   3  12         44.90         36.10         3.89 o                         
 -12   3  12        281.54        281.30         9.64 o                         
 -11   3  12        141.68        144.36         6.28 o                         
 -10   3  12          4.19         -0.95         2.12 o                         
  -9   3  12         32.41         23.96         3.60 o                         
  -8   3  12        535.77        476.80        10.88 o                         
  -7   3  12        227.74        218.88         7.29 o                         
  -6   3  12        581.48        512.66        12.01 o                         
  -5   3  12          3.47         -0.66         2.06 o                         
  -4   3  12         24.28         23.04         3.80 o                         
  -3   3  12          0.06         -2.13         2.13 o                         
  -2   3  12        340.11        291.91         8.97 o                         
  -1   3  12        220.59        225.64         8.61 o                         
   0   3  12        560.38        551.98        11.97 o                         
   1   3  12        213.64        219.04         8.69 o                         
   2   3  12          5.88         -2.64         2.96 o                         
   3   3  12         66.10         72.74         4.79 o                         
   4   3  12        430.55        463.49        15.46 o                         
   5   3  12         25.75         37.69         6.09 o                         
   6   3  12          6.42         -0.20         5.26 o                         
 -16   4  12          8.65         -0.92         4.22 o                         
 -15   4  12         80.61         87.99        10.91 o                         
 -14   4  12        115.86        135.55        13.66 o                         
 -13   4  12         36.82         40.84         6.04 o                         
 -12   4  12         10.67          5.84         2.23 o                         
 -11   4  12          1.14         -1.82         2.02 o                         
 -10   4  12         55.70         46.95         3.77 o                         
  -9   4  12         86.51         83.76         7.48 o                         
  -8   4  12         78.04         72.41         8.12 o                         
  -7   4  12         50.87         24.45         6.85 o                         
  -6   4  12        160.52        129.72        11.35 o                         
  -5   4  12         38.81         19.63         5.97 o                         
  -4   4  12        192.49        189.88        10.78 o                         
  -3   4  12        144.22        156.41        10.71 o                         
  -2   4  12         22.62          0.25         6.61 o                         
  -1   4  12         17.20         14.03         3.75 o                         
   0   4  12         10.11          2.83         2.69 o                         
   1   4  12          9.15          5.02         3.19 o                         
   2   4  12          0.35         -2.41         2.41 o                         
   3   4  12          0.42         -2.62         2.62 o                         
   4   4  12        251.80        288.31        16.65 o                         
 -12   5  12         67.59         65.45         8.66 o                         
 -11   5  12         38.28         33.16         6.14 o                         
 -10   5  12          2.10          4.58         4.02 o                         
  -9   5  12         23.61          4.66         5.51 o                         
  -8   5  12          0.18          3.35         5.45 o                         
  -7   5  12         20.25         16.71         5.55 o                         
  -6   5  12         46.47         17.32         6.26 o                         
  -5   5  12          2.28         -1.07         7.23 o                         
  -4   5  12          0.98          2.11         3.95 o                         
  -3   5  12         33.48         27.56         6.46 o                         
  -2   5  12        105.15        104.78        12.29 o                         
  -1   5  12        139.03        135.70        11.61 o                         
   0   5  12        237.45        250.87        14.98 o                         
   1   5  12         42.80         40.11         6.99 o                         
 -19   1  13        231.13        276.15        12.44 o                         
 -18   1  13         66.55         68.15         6.99 o                         
 -17   1  13          8.69         11.27         3.96 o                         
 -16   1  13         55.69         51.13         5.98 o                         
 -15   1  13         92.87         90.57         6.82 o                         
 -14   1  13          4.37          5.04         2.71 o                         
 -13   1  13         23.07         17.22         3.22 o                         
 -12   1  13         51.73         36.59         3.77 o                         
 -11   1  13         41.92         29.52         3.06 o                         
 -10   1  13         23.37         16.58         2.53 o                         
  -9   1  13          0.43         -2.24         2.24 o                         
  -8   1  13        296.95        257.55         8.27 o                         
  -7   1  13          1.56         -0.23         1.79 o                         
  -6   1  13         96.51         75.33         5.41 o                         
  -5   1  13        837.25        834.48        18.79 o                         
  -4   1  13         26.69         27.36         3.81 o                         
  -3   1  13        704.78        746.17        15.88 o                         
  -2   1  13        793.63        823.10        16.42 o                         
  -1   1  13        240.32        246.64         8.62 o                         
   0   1  13         48.51         34.74         4.23 o                         
   1   1  13        455.97        461.05        15.24 o                         
   2   1  13          5.68         11.69         6.35 o                         
   3   1  13        157.28        142.17         8.49 o                         
   4   1  13         75.41         63.97         5.81 o                         
   5   1  13         16.22         14.71         4.00 o                         
   6   1  13         48.88         40.96         4.73 o                         
   7   1  13          0.31         -3.55         5.45 o                         
 -18   2  13        285.05        305.73        13.11 o                         
 -17   2  13          0.77         -2.86         2.86 o                         
 -16   2  13         18.22         17.50         4.35 o                         
 -15   2  13        301.70        311.66        12.63 o                         
 -14   2  13         50.43         33.75         4.61 o                         
 -13   2  13        202.28        182.49         8.13 o                         
 -12   2  13         79.98         83.33         6.17 o                         
 -11   2  13         83.75         75.10         4.86 o                         
 -10   2  13        694.75        677.63        13.19 o                         
  -9   2  13         11.25         17.46         2.74 o                         
  -8   2  13        191.65        176.59         7.23 o                         
  -7   2  13        181.98        169.93         7.17 o                         
  -6   2  13        503.13        499.32        12.49 o                         
  -5   2  13        306.98        306.35        10.19 o                         
  -4   2  13         11.64          5.69         2.53 o                         
  -3   2  13         76.68         83.08         5.84 o                         
  -2   2  13        125.11        111.62         6.79 o                         
  -1   2  13        147.08        131.98         7.32 o                         
   0   2  13          0.47         -2.26         2.26 o                         
   1   2  13          3.13          3.69         2.35 o                         
   2   2  13       1621.83       1672.37        30.01 o                         
   3   2  13          1.33         -2.88         2.88 o                         
   4   2  13        130.91        128.36         8.60 o                         
   5   2  13         65.86         50.04         7.60 o                         
   6   2  13         97.32         80.48         8.93 o                         
 -17   3  13          5.63         -2.39         4.76 o                         
 -16   3  13        113.21        126.35         8.43 o                         
 -15   3  13         56.45         47.10         5.75 o                         
 -14   3  13         76.11         70.84         6.30 o                         
 -13   3  13        426.69        460.93        12.59 o                         
 -12   3  13         35.48         21.43         6.34 o                         
 -11   3  13          2.65          3.75         3.16 o                         
 -10   3  13         36.86         32.02         5.31 o                         
  -9   3  13        470.28        424.36        12.24 o                         
  -8   3  13         17.61          3.18         3.60 o                         
  -7   3  13        164.17        173.63        10.79 o                         
  -6   3  13        196.95        200.35         8.40 o                         
  -5   3  13          1.58         -1.47         3.15 o                         
  -4   3  13        154.93        167.00         8.22 o                         
  -3   3  13        209.91        187.26         8.97 o                         
  -2   3  13       1009.80        976.35        18.78 o                         
  -1   3  13        439.52        467.26        22.03 o                         
   0   3  13          8.87          3.21         2.82 o                         
   1   3  13          0.98         -2.30         2.38 o                         
   2   3  13          4.01          2.84         3.01 o                         
   3   3  13         61.85         50.39         5.72 o                         
   4   3  13         11.54          1.52         4.59 o                         
   5   3  13        143.28        123.83        10.58 o                         
 -15   4  13          8.14         -1.13         3.81 o                         
 -14   4  13         99.58         93.22         8.41 o                         
 -13   4  13        206.88        194.30        10.47 o                         
 -12   4  13       1022.79       1134.41        20.42 o                         
 -11   4  13        225.62        227.96        13.96 o                         
 -10   4  13        218.75        231.23        14.03 o                         
  -9   4  13        178.93        185.11        11.70 o                         
  -8   4  13        115.42        136.74        11.61 o                         
  -7   4  13        338.48        376.58        16.77 o                         
  -6   4  13         13.07         10.15         4.34 o                         
  -5   4  13          7.32          8.24         5.19 o                         
  -4   4  13        188.01        163.82        11.59 o                         
  -3   4  13          4.09         -1.41         6.47 o                         
  -2   4  13          0.30          1.52         3.67 o                         
  -1   4  13         52.34         36.78         3.01 o                         
   0   4  13        175.02        155.29         8.94 o                         
   1   4  13          3.99          9.27         5.73 o                         
   2   4  13         69.50         63.17         5.38 o                         
 -10   5  13        155.68        127.72        11.32 o                         
  -9   5  13         25.24         14.68         8.82 o                         
  -8   5  13         49.31         36.74         7.10 o                         
  -7   5  13        298.09        324.45        17.32 o                         
  -6   5  13        259.31        300.06        15.16 o                         
  -5   5  13        118.46         97.97         9.79 o                         
  -4   5  13        291.87        276.06        15.03 o                         
  -3   5  13        203.54        221.22        18.53 o                         
  -2   5  13          1.31         -4.22         4.22 o                         
 -18   0  14        148.12        155.21        21.77 o                         
 -17   0  14        523.61        531.84        23.17 o                         
 -16   0  14        741.68        864.58        28.31 o                         
 -15   0  14        474.84        510.45        23.78 o                         
 -14   0  14        501.93        532.68        23.03 o                         
 -13   0  14         13.09         18.25         5.97 o                         
 -12   0  14        353.00        388.09        18.40 o                         
 -11   0  14         16.38         31.67         5.75 o                         
 -10   0  14         32.17         37.10         6.20 o                         
  -9   0  14         11.89          9.12         6.83 o                         
  -8   0  14         93.98         92.35         8.90 o                         
  -7   0  14         96.94        101.42         8.67 o                         
  -6   0  14       1056.97       1029.28        27.84 o                         
  -5   0  14        157.00        119.77        12.66 o                         
  -4   0  14        847.75        875.31        28.30 o                         
  -3   0  14         38.90         39.52         7.71 o                         
  -2   0  14       2091.07       2023.97        46.80 o                         
  -1   0  14       2040.33       2116.58        48.49 o                         
   0   0  14        444.35        464.48        21.40 o                         
   1   0  14        188.48        186.87        14.74 o                         
   2   0  14         56.09         47.13         8.18 o                         
   3   0  14        207.04        212.38        16.80 o                         
   4   0  14          7.25          0.76         4.92 o                         
   5   0  14        140.12        142.14        17.11 o                         
 -18   1  14         34.56         30.98         7.30 o                         
 -17   1  14          5.00         10.10         4.17 o                         
 -16   1  14          2.32         -2.89         2.89 o                         
 -15   1  14        206.48        207.08        10.71 o                         
 -14   1  14        391.11        422.65        13.69 o                         
 -13   1  14        196.30        195.41         9.28 o                         
 -12   1  14        209.38        219.13        11.44 o                         
 -11   1  14        772.73        775.63        17.36 o                         
 -10   1  14        504.61        535.74        13.79 o                         
  -9   1  14        131.03        148.76         7.59 o                         
  -8   1  14        228.28        232.58         9.52 o                         
  -7   1  14          3.03         -1.60         2.98 o                         
  -6   1  14        765.66        756.08        18.60 o                         
  -5   1  14         16.55         15.41         3.43 o                         
  -4   1  14         57.07         62.78         6.15 o                         
  -3   1  14       1391.50       1399.46        27.96 o                         
  -2   1  14         19.39         11.91         3.58 o                         
  -1   1  14        541.33        581.85        16.91 o                         
   0   1  14          3.28          6.49         2.96 o                         
   1   1  14        386.06        417.07        13.51 o                         
   2   1  14        167.03        171.01         9.26 o                         
   3   1  14        449.89        453.78        14.27 o                         
   4   1  14         23.52          9.27         4.32 o                         
   5   1  14        149.65        159.12         9.61 o                         
 -17   2  14        214.12        233.80        11.48 o                         
 -16   2  14        417.41        441.95        15.06 o                         
 -15   2  14        148.60        126.57         9.60 o                         
 -14   2  14        102.90         94.02         7.31 o                         
 -13   2  14         29.22         19.69         4.21 o                         
 -12   2  14         71.79         68.93         5.92 o                         
 -11   2  14         35.40         16.36         3.67 o                         
 -10   2  14          0.75         -0.25         2.24 o                         
  -9   2  14         17.62         19.25         3.23 o                         
  -8   2  14         17.98         17.55         4.11 o                         
  -7   2  14          4.78          8.00         2.91 o                         
  -6   2  14         26.11         19.43         4.22 o                         
  -5   2  14        128.00        136.86         9.89 o                         
  -4   2  14        281.38        292.45        11.46 o                         
  -3   2  14        109.08        128.79         7.90 o                         
  -2   2  14        301.68        314.21        12.30 o                         
  -1   2  14         11.40          3.23         3.09 o                         
   0   2  14        199.16        235.81        11.17 o                         
   1   2  14       1073.57       1081.71        23.21 o                         
   2   2  14          1.96         -3.38         3.38 o                         
   3   2  14        256.58        287.99        15.07 o                         
   4   2  14          7.68          6.10         3.92 o                         
 -16   3  14          3.56         -1.17         3.56 o                         
 -15   3  14         31.77         36.86         4.94 o                         
 -14   3  14        345.33        364.18        12.97 o                         
 -13   3  14         76.63         57.19         5.54 o                         
 -12   3  14          7.61         -0.13         3.60 o                         
 -11   3  14        137.50        123.12         6.73 o                         
 -10   3  14         35.47         39.47         6.43 o                         
  -9   3  14         71.80         79.10         6.25 o                         
  -8   3  14        805.41        838.67        20.54 o                         
  -7   3  14          0.09         -2.67         3.18 o                         
  -6   3  14         12.44          3.86         4.25 o                         
  -5   3  14        108.11         96.92         8.06 o                         
  -4   3  14        105.46        101.16         8.08 o                         
  -3   3  14          5.84         -3.64         3.64 o                         
  -2   3  14         39.01         44.26         4.80 o                         
  -1   3  14          4.74          5.78         3.14 o                         
   0   3  14          5.89         10.72         3.89 o                         
   1   3  14         61.53         46.90         5.23 o                         
   2   3  14          5.04          9.86         3.47 o                         
 -13   4  14          1.59         -0.47         3.48 o                         
 -12   4  14          9.32         11.37         4.73 o                         
 -11   4  14          0.47         -4.01         4.28 o                         
 -10   4  14          2.84         -2.01         4.76 o                         
  -9   4  14        128.38        134.10        15.67 o                         
  -8   4  14         19.10          2.83         5.84 o                         
  -7   4  14         14.50          3.16         7.03 o                         
  -6   4  14         37.41         26.65        10.57 o                         
  -5   4  14         18.41         10.36         5.49 o                         
  -4   4  14        521.15        524.22        20.90 o                         
  -3   4  14          0.06          6.93         4.89 o                         
  -2   4  14          0.12         -1.56         3.44 o                         
  -1   4  14          3.36         -3.63         3.97 o                         
   0   4  14          7.08          1.47         3.27 o                         
 -17   1  15        256.62        299.59        13.66 o                         
 -16   1  15        274.08        300.61        13.02 o                         
 -15   1  15          0.31         -0.15         4.12 o                         
 -14   1  15          1.92          3.04         3.08 o                         
 -13   1  15        162.84        160.53         8.45 o                         
 -12   1  15          0.07         -0.89         2.73 o                         
 -11   1  15         43.80         44.10         5.07 o                         
 -10   1  15         57.35         49.39         5.90 o                         
  -9   1  15         27.39         32.50         5.34 o                         
  -8   1  15         31.78         24.87         5.12 o                         
  -7   1  15          2.84         -3.81         3.96 o                         
  -6   1  15         95.53         92.89         9.36 o                         
  -5   1  15          0.10         -3.18         3.18 o                         
  -4   1  15        134.18        118.58         9.71 o                         
  -3   1  15        127.43        139.06        10.80 o                         
  -2   1  15        396.42        433.87        16.94 o                         
  -1   1  15         95.95         68.53        11.28 o                         
   0   1  15        255.45        263.91        11.88 o                         
   1   1  15         13.15          9.55         4.43 o                         
   2   1  15        241.72        271.72        11.97 o                         
   3   1  15        303.65        320.17        13.41 o                         
 -16   2  15          0.15         -3.99         5.28 o                         
 -15   2  15         19.75         15.66         4.48 o                         
 -14   2  15          4.29          4.32         4.79 o                         
 -13   2  15          0.13         -0.91         3.99 o                         
 -12   2  15        131.02        123.37         7.46 o                         
 -11   2  15         14.99          8.58         3.24 o                         
 -10   2  15         24.77         11.56         4.82 o                         
  -9   2  15        353.07        369.67        14.15 o                         
  -8   2  15          6.91          2.55         3.92 o                         
  -7   2  15        376.47        359.15        20.71 o                         
  -6   2  15        289.69        324.68        14.88 o                         
  -5   2  15          3.21          2.19         3.39 o                         
  -4   2  15          0.43          1.01         3.53 o                         
  -3   2  15         53.76         46.16         5.64 o                         
  -2   2  15        116.03        124.71         8.80 o                         
  -1   2  15         28.66         16.10         4.82 o                         
   0   2  15        455.38        452.48        16.08 o                         
   1   2  15         85.08         93.32         9.50 o                         
   2   2  15        200.97        240.34        10.92 o                         
 -14   3  15         21.71         15.42         4.43 o                         
 -13   3  15        455.30        468.01        16.22 o                         
 -12   3  15         55.29         45.80         5.08 o                         
 -11   3  15         28.34         22.32         5.54 o                         
 -10   3  15        578.09        692.41        21.15 o                         
  -9   3  15         40.27         38.39         7.25 o                         
  -8   3  15         17.29         20.14         5.99 o                         
  -7   3  15         97.03         72.79         7.25 o                         
  -6   3  15        112.63        105.60         8.78 o                         
  -5   3  15         25.06         23.43         4.93 o                         
  -4   3  15          3.83          2.18         4.03 o                         
  -3   3  15         10.42          4.75         4.23 o                         
  -2   3  15         59.73         60.38         6.56 o                         
  -1   3  15        186.08        162.42        11.82 o                         
   0   3  15          4.49          2.86         5.09 o                         
 -10   4  15        305.13        356.21        59.19 o                         
  -9   4  15        177.09        216.93        19.01 o                         
  -8   4  15        228.26        261.34        18.71 o                         
  -7   4  15        293.75        307.25        19.86 o                         
  -6   4  15          1.64         -3.69         4.18 o                         
  -5   4  15        329.25        393.10        19.70 o                         
 -16   0  16        155.31        140.30        16.20 o                         
 -15   0  16         70.46         73.41        11.55 o                         
 -14   0  16         60.36         32.17         7.29 o                         
 -13   0  16       1466.44       1640.74        43.16 o                         
 -12   0  16        991.42       1118.10        37.66 o                         
 -11   0  16         22.14         -1.54         6.92 o                         
 -10   0  16        340.22        357.63        22.34 o                         
  -9   0  16        367.43        390.32        22.91 o                         
  -8   0  16         19.06          5.75         7.66 o                         
  -7   0  16          2.99         -0.01         5.27 o                         
  -6   0  16         11.43          2.75        10.92 o                         
  -5   0  16        105.02         94.74        15.48 o                         
  -4   0  16         32.49         33.25        14.91 o                         
  -3   0  16         52.03         50.03        13.82 o                         
  -2   0  16        205.65        220.46        20.35 o                         
  -1   0  16        449.80        438.35        28.78 o                         
   0   0  16         25.15          5.58         7.30 o                         
   1   0  16        288.17        339.77        22.22 o                         
 -15   1  16         10.44          9.23         4.12 o                         
 -14   1  16        272.31        287.21        13.23 o                         
 -13   1  16          2.92         -5.51         5.51 o                         
 -12   1  16         35.56         40.46         4.55 o                         
 -11   1  16        245.81        262.17        11.41 o                         
 -10   1  16         48.20         46.54         6.14 o                         
  -9   1  16        108.69        120.46         9.63 o                         
  -8   1  16        487.86        529.58        21.63 o                         
  -7   1  16         37.49         25.69         7.11 o                         
  -6   1  16        267.42        290.23        16.52 o                         
  -5   1  16        342.31        410.07        19.85 o                         
  -4   1  16         38.93         29.14         5.74 o                         
  -3   1  16         75.85         68.78         7.79 o                         
  -2   1  16         54.96         59.69         7.61 o                         
  -1   1  16         30.60         26.94         6.49 o                         
   0   1  16        481.51        492.72        19.05 o                         
 -14   2  16        312.30        299.58        12.19 o                         
 -13   2  16        124.50        131.69         8.62 o                         
 -12   2  16        476.88        467.32        14.46 o                         
 -11   2  16         90.85         64.86         7.34 o                         
 -10   2  16          0.34          5.59         4.22 o                         
  -9   2  16        164.02        188.67        15.79 o                         
  -8   2  16          0.96         -3.01         3.29 o                         
  -7   2  16          0.03         -3.15         4.17 o                         
  -6   2  16        322.22        364.26        18.06 o                         
  -5   2  16          0.29          8.46         4.36 o                         
  -4   2  16          0.20          3.25         4.61 o                         
  -3   2  16         90.07        102.77        10.71 o                         
  -2   2  16          4.78          1.57         5.27 o                         
  -1   2  16          1.55          9.52         6.17 o                         
 -11   3  16        130.32        128.14        10.71 o                         
 -10   3  16         10.86          0.40         7.37 o                         
  -9   3  16         92.31         51.41         8.57 o                         
  -8   3  16          0.03         -5.76         7.63 o                         
  -7   3  16         23.49         15.73         6.19 o                         
  -6   3  16          5.74          4.58         5.56 o                         
  -5   3  16         47.98         46.11         7.24 o                         
  -4   3  16        184.90        194.46        13.83 o                         
 -13   1  17         16.94          6.87         4.76 o                         
 -12   1  17        107.64        108.11         8.19 o                         
 -11   1  17          5.64         -1.22         4.80 o                         
 -10   1  17          5.93          8.04         6.27 o                         
  -9   1  17        188.72        261.11        28.24 o                         
  -8   1  17         12.92         13.66         4.58 o                         
  -7   1  17         62.66         67.64         9.19 o                         
  -6   1  17         49.62         35.23         7.55 o                         
  -5   1  17         25.04         19.16         5.95 o                         
  -4   1  17        117.81        151.50        12.35 o                         
  -3   1  17        108.48        121.33        15.08 o                         
 -10   2  17          3.51         -0.67         4.20 o                         
  -9   2  17         55.21         57.98         7.64 o                         
  -8   2  17         76.07         95.38        11.69 o                         
  -7   2  17        109.49        143.30        14.55 o                         
  -6   2  17         25.82         16.28         7.83 o                         
                                                                                
