# Supplementary material for: Conversion of 3-amino-4-aryl­amino-1H-iso­chromen-1-ones to 1-aryl­iso­chromeno[3,4-d][1,2,3]triazol-5(1H)-ones: synthesis, spectroscopic characterization and the structures of four products and one ring-opened derivative
Source: Acta Crystallogr C Struct Chem. 2020 Apr 20;76(Pt 5):446–53. doi: 10.1107/S2053229620003757 (PMC7199195; doi:10.1107/S2053229620003757)
Supplement: Supplementary file 6 [file c-76-00446-Vsup6.hkl]

data_V                                                                          
_shelx_title ' p2ecg'                                                           
_shelx_refln_list_code          4                                               
_shelx_F_calc_maximum      167.77                                               
_exptl_crystal_F_000       648.00                                               
_reflns_d_resolution_high  0.7691                                               
                                                                                
loop_                                                                           
 _space_group_symop_operation_xyz                                               
 'x, y, z'                                                                      
 '-x, y+1/2, -z+1/2'                                                            
 '-x, -y, -z'                                                                   
 'x, -y-1/2, z-1/2'                                                             
                                                                                
_cell_length_a    11.1518                                                       
_cell_length_b     9.3143                                                       
_cell_length_c    14.2417                                                       
_cell_angle_alpha  90.000                                                       
_cell_angle_beta   98.655                                                       
_cell_angle_gamma  90.000                                                       
                                                                                
_shelx_F_squared_multiplier     1.000                                           
                                                                                
loop_                                                                           
 _refln_index_h                                                                 
 _refln_index_k                                                                 
 _refln_index_l                                                                 
 _refln_F_squared_calc                                                          
 _refln_F_squared_meas                                                          
 _refln_F_squared_sigma                                                         
 _refln_observed_status                                                         
   2   0   0        243.46        220.62         2.70 o                         
   3   0   0      24633.39      21367.79       586.95 o                         
   4   0   0       6372.50       6251.96        76.75 o                         
   5   0   0        743.17        803.67        12.77 o                         
   6   0   0       5812.42       6066.72        42.83 o                         
   7   0   0       4319.17       4506.61        32.95 o                         
   8   0   0         60.42        124.37         3.90 o                         
   9   0   0        521.56        613.86         8.30 o                         
  10   0   0         76.05        153.60         4.66 o                         
  11   0   0          0.74         48.01         5.20 o                         
  12   0   0          0.24         26.93         3.81 o                         
  13   0   0        635.57        705.87        16.96 o                         
  14   0   0         31.63         46.24         4.84 o                         
   1   1   0          9.64          7.03         0.37 o                         
   2   1   0       4226.07       3911.41        78.86 o                         
   3   1   0        446.99        450.06         4.76 o                         
   4   1   0         48.54         59.62         1.21 o                         
   5   1   0       1060.08       1105.53         7.09 o                         
   6   1   0       3033.72       3151.50        18.15 o                         
   7   1   0       1226.79       1189.56         8.87 o                         
   8   1   0        116.11         90.09         1.97 o                         
   9   1   0          9.73          9.62         1.06 o                         
  10   1   0          3.53          6.22         1.04 o                         
  11   1   0         57.11         53.14         2.05 o                         
  12   1   0        145.48        135.24         3.73 o                         
  13   1   0        381.80        394.04        12.17 o                         
  14   1   0          4.82          5.98         2.29 o                         
   0   2   0       1968.95       1915.41        15.12 o                         
   1   2   0      10563.24      10213.27       212.60 o                         
   2   2   0       1139.22       1113.11         6.22 o                         
   3   2   0        309.29        329.30         2.99 o                         
   4   2   0       3434.59       3465.23        18.68 o                         
   5   2   0         37.11         60.21         1.67 o                         
   6   2   0          4.95         10.31         1.28 o                         
   7   2   0       1420.10       1508.19         9.76 o                         
   8   2   0        363.29        369.87         3.89 o                         
   9   2   0        610.60        636.21         5.70 o                         
  10   2   0        146.55        158.26         3.14 o                         
  11   2   0        238.59        248.07         4.40 o                         
  12   2   0        377.96        352.63         6.23 o                         
  13   2   0          7.03          6.80         1.80 o                         
  14   2   0         60.53         76.11         6.55 o                         
   1   3   0       1625.50       1560.66         8.63 o                         
   2   3   0       1257.32       1190.08         6.95 o                         
   3   3   0         47.98         64.54         1.34 o                         
   4   3   0       2202.39       2304.06        15.38 o                         
   5   3   0       2298.88       2274.95        14.56 o                         
   6   3   0        529.06        538.73         5.34 o                         
   7   3   0          6.33          6.28         1.18 o                         
   8   3   0         32.60         37.92         2.02 o                         
   9   3   0          0.04          0.84         1.17 o                         
  10   3   0        619.13        607.47         6.87 o                         
  11   3   0          6.59         10.32         1.70 o                         
  12   3   0        382.07        387.21         6.38 o                         
  13   3   0          9.20         10.76         2.21 o                         
   0   4   0       2917.95       2843.09        21.37 o                         
   1   4   0       1087.22       1133.21         6.58 o                         
   2   4   0         93.57         99.39         1.73 o                         
   3   4   0        143.93        155.97         2.01 o                         
   4   4   0          0.92          1.19         0.68 o                         
   5   4   0        111.12        102.04         1.96 o                         
   6   4   0        355.82        325.93         3.66 o                         
   7   4   0         54.06         64.88         2.23 o                         
   8   4   0          3.44          5.14         1.34 o                         
   9   4   0         85.24         68.88         2.59 o                         
  10   4   0         40.12         49.82         2.45 o                         
  11   4   0         31.37         39.46         2.75 o                         
  12   4   0          7.99         13.88         1.92 o                         
  13   4   0        120.44        133.05         4.77 o                         
   1   5   0        442.57        461.94         3.80 o                         
   2   5   0         11.24          9.26         0.91 o                         
   3   5   0         29.53         30.57         1.27 o                         
   4   5   0        463.64        474.93         4.01 o                         
   5   5   0        717.98        734.88         5.61 o                         
   6   5   0          0.28          0.97         0.86 o                         
   7   5   0          3.70          0.63         0.93 o                         
   8   5   0         92.11         70.91         2.47 o                         
   9   5   0         17.67         17.41         1.93 o                         
  10   5   0         59.15         70.70         2.85 o                         
  11   5   0        376.70        360.36         6.26 o                         
  12   5   0          4.13          6.66         1.76 o                         
  13   5   0         32.50         50.93         4.30 o                         
   0   6   0        862.26        813.62         8.86 o                         
   1   6   0        116.39        104.51         2.07 o                         
   2   6   0        403.42        388.50         3.92 o                         
   3   6   0         74.11        117.08         2.14 o                         
   4   6   0         96.26         88.73         1.85 o                         
   5   6   0       1419.62       1344.58         8.87 o                         
   6   6   0        372.02        356.76         4.16 o                         
   7   6   0       1418.64       1362.04         9.71 o                         
   8   6   0        293.04        247.08         3.80 o                         
   9   6   0        111.73        106.02         2.89 o                         
  10   6   0        117.55        120.55         3.78 o                         
  11   6   0         14.55         21.13         2.40 o                         
  12   6   0         13.40         24.67         2.25 o                         
   1   7   0        664.94        647.03         5.38 o                         
   2   7   0        105.57        105.44         2.33 o                         
   3   7   0        912.93        874.50         6.53 o                         
   4   7   0        415.90        385.13         4.58 o                         
   5   7   0         34.62         36.48         1.71 o                         
   6   7   0         57.95         62.32         2.60 o                         
   7   7   0          7.99          8.54         1.37 o                         
   8   7   0         23.09         20.62         1.60 o                         
   9   7   0         54.16         63.04         3.14 o                         
  10   7   0          3.06          6.27         1.86 o                         
  11   7   0         63.92         69.84         4.94 o                         
   0   8   0       1636.91       1568.25        14.38 o                         
   1   8   0        390.15        421.82         4.81 o                         
   2   8   0          0.16         -0.16         1.03 o                         
   3   8   0       1403.02       1379.78         9.97 o                         
   4   8   0          2.45         11.68         1.23 o                         
   5   8   0          5.72          5.19         1.09 o                         
   6   8   0        752.66        743.46         7.09 o                         
   7   8   0         78.59         83.12         3.61 o                         
   8   8   0          0.35          4.95         1.54 o                         
   9   8   0        209.17        203.79         6.09 o                         
  10   8   0          0.12          1.58         1.95 o                         
   1   9   0         73.29         71.91         2.44 o                         
   2   9   0         48.92         44.28         2.08 o                         
   3   9   0         33.25         34.37         1.89 o                         
   4   9   0        119.49        126.81         2.83 o                         
   5   9   0          2.72          3.60         1.09 o                         
   6   9   0         76.29         89.92         2.99 o                         
   7   9   0        221.46        240.41         4.78 o                         
   8   9   0        157.46        154.67         4.16 o                         
   9   9   0         90.98        108.68         4.09 o                         
   0  10   0         11.91         13.45         2.28 o                         
   1  10   0         27.55         29.64         1.92 o                         
   2  10   0          2.04          0.89         1.23 o                         
   3  10   0         76.12         74.31         2.73 o                         
   4  10   0        174.49        170.66         3.88 o                         
   5  10   0         80.10         96.92         3.00 o                         
   6  10   0          2.37          0.32         1.47 o                         
   7  10   0         29.70         33.60         2.44 o                         
   8  10   0         48.48         50.64         4.03 o                         
   1  11   0          4.83          3.77         1.69 o                         
   2  11   0        308.86        352.54         5.65 o                         
   3  11   0          6.36          9.29         1.65 o                         
   4  11   0         62.39         69.83         4.57 o                         
   5  11   0          9.41         22.24         2.64 o                         
   0  12   0          2.33          2.49         5.65 o                         
   1  12   0        268.18        329.01         8.27 o                         
 -14   1   1         22.58         29.08         3.07 o                         
 -13   1   1         99.97        113.64         5.23 o                         
 -12   1   1        210.73        202.37         5.48 o                         
 -11   1   1         59.87         67.03         2.25 o                         
 -10   1   1       1093.90       1105.57         8.20 o                         
  -9   1   1         59.95         54.87         1.72 o                         
  -8   1   1        964.72        976.94         7.05 o                         
  -7   1   1        150.00        170.44         2.17 o                         
  -6   1   1          6.95         11.48         0.79 o                         
  -5   1   1        600.60        697.91         5.91 o                         
  -4   1   1          5.36         12.87         0.64 o                         
  -3   1   1        334.68        274.71         2.36 o                         
  -2   1   1        137.65        154.35         1.46 o                         
  -1   1   1       9579.21       8950.90       146.29 o                         
   0   1   1       4454.58       4296.55        84.56 o                         
   1   1   1       2648.20       2504.24        21.03 o                         
   2   1   1      15491.59      14651.84       228.74 o                         
   3   1   1       6365.67       6154.13        46.05 o                         
   4   1   1        366.39        359.56         3.06 o                         
   5   1   1        365.26        354.30         3.01 o                         
   6   1   1        618.81        651.29         5.17 o                         
   7   1   1        146.62        142.87         2.34 o                         
   8   1   1        536.65        551.55         5.27 o                         
   9   1   1        686.80        678.57         6.25 o                         
  10   1   1        863.29        833.27         7.12 o                         
  11   1   1         40.80         39.92         1.86 o                         
  12   1   1         28.77         32.81         2.41 o                         
  13   1   1         75.13         66.60         3.50 o                         
  14   1   1         90.40         95.60         5.82 o                         
 -14   2   1          3.90          3.87         2.99 o                         
 -13   2   1          0.87          5.17         2.77 o                         
 -12   2   1          7.97          7.38         1.49 o                         
 -11   2   1         97.36         95.66         2.69 o                         
 -10   2   1         53.41         54.30         2.22 o                         
  -9   2   1        720.13        678.31         6.50 o                         
  -8   2   1          4.84          3.22         0.98 o                         
  -7   2   1        218.34        231.24         3.25 o                         
  -6   2   1       1317.62       1376.92         9.64 o                         
  -5   2   1        403.50        442.26         4.14 o                         
  -4   2   1       2748.75       2828.46        17.56 o                         
  -3   2   1       1971.74       1927.90        10.62 o                         
  -2   2   1          0.71          2.44         0.44 o                         
  -1   2   1       1769.42       1694.88         8.00 o                         
   0   2   1       2715.10       2622.79        18.76 o                         
   1   2   1        397.42        429.85         2.92 o                         
   2   2   1       8476.25       7830.05       143.15 o                         
   3   2   1        704.58        713.48         4.60 o                         
   4   2   1       2132.11       2190.47        12.20 o                         
   5   2   1         22.16         27.48         1.23 o                         
   6   2   1        137.31        139.06         2.28 o                         
   7   2   1         67.75         80.52         1.81 o                         
   8   2   1        530.44        499.02         4.78 o                         
   9   2   1         29.72         23.39         1.41 o                         
  10   2   1        939.64        886.21         7.38 o                         
  11   2   1          4.24          4.49         1.05 o                         
  12   2   1         88.76        104.23         3.85 o                         
  13   2   1          0.10          3.71         1.69 o                         
 -13   3   1         90.84         98.84         4.45 o                         
 -12   3   1          0.97          2.99         1.43 o                         
 -11   3   1         53.80         60.11         2.57 o                         
 -10   3   1        114.19        100.99         2.76 o                         
  -9   3   1        154.37        149.63         3.08 o                         
  -8   3   1         70.14         79.74         2.45 o                         
  -7   3   1         90.22         78.15         2.08 o                         
  -6   3   1         67.77         79.48         2.14 o                         
  -5   3   1        116.45        143.76         2.26 o                         
  -4   3   1       1327.41       1369.41         9.07 o                         
  -3   3   1       1370.43       1416.35        10.52 o                         
  -2   3   1       1444.50       1418.14         7.65 o                         
  -1   3   1         38.28         34.13         1.00 o                         
   0   3   1          0.99          1.34         0.51 o                         
   1   3   1       2649.50       2598.86        14.72 o                         
   2   3   1       2556.48       2553.06        13.53 o                         
   3   3   1        127.68        114.86         1.85 o                         
   4   3   1        101.32        124.30         1.98 o                         
   5   3   1        241.24        269.52         3.22 o                         
   6   3   1        557.26        562.89         5.17 o                         
   7   3   1         63.38         56.56         2.15 o                         
   8   3   1          6.79          9.67         1.26 o                         
   9   3   1         65.29         57.15         2.34 o                         
  10   3   1        186.72        203.12         4.37 o                         
  11   3   1        349.23        301.07         5.43 o                         
  12   3   1          2.73          2.37         1.97 o                         
  13   3   1         30.79         17.51         3.41 o                         
 -13   4   1         14.95         18.67         2.02 o                         
 -12   4   1         53.68         68.88         3.27 o                         
 -11   4   1         30.14         26.99         2.20 o                         
 -10   4   1         42.61         51.11         2.28 o                         
  -9   4   1        162.26        140.07         3.06 o                         
  -8   4   1        394.91        389.74         4.61 o                         
  -7   4   1        234.51        245.39         3.44 o                         
  -6   4   1         61.58         60.56         1.78 o                         
  -5   4   1         59.77         48.81         1.43 o                         
  -4   4   1        693.37        770.19         5.06 o                         
  -3   4   1         15.62         14.34         0.91 o                         
  -2   4   1       2822.28       2909.87        13.98 o                         
  -1   4   1          3.63          2.69         0.71 o                         
   0   4   1        190.57        163.06         1.99 o                         
   1   4   1        996.49        979.99         6.89 o                         
   2   4   1        829.75        797.21         5.34 o                         
   3   4   1        185.95        210.87         2.45 o                         
   4   4   1          7.75         11.07         0.93 o                         
   5   4   1         63.26         66.78         1.68 o                         
   6   4   1        244.53        246.39         3.57 o                         
   7   4   1         96.31         83.10         2.20 o                         
   8   4   1        238.62        213.64         3.81 o                         
   9   4   1        203.58        191.15         3.75 o                         
  10   4   1        226.39        199.03         3.97 o                         
  11   4   1         36.09         33.01         2.54 o                         
  12   4   1        138.48        172.12         7.46 o                         
  13   4   1         16.44         24.82         3.32 o                         
 -13   5   1         14.40         31.95         2.50 o                         
 -12   5   1          3.71          5.54         1.60 o                         
 -11   5   1          0.09          0.66         1.32 o                         
 -10   5   1        145.82        160.55         3.72 o                         
  -9   5   1          0.01          0.18         1.30 o                         
  -8   5   1        938.08        818.58         7.18 o                         
  -7   5   1        228.84        204.19         3.10 o                         
  -6   5   1          8.04          8.13         1.02 o                         
  -5   5   1         98.81         95.48         2.03 o                         
  -4   5   1         25.87         31.17         1.48 o                         
  -3   5   1         60.56         67.51         1.53 o                         
  -2   5   1        178.72        203.52         2.30 o                         
  -1   5   1        168.78        184.59         3.27 o                         
   0   5   1       1679.20       1732.35         9.98 o                         
   1   5   1          5.69          4.43         0.85 o                         
   2   5   1         25.55         21.30         1.16 o                         
   3   5   1        714.45        741.68         5.57 o                         
   4   5   1        100.89        104.12         2.15 o                         
   5   5   1        558.67        516.91         4.70 o                         
   6   5   1         56.55         63.67         1.65 o                         
   7   5   1        564.88        543.75         5.29 o                         
   8   5   1         41.75         46.23         2.25 o                         
   9   5   1         50.50         42.75         2.45 o                         
  10   5   1         28.81         27.38         2.65 o                         
  11   5   1         44.43         35.32         3.28 o                         
  12   5   1         21.40         24.22         2.35 o                         
 -12   6   1         39.10         33.22         2.45 o                         
 -11   6   1         47.87         60.95         5.20 o                         
 -10   6   1         85.59         82.85         4.39 o                         
  -9   6   1         25.14         39.82         2.06 o                         
  -8   6   1        148.18        139.95         2.99 o                         
  -7   6   1        693.81        648.47         5.83 o                         
  -6   6   1        489.60        474.96         4.76 o                         
  -5   6   1          6.15          9.65         1.04 o                         
  -4   6   1         29.65         29.02         1.55 o                         
  -3   6   1         54.74         61.44         1.62 o                         
  -2   6   1         63.57         63.90         1.69 o                         
  -1   6   1        260.08        251.87         3.12 o                         
   0   6   1         65.68         65.53         1.75 o                         
   1   6   1         80.62         87.49         2.04 o                         
   2   6   1         42.50         37.40         1.52 o                         
   3   6   1         14.50         16.23         1.15 o                         
   4   6   1         72.53         76.79         1.93 o                         
   5   6   1        852.89        846.65         6.79 o                         
   6   6   1         69.57         67.37         1.94 o                         
   7   6   1        155.64        146.42         2.92 o                         
   8   6   1         91.47         81.58         2.45 o                         
   9   6   1        125.77        110.85         3.17 o                         
  10   6   1          1.38          2.17         1.51 o                         
  11   6   1         19.84         18.89         2.57 o                         
  12   6   1         12.76         15.17         2.65 o                         
 -11   7   1         12.78         19.40         2.24 o                         
 -10   7   1         28.33         39.20         2.74 o                         
  -9   7   1          5.57          9.51         1.94 o                         
  -8   7   1        205.38        192.24         3.44 o                         
  -7   7   1         10.57          7.93         1.33 o                         
  -6   7   1        700.70        660.39         6.09 o                         
  -5   7   1        257.67        228.17         3.15 o                         
  -4   7   1        878.09        825.54         7.73 o                         
  -3   7   1        263.80        244.71         3.15 o                         
  -2   7   1         76.46         71.17         1.99 o                         
  -1   7   1         71.63         64.66         1.97 o                         
   0   7   1         48.97         42.52         1.76 o                         
   1   7   1         11.10          7.62         1.18 o                         
   2   7   1       1378.10       1282.44         8.49 o                         
   3   7   1        636.71        631.27         5.49 o                         
   4   7   1        190.33        180.49         2.90 o                         
   5   7   1         46.67         46.25         1.92 o                         
   6   7   1          4.83          4.17         1.09 o                         
   7   7   1         54.28         51.44         2.23 o                         
   8   7   1         59.72         74.11         2.58 o                         
   9   7   1         65.21         75.23         2.63 o                         
  10   7   1        136.76        149.75         4.69 o                         
  11   7   1         21.95         27.20         2.83 o                         
 -10   8   1         57.60         60.15         3.54 o                         
  -9   8   1        127.25        143.43         4.98 o                         
  -8   8   1        109.33        104.97         3.06 o                         
  -7   8   1         62.55         68.49         2.74 o                         
  -6   8   1         28.02         25.29         1.94 o                         
  -5   8   1         79.83         80.87         2.24 o                         
  -4   8   1       1517.45       1443.58         9.82 o                         
  -3   8   1         72.26         69.75         2.27 o                         
  -2   8   1         11.96          8.08         1.20 o                         
  -1   8   1        269.63        262.29         3.52 o                         
   0   8   1         36.31         25.63         1.63 o                         
   1   8   1        301.35        307.30         4.13 o                         
   2   8   1          0.33         -0.34         1.05 o                         
   3   8   1        141.01        121.79         2.51 o                         
   4   8   1          1.27          0.48         0.94 o                         
   5   8   1         76.30         84.95         2.57 o                         
   6   8   1         40.04         38.19         1.91 o                         
   7   8   1        628.28        599.47         6.93 o                         
   8   8   1         75.22         92.38         3.64 o                         
   9   8   1         35.53         49.34         3.88 o                         
  10   8   1         32.81         34.72         2.92 o                         
  -9   9   1         39.46         29.44         2.55 o                         
  -8   9   1        149.10        155.06         5.06 o                         
  -7   9   1         65.98         62.07         2.68 o                         
  -6   9   1         33.51         33.73         2.26 o                         
  -5   9   1        237.58        251.50         3.66 o                         
  -4   9   1         50.27         52.85         2.21 o                         
  -3   9   1         35.05         37.73         2.06 o                         
  -2   9   1          3.61          5.75         1.28 o                         
  -1   9   1        479.61        439.47         4.89 o                         
   0   9   1         33.93         34.56         1.89 o                         
   1   9   1        294.90        273.52         4.16 o                         
   2   9   1         16.84          8.10         1.28 o                         
   3   9   1        403.00        389.66         4.61 o                         
   4   9   1         20.70         28.17         1.66 o                         
   5   9   1          0.10          1.59         1.14 o                         
   6   9   1         36.59         37.95         2.14 o                         
   7   9   1        169.39        167.46         4.50 o                         
   8   9   1          0.41          4.54         1.66 o                         
   9   9   1         44.51         46.95         3.84 o                         
  -8  10   1         94.18         95.12         4.27 o                         
  -7  10   1          1.87          2.49         2.02 o                         
  -6  10   1         21.19         22.74         2.20 o                         
  -5  10   1          0.71          2.81         1.43 o                         
  -4  10   1        165.76        176.13         3.81 o                         
  -3  10   1        102.28        104.16         3.34 o                         
  -2  10   1         48.73         55.43         2.47 o                         
  -1  10   1          6.70          6.26         1.38 o                         
   0  10   1        131.96        122.01         3.26 o                         
   1  10   1          7.14         18.19         1.70 o                         
   2  10   1         22.86         21.71         1.72 o                         
   3  10   1          6.46          9.26         1.89 o                         
   4  10   1         73.45         84.47         3.02 o                         
   5  10   1          8.44         10.07         1.53 o                         
   6  10   1         50.84         54.56         2.71 o                         
   7  10   1          1.07          2.98         1.55 o                         
  -6  11   1        165.18        186.60         5.74 o                         
  -5  11   1         12.11         15.79         2.61 o                         
  -4  11   1         33.94         45.59         3.25 o                         
  -3  11   1         31.49         40.33         2.49 o                         
  -2  11   1        191.61        221.64         4.92 o                         
  -1  11   1          6.98          9.53         2.07 o                         
   0  11   1          3.50          6.78         1.84 o                         
   1  11   1        241.60        264.23         4.98 o                         
   2  11   1         42.46         41.41         2.71 o                         
   3  11   1         28.46         34.68         2.44 o                         
   4  11   1          4.13          4.20         2.32 o                         
   5  11   1         45.01         49.36         3.21 o                         
  -1  12   1          0.48          7.46         2.66 o                         
   0  12   1         60.30         52.60         3.61 o                         
   1  12   1        118.40        134.64         4.87 o                         
 -14   0   2         49.08         51.79         6.59 o                         
 -13   0   2          7.22          7.15         2.32 o                         
 -12   0   2        254.71        256.30         7.09 o                         
 -11   0   2        480.07        465.99         6.64 o                         
 -10   0   2        850.96        866.94        10.08 o                         
  -9   0   2         67.51         65.08         4.27 o                         
  -8   0   2       1281.30       1252.34        12.25 o                         
  -7   0   2        564.89        547.32         6.45 o                         
  -6   0   2       1097.65       1080.67         9.45 o                         
  -5   0   2        110.38        121.50         2.39 o                         
  -4   0   2      12450.45      12196.40       367.21 o                         
  -3   0   2       2452.43       2422.62        29.11 o                         
  -1   0   2        480.71        496.38         5.40 o                         
   0   0   2        476.41        456.36         4.19 o                         
   1   0   2       2270.01       2226.93        30.31 o                         
   2   0   2       6695.01       6968.21       306.33 o                         
   3   0   2       2744.01       2683.95        19.66 o                         
   4   0   2       2650.83       2681.47        22.44 o                         
   5   0   2        816.63        914.51         8.04 o                         
   6   0   2       3054.03       2935.16        21.18 o                         
   7   0   2         30.74         36.35         1.86 o                         
   8   0   2         77.01         69.10         2.50 o                         
   9   0   2         27.86         29.40         2.08 o                         
  10   0   2         59.45         61.67         3.45 o                         
  11   0   2        419.41        399.97         7.43 o                         
  12   0   2        930.46        943.94        17.45 o                         
  13   0   2        140.56        150.96         8.21 o                         
  14   0   2         34.23         19.72         7.43 o                         
 -14   1   2         32.29         30.47         3.21 o                         
 -13   1   2          3.12          1.11         1.94 o                         
 -12   1   2          0.68          2.76         1.20 o                         
 -11   1   2        116.62        108.62         3.16 o                         
 -10   1   2       1844.25       1796.34        12.72 o                         
  -9   1   2        878.17        838.62         6.32 o                         
  -8   1   2        185.94        166.30         2.30 o                         
  -7   1   2          0.00         -0.55         0.55 o                         
  -6   1   2         14.31         23.84         1.12 o                         
  -5   1   2        710.22        751.63         6.39 o                         
  -4   1   2         21.74         19.45         1.04 o                         
  -3   1   2        264.73        309.11         2.39 o                         
  -2   1   2         33.17         29.71         0.65 o                         
  -1   1   2          0.27          2.84         0.41 o                         
   0   1   2       1843.41       1739.13        12.49 o                         
   1   1   2          0.26          0.41         0.51 o                         
   2   1   2       7051.00       7793.31       535.45 o                         
   3   1   2       9469.27       9197.28       209.33 o                         
   4   1   2       1174.85       1194.02         7.35 o                         
   5   1   2         33.02         37.55         1.28 o                         
   6   1   2       1404.51       1424.95         8.89 o                         
   7   1   2         80.18         59.62         1.64 o                         
   8   1   2          3.47          1.98         0.82 o                         
   9   1   2       3298.05       3212.69        19.30 o                         
  10   1   2         88.54         84.92         2.50 o                         
  11   1   2        105.11        102.61         2.63 o                         
  12   1   2        235.07        207.79         5.42 o                         
  13   1   2          1.15          0.69         1.87 o                         
 -14   2   2         11.40         18.56         2.92 o                         
 -13   2   2        141.57        155.44         5.70 o                         
 -12   2   2         70.30         77.55         3.14 o                         
 -11   2   2          0.04          0.15         1.04 o                         
 -10   2   2        249.05        238.77         3.68 o                         
  -9   2   2          7.29          9.49         1.27 o                         
  -8   2   2        253.50        267.07         3.52 o                         
  -7   2   2         85.76         84.05         2.13 o                         
  -6   2   2         82.80         86.73         1.86 o                         
  -5   2   2        445.34        428.38         4.12 o                         
  -4   2   2       2637.21       2752.23        14.64 o                         
  -3   2   2       3271.62       3133.63        16.30 o                         
  -2   2   2       1068.63       1120.27         6.15 o                         
  -1   2   2        619.64        565.65         3.61 o                         
   0   2   2        199.13        211.33         1.86 o                         
   1   2   2        887.43        813.49         5.21 o                         
   2   2   2          6.24          4.13         0.59 o                         
   3   2   2        499.43        456.81         3.74 o                         
   4   2   2        446.66        445.39         3.68 o                         
   5   2   2          6.24          4.71         0.81 o                         
   6   2   2       1088.96       1215.62         8.97 o                         
   7   2   2        360.68        378.05         3.89 o                         
   8   2   2        182.28        180.06         2.91 o                         
   9   2   2       1025.99       1014.95         8.41 o                         
  10   2   2          4.39          7.85         1.34 o                         
  11   2   2         36.15         31.50         2.04 o                         
  12   2   2        375.60        346.39         9.47 o                         
  13   2   2        634.58        617.05        15.73 o                         
 -14   3   2          1.34          1.73         2.05 o                         
 -13   3   2         31.77         32.41         2.28 o                         
 -12   3   2          0.00          1.03         1.32 o                         
 -11   3   2         33.72         32.97         1.99 o                         
 -10   3   2        840.41        804.19         7.57 o                         
  -9   3   2        283.45        310.46         4.23 o                         
  -8   3   2        161.31        163.29         2.92 o                         
  -7   3   2         48.64         54.95         1.80 o                         
  -6   3   2       2668.29       2871.00        17.81 o                         
  -5   3   2         31.91         24.36         1.15 o                         
  -4   3   2       1000.59       1098.37         7.76 o                         
  -3   3   2        429.85        408.23         3.07 o                         
  -2   3   2        644.44        645.57         4.29 o                         
  -1   3   2          0.19          2.44         0.53 o                         
   0   3   2       1524.13       1465.95         8.39 o                         
   1   3   2       2113.53       2136.27        11.60 o                         
   2   3   2       7524.31       7206.68        59.55 o                         
   3   3   2        110.04         99.11         1.72 o                         
   4   3   2       1594.38       1762.10        10.15 o                         
   5   3   2        287.84        323.05         3.12 o                         
   6   3   2         92.60         87.84         1.63 o                         
   7   3   2         42.09         36.44         1.55 o                         
   8   3   2         52.43         54.77         2.03 o                         
   9   3   2       1016.71        940.80         8.49 o                         
  10   3   2         12.52          8.13         1.60 o                         
  11   3   2        102.01        103.50         4.03 o                         
  12   3   2         84.06         82.99         4.81 o                         
  13   3   2         96.08         94.28         4.97 o                         
 -13   4   2          0.35          4.21         1.93 o                         
 -12   4   2          2.52          2.52         1.59 o                         
 -11   4   2         16.02         20.56         1.74 o                         
 -10   4   2         79.02         75.47         2.54 o                         
  -9   4   2        148.63        120.97         2.75 o                         
  -8   4   2         45.07         39.91         1.83 o                         
  -7   4   2         70.32         68.81         2.04 o                         
  -6   4   2        289.23        267.34         3.00 o                         
  -5   4   2          0.03          0.23         0.42 o                         
  -4   4   2        439.49        415.36         3.57 o                         
  -3   4   2       1149.14       1201.05         7.78 o                         
  -2   4   2        309.52        290.09         3.70 o                         
  -1   4   2         46.67         56.99         1.39 o                         
   0   4   2          2.68          1.99         0.71 o                         
   1   4   2       1807.31       1865.93        10.35 o                         
   2   4   2       2155.39       2123.49        11.30 o                         
   3   4   2        593.69        569.87         4.70 o                         
   4   4   2         98.45         87.72         2.25 o                         
   5   4   2        966.79       1032.21         7.68 o                         
   6   4   2        588.79        601.62         5.73 o                         
   7   4   2         37.83         36.26         2.25 o                         
   8   4   2        216.07        190.18         3.71 o                         
   9   4   2          5.50          4.76         1.35 o                         
  10   4   2         62.79         54.05         2.61 o                         
  11   4   2         12.49         14.63         2.35 o                         
  12   4   2          1.74          3.76         2.53 o                         
  13   4   2          1.62          1.64         2.48 o                         
 -13   5   2        102.76        111.58         3.57 o                         
 -12   5   2         32.47         31.04         2.49 o                         
 -11   5   2        233.18        214.07         4.11 o                         
 -10   5   2         15.72         18.72         1.63 o                         
  -9   5   2        338.15        302.15         4.54 o                         
  -8   5   2         11.99         19.27         1.57 o                         
  -7   5   2        976.68        912.40         6.89 o                         
  -6   5   2        178.02        176.51         2.72 o                         
  -5   5   2        146.68        184.54         2.42 o                         
  -4   5   2        497.98        523.62         7.45 o                         
  -3   5   2        528.73        511.44         3.91 o                         
  -2   5   2        827.57        803.06         5.39 o                         
  -1   5   2        798.45        895.03         6.16 o                         
   0   5   2        865.40        946.95         6.40 o                         
   1   5   2         48.95         59.10         1.69 o                         
   2   5   2       1542.02       1572.27         9.76 o                         
   3   5   2        213.91        251.08         3.08 o                         
   4   5   2        859.34        770.84         6.68 o                         
   5   5   2         84.37         78.59         2.14 o                         
   6   5   2        516.90        518.60         5.17 o                         
   7   5   2         29.15         34.59         2.23 o                         
   8   5   2          0.07          0.15         1.07 o                         
   9   5   2          4.50          8.09         1.63 o                         
  10   5   2        318.70        321.55         5.93 o                         
  11   5   2         27.80         26.97         2.53 o                         
  12   5   2         20.24         23.29         5.16 o                         
 -12   6   2          6.93         10.51         1.66 o                         
 -11   6   2          1.49          6.30         1.55 o                         
 -10   6   2          1.14          1.30         1.41 o                         
  -9   6   2         17.80         16.82         1.54 o                         
  -8   6   2        518.28        496.34         5.71 o                         
  -7   6   2         17.05         24.06         1.61 o                         
  -6   6   2        132.20        122.61         2.52 o                         
  -5   6   2        208.90        207.28         2.71 o                         
  -4   6   2          2.44          6.28         0.96 o                         
  -3   6   2        964.43        872.35         6.43 o                         
  -2   6   2        437.03        461.72         4.06 o                         
  -1   6   2         31.62         24.61         1.29 o                         
   0   6   2       1122.70       1108.01         7.74 o                         
   1   6   2         74.94         78.69         2.01 o                         
   2   6   2         47.51         71.75         1.84 o                         
   3   6   2       1148.76       1107.30         7.94 o                         
   4   6   2        446.69        432.26         4.72 o                         
   5   6   2          0.57          3.82         1.05 o                         
   6   6   2        820.09        793.79         6.73 o                         
   7   6   2        123.44        121.93         3.08 o                         
   8   6   2        203.08        191.98         4.01 o                         
   9   6   2        254.48        221.18         4.01 o                         
  10   6   2         12.74         13.18         2.18 o                         
  11   6   2          8.03         19.23         2.66 o                         
  12   6   2         23.14         26.15         3.09 o                         
 -11   7   2         11.65         10.55         1.76 o                         
 -10   7   2          4.94         10.05         1.71 o                         
  -9   7   2         43.36         49.39         2.85 o                         
  -8   7   2         41.63         43.96         2.10 o                         
  -7   7   2         27.37         25.79         1.80 o                         
  -6   7   2         89.29         88.38         2.05 o                         
  -5   7   2       1003.14        965.96         6.98 o                         
  -4   7   2         64.68         63.37         1.94 o                         
  -3   7   2       1322.23       1263.35         8.57 o                         
  -2   7   2        578.91        578.42         5.94 o                         
  -1   7   2         11.45          7.35         1.11 o                         
   0   7   2        768.59        738.91         6.46 o                         
   1   7   2        324.01        328.73         4.03 o                         
   2   7   2         30.06         32.54         1.54 o                         
   3   7   2       1688.97       1651.28        12.53 o                         
   4   7   2        268.53        257.31         3.73 o                         
   5   7   2         60.87         59.24         2.26 o                         
   6   7   2        296.29        285.61         4.01 o                         
   7   7   2        216.29        209.26         3.28 o                         
   8   7   2          5.38          8.46         1.40 o                         
   9   7   2         27.33         37.11         2.22 o                         
  10   7   2         28.17         34.05         3.07 o                         
  11   7   2          1.63          6.49         2.38 o                         
 -10   8   2         89.72        104.36         6.52 o                         
  -9   8   2        222.58        225.93         4.76 o                         
  -8   8   2         14.46         14.91         1.85 o                         
  -7   8   2         28.81         26.82         1.95 o                         
  -6   8   2        106.28        101.75         2.29 o                         
  -5   8   2        616.09        599.84         6.03 o                         
  -4   8   2          0.14          1.07         0.99 o                         
  -3   8   2         21.47         20.25         1.45 o                         
  -2   8   2        212.77        200.00         3.02 o                         
  -1   8   2         77.87         74.38         2.23 o                         
   0   8   2         59.45         64.50         2.38 o                         
   1   8   2         22.14         25.08         1.74 o                         
   2   8   2        209.46        181.65         3.01 o                         
   3   8   2        392.58        372.81         4.40 o                         
   4   8   2         56.36         57.94         2.30 o                         
   5   8   2        613.57        590.15         6.02 o                         
   6   8   2          1.14          0.92         1.03 o                         
   7   8   2          2.17          4.65         1.15 o                         
   8   8   2          9.94         14.31         2.09 o                         
   9   8   2         47.44         50.31         3.22 o                         
  10   8   2        150.85        170.65         4.74 o                         
  -9   9   2         34.54         34.34         2.59 o                         
  -8   9   2          0.56          2.35         1.53 o                         
  -7   9   2          0.50          1.64         1.46 o                         
  -6   9   2        252.45        218.18         3.83 o                         
  -5   9   2        125.93        123.98         2.88 o                         
  -4   9   2         17.71         12.29         1.48 o                         
  -3   9   2         98.70         89.56         2.54 o                         
  -2   9   2         92.19         97.80         2.50 o                         
  -1   9   2        128.43        115.68         2.89 o                         
   0   9   2         85.67         69.67         2.64 o                         
   1   9   2          0.33         -1.10         1.10 o                         
   2   9   2         19.69         11.26         1.33 o                         
   3   9   2         13.18         11.51         1.32 o                         
   4   9   2         47.00         56.48         2.23 o                         
   5   9   2         20.27         25.56         1.81 o                         
   6   9   2          1.80          2.17         1.41 o                         
   7   9   2        252.18        258.03         4.96 o                         
   8   9   2         21.78         20.43         2.43 o                         
   9   9   2        287.10        280.08         6.08 o                         
  -8  10   2        189.72        200.16         5.17 o                         
  -7  10   2        253.43        267.19         5.14 o                         
  -6  10   2         26.78         31.07         2.17 o                         
  -5  10   2         10.20         12.03         1.63 o                         
  -4  10   2         25.24         25.52         2.04 o                         
  -3  10   2        141.10        158.04         3.76 o                         
  -2  10   2         32.70         28.32         1.91 o                         
  -1  10   2        119.04        107.44         2.89 o                         
   0  10   2          2.05          1.85         1.38 o                         
   1  10   2         87.84         84.56         2.96 o                         
   2  10   2         88.24         87.13         2.91 o                         
   3  10   2        101.33         98.01         2.97 o                         
   4  10   2          1.14          3.60         1.51 o                         
   5  10   2          0.32          0.31         1.30 o                         
   6  10   2         17.51         24.52         2.03 o                         
   7  10   2        327.26        340.29         6.64 o                         
  -6  11   2         70.20         79.73        13.43 o                         
  -5  11   2          9.17         12.67         2.00 o                         
  -4  11   2        100.53        108.66         3.90 o                         
  -3  11   2         80.60         92.11         4.08 o                         
  -2  11   2         52.50         41.26         3.47 o                         
  -1  11   2          4.71          6.93         1.75 o                         
   0  11   2        188.49        199.64         4.36 o                         
   1  11   2         13.30          9.43         1.91 o                         
   2  11   2        102.57        120.72         4.47 o                         
   3  11   2          4.02          5.82         1.79 o                         
   4  11   2        125.00        139.13         4.51 o                         
   5  11   2         84.30        103.48         4.41 o                         
  -1  12   2          9.91         11.33         2.41 o                         
   0  12   2          0.80          1.36         1.92 o                         
 -14   1   3        285.18        272.31         8.87 o                         
 -13   1   3        227.33        229.01         5.15 o                         
 -12   1   3        132.55        142.74         3.64 o                         
 -11   1   3         62.19         63.16         2.39 o                         
 -10   1   3        419.57        403.58         4.23 o                         
  -9   1   3          8.66          6.76         0.96 o                         
  -8   1   3        162.93        164.59         2.45 o                         
  -7   1   3          0.65          0.22         0.72 o                         
  -6   1   3        575.85        571.10         5.53 o                         
  -5   1   3        108.06        116.37         1.59 o                         
  -4   1   3        944.42        973.69         8.72 o                         
  -3   1   3        645.03        679.34         4.93 o                         
  -2   1   3        273.81        314.23         2.36 o                         
  -1   1   3       1938.60       1892.17        11.38 o                         
   0   1   3       4564.35       4336.66       120.57 o                         
   1   1   3       1582.20       1587.90         9.38 o                         
   2   1   3         76.82         54.76         1.18 o                         
   3   1   3          0.40          0.46         0.56 o                         
   4   1   3        523.50        531.34         4.59 o                         
   5   1   3       2799.79       2884.32        15.85 o                         
   6   1   3        103.24        114.12         1.99 o                         
   7   1   3         23.72         26.08         1.30 o                         
   8   1   3       1768.78       1786.43        11.05 o                         
   9   1   3          0.10          2.56         0.97 o                         
  10   1   3         43.63         43.45         2.14 o                         
  11   1   3        238.19        226.96         3.97 o                         
  12   1   3         11.90         14.28         1.85 o                         
  13   1   3        277.31        286.32         6.42 o                         
 -14   2   3          0.07          1.03         1.64 o                         
 -13   2   3          7.44         11.54         2.25 o                         
 -12   2   3          9.47         12.72         1.56 o                         
 -11   2   3        127.63        121.78         2.74 o                         
 -10   2   3        269.00        254.19         3.68 o                         
  -9   2   3        267.29        248.77         3.47 o                         
  -8   2   3        549.91        555.08         4.98 o                         
  -7   2   3        272.81        297.51         3.78 o                         
  -6   2   3        186.01        203.29         2.30 o                         
  -5   2   3        901.20        902.27         6.09 o                         
  -4   2   3         76.43         85.56         1.30 o                         
  -3   2   3        379.34        315.73         2.50 o                         
  -2   2   3         29.38         36.11         1.03 o                         
  -1   2   3       4474.18       4271.87        76.45 o                         
   0   2   3        289.94        284.73         2.99 o                         
   1   2   3          0.17          0.22         0.57 o                         
   2   2   3        377.08        345.31         3.20 o                         
   3   2   3        856.29        839.19         5.79 o                         
   4   2   3        211.48        248.54         2.85 o                         
   5   2   3          0.72          0.13         0.70 o                         
   6   2   3        739.34        765.91         5.92 o                         
   7   2   3          3.88          4.72         0.86 o                         
   8   2   3        791.52        769.32         6.33 o                         
   9   2   3        793.67        747.28         7.08 o                         
  10   2   3        218.47        205.47         4.19 o                         
  11   2   3        472.24        448.46         7.57 o                         
  12   2   3        206.74        190.50         4.46 o                         
  13   2   3         33.75         25.94         2.13 o                         
 -14   3   3          1.32          4.65         1.38 o                         
 -13   3   3          4.77          2.97         1.82 o                         
 -12   3   3          8.52          8.38         1.46 o                         
 -11   3   3         47.17         40.14         2.05 o                         
 -10   3   3         80.00         80.72         2.25 o                         
  -9   3   3          5.64          6.65         1.08 o                         
  -8   3   3        180.36        159.55         2.62 o                         
  -7   3   3         91.27         95.26         2.06 o                         
  -6   3   3        132.51        133.94         2.15 o                         
  -5   3   3       1341.19       1383.89         8.49 o                         
  -4   3   3         17.13         24.02         0.93 o                         
  -3   3   3        181.75        283.07         2.76 o                         
  -2   3   3         12.41         15.28         0.88 o                         
  -1   3   3        365.58        362.40         2.97 o                         
   0   3   3         97.17        156.58         1.89 o                         
   1   3   3       2201.57       2179.03        12.96 o                         
   2   3   3         50.10         56.53         1.48 o                         
   3   3   3        904.75        913.32         6.13 o                         
   4   3   3         18.68         24.78         1.26 o                         
   5   3   3        426.40        398.20         3.88 o                         
   7   3   3         55.47         57.90         1.77 o                         
   8   3   3          0.06         -0.84         0.84 o                         
   9   3   3        137.14        146.61         2.97 o                         
  10   3   3        171.77        167.04         3.24 o                         
  11   3   3         32.95         42.16         2.96 o                         
  12   3   3        110.41        116.99         6.21 o                         
  13   3   3         10.81          3.96         2.04 o                         
 -13   4   3         62.23         84.95         4.76 o                         
 -12   4   3         26.05         28.07         2.41 o                         
 -11   4   3          0.53         -0.61         1.10 o                         
 -10   4   3        307.83        296.13         4.04 o                         
  -9   4   3          1.13          1.50         0.95 o                         
  -8   4   3        509.31        512.65         5.05 o                         
  -7   4   3          5.15         11.75         1.09 o                         
  -6   4   3        636.02        649.12         5.13 o                         
  -5   4   3         25.71         32.48         1.16 o                         
  -4   4   3       1226.41       1315.84         8.05 o                         
  -3   4   3        444.66        562.02         4.17 o                         
  -2   4   3        528.46        575.00         4.21 o                         
  -1   4   3        742.22        744.19         4.95 o                         
   0   4   3       1209.54       1278.99         8.89 o                         
   1   4   3       2806.09       2976.77        16.08 o                         
   2   4   3       2523.97       2653.73        15.44 o                         
   3   4   3        928.08        950.77         7.36 o                         
   4   4   3       3852.26       4006.25        23.36 o                         
   5   4   3         46.36         57.13         2.07 o                         
   6   4   3        216.67        219.83         2.89 o                         
   7   4   3          0.96          2.00         0.83 o                         
   8   4   3          9.30          7.89         1.03 o                         
   9   4   3         26.97         26.85         1.68 o                         
  10   4   3        180.14        174.44         4.21 o                         
  11   4   3         11.51         16.44         2.33 o                         
  12   4   3         17.17         18.01         3.01 o                         
 -13   5   3        133.56        148.70         4.07 o                         
 -12   5   3         19.71         19.41         1.97 o                         
 -11   5   3         66.02         69.65         2.65 o                         
 -10   5   3        380.74        365.77         5.16 o                         
  -9   5   3         41.26         39.53         2.01 o                         
  -8   5   3        235.60        227.41         3.33 o                         
  -7   5   3        332.45        365.25         3.85 o                         
  -6   5   3         89.88         79.85         1.77 o                         
  -5   5   3         17.57         19.95         1.11 o                         
  -4   5   3       1824.46       1851.83        11.62 o                         
  -3   5   3        308.70        287.83         3.04 o                         
  -2   5   3          3.30         11.31         1.02 o                         
  -1   5   3        653.71        693.56         5.30 o                         
   0   5   3        303.59        375.10         3.42 o                         
   1   5   3         96.95        110.54         2.02 o                         
   2   5   3        167.02        162.79         2.33 o                         
   3   5   3         31.23         32.01         1.53 o                         
   4   5   3        132.19        101.35         2.27 o                         
   5   5   3        306.06        276.70         3.97 o                         
   6   5   3         44.19         36.77         1.80 o                         
   7   5   3       1203.12       1113.33         8.40 o                         
   8   5   3        149.57        143.40         3.10 o                         
   9   5   3          2.34          3.57         1.31 o                         
  10   5   3         24.68         29.19         2.82 o                         
  11   5   3          2.83          1.88         2.24 o                         
  12   5   3        200.05        208.49         8.33 o                         
 -12   6   3          0.83          7.31         1.63 o                         
 -11   6   3         49.89         51.84         2.94 o                         
 -10   6   3          7.14          6.46         1.46 o                         
  -9   6   3          4.99         10.01         1.34 o                         
  -8   6   3        154.15        140.47         2.73 o                         
  -7   6   3          3.93          8.11         1.17 o                         
  -6   6   3        304.05        288.55         3.31 o                         
  -5   6   3          0.22          0.04         0.74 o                         
  -4   6   3          5.54         10.57         1.04 o                         
  -3   6   3        671.85        678.53         5.52 o                         
  -2   6   3        466.79        470.18         4.25 o                         
  -1   6   3        184.31        173.36         2.66 o                         
   0   6   3        126.73        145.85         2.35 o                         
   1   6   3         44.14         46.01         2.20 o                         
   2   6   3        246.63        255.16         3.38 o                         
   3   6   3         22.82         33.07         1.72 o                         
   4   6   3       1117.99       1101.90         8.45 o                         
   5   6   3       3690.11       3655.59        20.83 o                         
   6   6   3         73.73         96.79         2.76 o                         
   7   6   3        118.29        109.25         2.64 o                         
   8   6   3        367.36        391.22         5.32 o                         
   9   6   3        578.40        562.20         7.18 o                         
  10   6   3         61.90         57.33         3.29 o                         
  11   6   3        209.98        208.16         6.94 o                         
 -11   7   3         28.37         25.53         2.24 o                         
 -10   7   3        132.66        139.12         3.85 o                         
  -9   7   3         14.99         17.58         1.94 o                         
  -8   7   3          2.58          4.14         1.14 o                         
  -7   7   3         90.05         84.67         2.44 o                         
  -6   7   3         66.50         65.98         1.86 o                         
  -5   7   3       1010.48        958.05         7.32 o                         
  -4   7   3         86.01         97.82         2.51 o                         
  -3   7   3         14.74         16.37         1.54 o                         
  -2   7   3       1260.58       1236.56         8.10 o                         
  -1   7   3         81.09         91.38         2.38 o                         
   0   7   3         10.02         15.85         1.33 o                         
   1   7   3        145.46        136.18         2.64 o                         
   2   7   3          1.64          0.86         0.99 o                         
   3   7   3        125.69        122.71         2.86 o                         
   4   7   3        120.54        130.81         2.99 o                         
   5   7   3        727.60        723.20         6.68 o                         
   6   7   3         55.29         56.68         2.59 o                         
   7   7   3         24.95         29.52         1.89 o                         
   8   7   3        454.86        457.04         7.20 o                         
   9   7   3         33.13         33.11         2.47 o                         
  10   7   3          1.79          5.02         2.56 o                         
  11   7   3          2.46          8.77         2.92 o                         
 -10   8   3         64.29         67.18         3.31 o                         
  -9   8   3         40.67         42.49         2.71 o                         
  -8   8   3        449.20        457.61         6.15 o                         
  -7   8   3          2.33          1.80         1.28 o                         
  -6   8   3          0.73          0.29         0.90 o                         
  -5   8   3         15.63         18.36         1.52 o                         
  -4   8   3         75.52         74.07         2.47 o                         
  -3   8   3        233.08        247.32         3.99 o                         
  -2   8   3        324.27        320.04         3.77 o                         
  -1   8   3        268.22        242.72         3.91 o                         
   0   8   3         50.08         61.94         2.17 o                         
   1   8   3        252.06        221.81         3.51 o                         
   2   8   3        465.26        479.88         4.98 o                         
   3   8   3       1562.43       1532.14        11.05 o                         
   4   8   3         72.25         70.25         2.55 o                         
   5   8   3        240.63        243.39         3.95 o                         
   6   8   3        101.05        102.29         3.28 o                         
   7   8   3        234.79        225.25         4.08 o                         
   8   8   3        356.61        359.94         6.64 o                         
   9   8   3         68.85         73.11         3.60 o                         
  10   8   3         18.77         24.55         2.63 o                         
  -9   9   3          0.92          1.84         1.51 o                         
  -8   9   3          0.03         -0.16         1.42 o                         
  -7   9   3         68.02         77.50         3.06 o                         
  -6   9   3          1.14          2.86         1.32 o                         
  -5   9   3         15.67         13.43         1.78 o                         
  -4   9   3         51.48         51.65         2.37 o                         
  -3   9   3        380.15        346.61         4.28 o                         
  -2   9   3         14.55         11.73         1.49 o                         
  -1   9   3         54.15         66.49         2.51 o                         
   0   9   3        226.30        205.57         3.77 o                         
   1   9   3        213.73        189.87         3.39 o                         
   2   9   3        185.89        189.64         3.42 o                         
   3   9   3        107.33        112.96         3.03 o                         
   4   9   3          2.02          3.58         1.31 o                         
   5   9   3         17.46         23.24         1.83 o                         
   6   9   3         55.28         71.02         3.06 o                         
   7   9   3         26.48         31.73         2.66 o                         
   8   9   3         16.48         18.47         2.49 o                         
  -8  10   3         11.31         13.06         2.54 o                         
  -7  10   3         39.30         46.09         3.41 o                         
  -6  10   3          1.38          2.74         1.50 o                         
  -5  10   3         33.08         32.44         3.18 o                         
  -4  10   3         64.35         65.44         3.15 o                         
  -3  10   3          1.67          3.30         1.50 o                         
  -2  10   3         21.91         17.29         1.95 o                         
  -1  10   3         11.35          8.48         1.35 o                         
   0  10   3         82.83         89.08         3.41 o                         
   1  10   3          5.12          3.06         1.28 o                         
   2  10   3          0.48         -1.16         1.16 o                         
   3  10   3         10.91         10.35         1.80 o                         
   4  10   3         69.18         64.10         2.89 o                         
   5  10   3          3.24          7.45         1.57 o                         
   6  10   3         41.38         44.00         2.59 o                         
   7  10   3        173.23        191.30         5.26 o                         
  -5  11   3          0.71          2.96         1.65 o                         
  -4  11   3         15.81         20.14         2.34 o                         
  -3  11   3         11.56         12.21         2.54 o                         
  -2  11   3         38.61         43.69         3.21 o                         
  -1  11   3         46.52         46.56         2.93 o                         
   0  11   3          3.54          6.86         1.72 o                         
   1  11   3          0.01         -0.43         1.41 o                         
   2  11   3         51.83         58.42         2.99 o                         
   3  11   3         82.47         71.75         3.60 o                         
   4  11   3          8.31          8.02         1.97 o                         
   5  11   3        143.95        163.02         5.08 o                         
 -14   0   4         67.47         66.64         7.29 o                         
 -13   0   4        238.66        233.31         6.69 o                         
 -12   0   4        129.00        131.31         4.78 o                         
 -11   0   4        420.86        409.05         8.42 o                         
 -10   0   4        182.70        164.13         4.36 o                         
  -9   0   4        409.55        367.87         6.24 o                         
  -8   0   4        278.20        283.66         5.49 o                         
  -7   0   4         33.48         50.88         2.21 o                         
  -6   0   4        124.63        122.02         3.68 o                         
  -5   0   4       1075.75       1074.13        12.88 o                         
  -4   0   4        792.47        826.14        11.25 o                         
  -3   0   4        623.36        629.98         8.68 o                         
  -2   0   4      17723.67      17203.46       396.93 o                         
  -1   0   4      28148.20      28163.56       471.38 o                         
   0   0   4       9324.20       9739.76       354.92 o                         
   1   0   4       2090.02       2061.60        15.75 o                         
   2   0   4        447.66        408.60         4.45 o                         
   3   0   4       1325.36       1232.32        10.85 o                         
   4   0   4        155.31        144.41         3.08 o                         
   5   0   4        874.19        896.23         8.51 o                         
   6   0   4         57.33         54.95         2.43 o                         
   7   0   4         39.94         55.32         4.22 o                         
   8   0   4        107.07         89.72         2.86 o                         
   9   0   4          0.27          0.22         1.15 o                         
  10   0   4         97.25         83.27         3.45 o                         
  11   0   4         52.41         59.46         5.29 o                         
  12   0   4        242.39        270.72         9.26 o                         
  13   0   4        249.70        301.13         9.81 o                         
 -14   1   4         80.58        101.84         4.73 o                         
 -13   1   4          0.49          0.83         1.72 o                         
 -12   1   4        107.43        106.60         3.82 o                         
 -11   1   4        205.12        194.60         3.22 o                         
 -10   1   4          0.09         -0.25         0.87 o                         
  -9   1   4       1713.86       1667.14        15.14 o                         
  -8   1   4          1.90          0.56         0.92 o                         
  -7   1   4         68.27         85.50         1.96 o                         
  -6   1   4         10.16         13.62         0.92 o                         
  -5   1   4        219.84        207.83         2.42 o                         
  -4   1   4        345.09        317.90         3.80 o                         
  -3   1   4        551.24        538.62         5.37 o                         
  -2   1   4          3.26          1.55         0.45 o                         
  -1   1   4       3544.07       3452.56        26.37 o                         
   0   1   4      11171.46      10625.24       223.48 o                         
   1   1   4       4022.59       3927.12        30.35 o                         
   2   1   4         42.38         39.44         1.20 o                         
   3   1   4        282.48        283.56         2.85 o                         
   4   1   4        260.03        279.67         3.02 o                         
   5   1   4       1263.48       1315.03         9.92 o                         
   6   1   4        142.30        180.19         2.64 o                         
   7   1   4        274.76        267.88         3.29 o                         
   8   1   4          0.47         -0.33         0.85 o                         
   9   1   4          5.50          6.22         1.09 o                         
  10   1   4          0.48          0.48         0.98 o                         
  11   1   4         81.55         75.52         3.59 o                         
  12   1   4          0.02         -1.59         1.59 o                         
  13   1   4          0.06          1.66         2.00 o                         
 -14   2   4        196.58        203.52         5.13 o                         
 -13   2   4        125.69        145.19         6.02 o                         
 -12   2   4         21.14         21.82         1.55 o                         
 -11   2   4         26.36         33.52         1.76 o                         
 -10   2   4         39.54         41.91         1.70 o                         
  -9   2   4         30.78         35.31         1.34 o                         
  -8   2   4         30.34         44.34         1.41 o                         
  -7   2   4          0.73          2.62         0.61 o                         
  -6   2   4        791.26        905.90         7.07 o                         
  -5   2   4       1433.43       1592.48         9.42 o                         
  -4   2   4        355.75        367.27         3.15 o                         
  -3   2   4         56.29         54.79         1.08 o                         
  -2   2   4          6.49          4.86         0.66 o                         
  -1   2   4        726.98        750.92         5.56 o                         
   0   2   4         36.18         34.40         1.15 o                         
   1   2   4         36.98         32.28         1.31 o                         
   2   2   4        440.23        439.55         3.91 o                         
   3   2   4        519.39        531.11         4.81 o                         
   4   2   4         36.23         25.58         1.26 o                         
   5   2   4         42.18         56.17         1.69 o                         
   6   2   4         31.53         37.03         1.64 o                         
   7   2   4        255.50        264.78         3.54 o                         
   8   2   4        213.45        220.33         3.15 o                         
   9   2   4        156.83        166.76         2.87 o                         
  10   2   4         22.47         28.39         1.73 o                         
  11   2   4          7.80          8.09         1.62 o                         
  12   2   4        136.90        114.26         4.79 o                         
  13   2   4         42.29         50.22         3.79 o                         
 -14   3   4         92.34        116.31        15.15 o                         
 -13   3   4        253.60        273.42         5.69 o                         
 -12   3   4          0.54          2.33         1.10 o                         
 -11   3   4        442.64        414.76         4.65 o                         
 -10   3   4        239.10        250.89         3.44 o                         
  -9   3   4        222.62        194.39         4.00 o                         
  -8   3   4        571.39        547.76         4.87 o                         
  -7   3   4         45.48         42.47         1.86 o                         
  -6   3   4          1.35          1.73         0.53 o                         
  -5   3   4        450.72        454.72         3.55 o                         
  -4   3   4        974.01       1080.87         7.63 o                         
  -3   3   4        748.58        713.48         4.97 o                         
  -2   3   4        166.24        157.19         2.14 o                         
  -1   3   4         24.23         14.22         0.94 o                         
   0   3   4        715.31        792.48         8.29 o                         
   1   3   4        304.03        314.21         3.25 o                         
   2   3   4        384.10        421.62         5.46 o                         
   3   3   4        589.98        642.71         5.52 o                         
   4   3   4        116.74        101.36         2.06 o                         
   5   3   4        252.24        292.54         3.51 o                         
   6   3   4        355.89        353.89         4.19 o                         
   7   3   4          0.84         -0.81         0.81 o                         
   8   3   4          0.66          0.88         0.93 o                         
   9   3   4          0.24         -0.36         0.90 o                         
  10   3   4         15.46         18.30         1.54 o                         
  11   3   4         64.85         52.06         2.67 o                         
  12   3   4         32.59         26.10         3.51 o                         
  13   3   4         51.00         54.01         6.57 o                         
 -13   4   4          0.59          4.12         1.82 o                         
 -12   4   4          0.19          1.40         1.27 o                         
 -11   4   4        106.46        102.04         2.44 o                         
 -10   4   4          2.90          0.59         0.93 o                         
  -9   4   4         11.21          9.88         1.14 o                         
  -8   4   4          4.00          3.28         0.97 o                         
  -7   4   4        117.17        126.01         2.08 o                         
  -6   4   4         98.40        101.67         1.71 o                         
  -5   4   4        430.67        438.84         4.87 o                         
  -4   4   4        213.63        220.72         2.58 o                         
  -3   4   4          2.24          2.64         0.72 o                         
  -2   4   4        278.46        293.04         3.37 o                         
  -1   4   4       1213.95       1266.83         8.17 o                         
   0   4   4        323.78        330.96         3.75 o                         
   1   4   4       1455.50       1450.65        11.37 o                         
   2   4   4          3.15          3.20         0.85 o                         
   3   4   4        516.36        513.36         4.61 o                         
   4   4   4        106.33        102.87         2.21 o                         
   5   4   4         41.25         48.60         1.76 o                         
   6   4   4         22.09         25.10         1.40 o                         
   7   4   4         34.43         33.32         1.62 o                         
   8   4   4         35.95         42.59         1.65 o                         
   9   4   4        382.18        385.46         4.43 o                         
  10   4   4          2.65          3.21         1.30 o                         
  11   4   4        251.44        255.16         7.16 o                         
  12   4   4         78.54         81.25         5.06 o                         
 -13   5   4          2.13          7.42         1.73 o                         
 -12   5   4        119.05        114.26         3.79 o                         
 -11   5   4         16.31         16.10         1.57 o                         
 -10   5   4        137.97        131.45         3.27 o                         
  -9   5   4         15.31         10.77         1.24 o                         
  -8   5   4        759.72        672.10         5.90 o                         
  -7   5   4         19.01         19.52         1.27 o                         
  -6   5   4         57.44         51.73         1.46 o                         
  -5   5   4         33.00         40.31         1.47 o                         
  -4   5   4         90.08        100.58         2.06 o                         
  -3   5   4         24.59         18.54         1.23 o                         
  -2   5   4          2.18          2.98         0.81 o                         
  -1   5   4        653.38        726.28         5.56 o                         
   0   5   4          6.71          3.98         0.84 o                         
   1   5   4        123.87        113.32         2.06 o                         
   2   5   4          0.01          1.82         0.84 o                         
   3   5   4        283.08        297.62         3.65 o                         
   4   5   4          0.12          0.81         0.91 o                         
   5   5   4       1708.06       1691.36        12.20 o                         
   6   5   4          0.06          0.86         0.96 o                         
   7   5   4        553.82        554.60         5.61 o                         
   8   5   4          7.69         11.45         1.09 o                         
   9   5   4          7.82          8.26         1.53 o                         
  10   5   4        186.11        176.30         5.25 o                         
  11   5   4          8.58          7.50         3.68 o                         
  12   5   4         23.01         26.16         3.43 o                         
 -12   6   4        201.80        192.41         4.38 o                         
 -11   6   4          8.99          9.26         1.95 o                         
 -10   6   4          0.18          1.87         1.27 o                         
  -9   6   4        223.52        206.02         3.58 o                         
  -8   6   4        329.01        301.16         3.69 o                         
  -7   6   4         99.18        105.21         2.33 o                         
  -6   6   4       1543.28       1456.16         9.79 o                         
  -5   6   4         76.52         66.65         1.90 o                         
  -4   6   4         80.74         71.01         1.96 o                         
  -3   6   4        433.36        416.35         4.06 o                         
  -2   6   4        345.20        316.50         4.52 o                         
  -1   6   4        213.58        185.18         2.97 o                         
   0   6   4          1.04          1.65         0.76 o                         
   1   6   4         36.38         37.15         1.67 o                         
   2   6   4         82.42         75.46         2.16 o                         
   3   6   4        196.62        201.75         3.74 o                         
   4   6   4        410.22        370.52         5.27 o                         
   5   6   4        313.58        300.23         4.18 o                         
   6   6   4        529.05        489.92         5.51 o                         
   7   6   4        821.22        764.42         7.20 o                         
   8   6   4         14.59         12.93         1.38 o                         
   9   6   4        251.70        258.26         5.43 o                         
  10   6   4         18.55         16.45         2.19 o                         
  11   6   4         49.38         52.14         6.01 o                         
 -11   7   4          0.74          1.78         1.47 o                         
 -10   7   4          0.00          1.87         1.48 o                         
  -9   7   4        361.42        345.07         5.44 o                         
  -8   7   4          1.36          1.21         1.02 o                         
  -7   7   4        313.99        304.53         4.02 o                         
  -6   7   4        291.91        270.20         3.98 o                         
  -5   7   4        302.42        326.50         4.68 o                         
  -4   7   4        662.92        629.49         5.78 o                         
  -3   7   4        188.53        167.83         2.81 o                         
  -2   7   4        612.76        654.08         6.24 o                         
  -1   7   4        246.48        238.41         3.47 o                         
   0   7   4         25.43         19.57         1.50 o                         
   1   7   4        308.91        294.56         3.62 o                         
   2   7   4        617.46        606.66         5.85 o                         
   3   7   4          5.17          2.00         1.12 o                         
   4   7   4        131.69        126.90         2.86 o                         
   5   7   4        188.51        159.90         3.30 o                         
   6   7   4       1280.61       1240.20        10.54 o                         
   7   7   4        144.01        164.39         3.34 o                         
   8   7   4         26.65         22.81         1.61 o                         
   9   7   4        259.46        252.01         5.76 o                         
  10   7   4         12.67         15.40         2.33 o                         
 -10   8   4         29.36         33.33         2.28 o                         
  -9   8   4         14.04         15.10         1.77 o                         
  -8   8   4        228.22        213.93         4.07 o                         
  -7   8   4          4.04          2.40         1.09 o                         
  -6   8   4         13.29         20.05         1.53 o                         
  -5   8   4         30.84         28.15         1.99 o                         
  -4   8   4         24.13         20.75         1.50 o                         
  -3   8   4          3.87          1.47         1.13 o                         
  -2   8   4         49.53         38.73         2.05 o                         
  -1   8   4        167.70        157.21         3.15 o                         
   0   8   4        504.38        467.11         4.98 o                         
   1   8   4         17.78         11.45         1.27 o                         
   2   8   4        231.10        248.42         3.59 o                         
   3   8   4        719.48        723.32         6.89 o                         
   4   8   4          0.33          0.50         1.18 o                         
   5   8   4          0.02          0.56         1.27 o                         
   6   8   4        110.71        105.87         3.33 o                         
   7   8   4         60.03         57.91         2.76 o                         
   8   8   4          9.10         13.03         1.61 o                         
   9   8   4         48.05         51.02         3.11 o                         
  -9   9   4          0.37          2.20         1.66 o                         
  -8   9   4         17.18         18.25         2.68 o                         
  -7   9   4         55.97         45.03         2.44 o                         
  -6   9   4        155.71        152.96         3.51 o                         
  -5   9   4        131.06        121.42         3.29 o                         
  -4   9   4         64.19         53.00         2.53 o                         
  -3   9   4        345.42        339.07         5.02 o                         
  -2   9   4         40.69         48.48         2.49 o                         
  -1   9   4          4.93          1.36         1.32 o                         
   0   9   4         12.15         11.34         1.47 o                         
   1   9   4          8.52          6.27         1.35 o                         
   2   9   4         21.84         18.29         1.54 o                         
   3   9   4        344.22        318.96         4.51 o                         
   4   9   4          0.11          0.42         1.55 o                         
   5   9   4         82.62         75.49         3.00 o                         
   6   9   4        118.06        124.16         3.58 o                         
   7   9   4         50.73         52.60         2.94 o                         
   8   9   4         30.31         37.19         2.14 o                         
  -7  10   4          2.34          0.85         1.52 o                         
  -6  10   4        101.97         97.24         3.63 o                         
  -5  10   4         61.11         60.27         2.97 o                         
  -4  10   4          0.05         -1.41         1.41 o                         
  -3  10   4        123.86        122.04         3.73 o                         
  -2  10   4         14.82         15.55         1.83 o                         
  -1  10   4        192.41        196.49         4.87 o                         
   0  10   4        321.70        312.32         4.80 o                         
   1  10   4         64.92         55.99         2.50 o                         
   2  10   4         53.68         53.49         2.72 o                         
   3  10   4         12.47         10.18         1.69 o                         
   4  10   4        121.83        107.08         3.75 o                         
   5  10   4          0.08         -0.59         1.38 o                         
   6  10   4         59.01         63.48         3.41 o                         
  -5  11   4          9.47         12.69         2.74 o                         
  -4  11   4         61.20         61.87         3.58 o                         
  -3  11   4        206.33        231.60         6.64 o                         
  -2  11   4         99.05        136.49         4.88 o                         
  -1  11   4         33.66         29.87         2.61 o                         
   0  11   4         96.50         94.11         5.15 o                         
   1  11   4         21.72         21.64         2.14 o                         
   2  11   4         55.96         53.85         3.05 o                         
   3  11   4         18.07         22.68         2.37 o                         
   4  11   4          0.11          1.81         1.79 o                         
 -14   1   5          3.75          7.19         2.15 o                         
 -13   1   5         24.14         36.81         2.94 o                         
 -12   1   5         19.18         30.71         2.57 o                         
 -11   1   5        340.94        323.96         5.71 o                         
 -10   1   5         82.92         85.51         2.69 o                         
  -9   1   5        265.98        259.10         4.19 o                         
  -8   1   5        655.22        704.31         7.34 o                         
  -7   1   5        398.80        393.70         4.66 o                         
  -6   1   5        175.09        196.90         2.93 o                         
  -5   1   5        187.32        201.18         3.00 o                         
  -4   1   5        273.91        279.36         3.59 o                         
  -3   1   5          1.31          3.52         0.64 o                         
  -2   1   5       1249.50       1259.81         8.19 o                         
  -1   1   5       7169.44       7294.13       153.34 o                         
   0   1   5       2552.28       2569.88        15.96 o                         
   1   1   5        387.13        314.08         2.90 o                         
   2   1   5        186.93        191.94         2.40 o                         
   3   1   5         90.56         92.75         1.89 o                         
   4   1   5        294.05        335.32         3.47 o                         
   5   1   5        148.52        175.14         2.85 o                         
   6   1   5         15.47         25.15         1.36 o                         
   7   1   5        111.72        123.41         2.42 o                         
   8   1   5        155.00        148.42         2.75 o                         
   9   1   5         34.74         38.38         1.85 o                         
  10   1   5         55.43         52.77         2.03 o                         
  11   1   5         10.77          8.37         2.26 o                         
  12   1   5          3.53          1.19         2.67 o                         
  13   1   5          0.49          0.23         2.81 o                         
 -14   2   5          7.31         10.08         2.09 o                         
 -13   2   5          1.15          8.22         2.12 o                         
 -12   2   5          1.09          3.74         1.44 o                         
 -11   2   5        169.55        161.34         3.34 o                         
 -10   2   5        119.65        115.95         2.45 o                         
  -9   2   5          4.42          4.61         1.02 o                         
  -8   2   5        261.01        257.47         3.43 o                         
  -7   2   5         12.00         12.59         1.04 o                         
  -6   2   5        110.26        103.47         1.78 o                         
  -5   2   5        876.80        914.47         7.92 o                         
  -4   2   5          7.53         11.86         0.86 o                         
  -3   2   5         16.17         29.88         1.29 o                         
  -2   2   5        433.86        451.72         4.33 o                         
  -1   2   5        409.33        410.67         3.93 o                         
   0   2   5         25.46         22.98         1.14 o                         
   1   2   5        139.31        153.04         2.63 o                         
   2   2   5        120.55        138.89         2.14 o                         
   3   2   5         94.86         94.72         1.87 o                         
   4   2   5        157.98        167.06         2.58 o                         
   5   2   5       1174.66       1161.90         9.42 o                         
   6   2   5        189.04        183.64         2.97 o                         
   7   2   5         54.94         53.51         1.96 o                         
   8   2   5          0.01          1.14         1.06 o                         
   9   2   5         18.39         20.17         1.49 o                         
  10   2   5        582.92        545.16         5.63 o                         
  11   2   5        236.53        223.67         5.27 o                         
  12   2   5         40.25         39.13         3.38 o                         
  13   2   5         59.97         43.59         8.17 o                         
 -13   3   5          1.73          0.72         1.69 o                         
 -12   3   5         24.22         23.97         2.00 o                         
 -11   3   5        158.90        149.58         3.66 o                         
 -10   3   5         19.83         22.61         1.70 o                         
  -9   3   5         19.58         17.64         1.53 o                         
  -8   3   5         27.92         32.44         1.52 o                         
  -7   3   5        310.72        279.63         3.13 o                         
  -6   3   5         23.32         31.81         1.04 o                         
  -5   3   5         54.79         58.85         1.33 o                         
  -4   3   5        165.74        220.40         2.53 o                         
  -3   3   5         99.24         94.35         1.90 o                         
  -2   3   5        143.01        151.90         2.17 o                         
  -1   3   5       4654.64       4814.51        36.08 o                         
   0   3   5          2.70          1.57         0.91 o                         
   1   3   5        414.49        411.64         3.83 o                         
   2   3   5        129.12        135.42         3.68 o                         
   3   3   5        346.30        341.81         3.84 o                         
   4   3   5        133.16        144.41         2.48 o                         
   5   3   5        718.70        720.81         6.13 o                         
   6   3   5        226.91        229.97         3.42 o                         
   7   3   5        691.55        679.57         6.31 o                         
   8   3   5        155.42        138.27         2.78 o                         
   9   3   5         13.28         18.55         1.44 o                         
  10   3   5         59.32         55.83         2.28 o                         
  11   3   5          2.81          3.20         1.67 o                         
  12   3   5          3.02          2.99         1.65 o                         
 -13   4   5         22.55         24.56         2.36 o                         
 -12   4   5         85.81         92.83         3.15 o                         
 -11   4   5        161.31        159.48         3.61 o                         
 -10   4   5         53.60         44.53         2.18 o                         
  -9   4   5          0.01          0.54         0.91 o                         
  -8   4   5        744.08        690.36         6.38 o                         
  -7   4   5        266.37        267.99         2.63 o                         
  -6   4   5          3.16          4.70         0.78 o                         
  -5   4   5        141.51        162.83         2.46 o                         
  -4   4   5         87.31         98.01         1.86 o                         
  -3   4   5         34.92         37.11         1.43 o                         
  -2   4   5       1616.82       1618.07        11.47 o                         
  -1   4   5        426.61        480.07         4.50 o                         
   0   4   5        156.20        158.23         2.67 o                         
   1   4   5        363.31        405.63         4.40 o                         
   2   4   5        322.41        325.23         3.76 o                         
   3   4   5        198.03        201.57         3.03 o                         
   4   4   5        851.39        872.62         7.07 o                         
   5   4   5          1.62          1.57         0.88 o                         
   6   4   5         19.42         15.09         1.34 o                         
   7   4   5         36.86         40.16         1.95 o                         
   8   4   5        540.16        521.60         5.19 o                         
   9   4   5        109.96        104.17         2.88 o                         
  10   4   5         35.32         33.00         2.08 o                         
  11   4   5          7.97         12.06         1.82 o                         
  12   4   5         46.11         44.95         4.23 o                         
 -13   5   5          0.30          7.40         1.71 o                         
 -12   5   5         14.69         21.10         2.24 o                         
 -11   5   5         17.26         24.67         1.64 o                         
 -10   5   5         15.43         21.05         1.73 o                         
  -9   5   5        190.09        154.47         2.98 o                         
  -8   5   5        465.94        430.04         4.39 o                         
  -7   5   5         38.64         40.79         1.54 o                         
  -6   5   5          0.81          0.30         0.77 o                         
  -5   5   5         37.69         38.43         1.66 o                         
  -4   5   5          7.29          8.00         1.04 o                         
  -3   5   5        589.47        608.08         5.92 o                         
  -2   5   5         11.93         12.35         1.06 o                         
  -1   5   5       1685.69       1642.19        12.59 o                         
   0   5   5          0.45          1.25         0.88 o                         
   1   5   5        133.35        128.64         2.57 o                         
   2   5   5         52.24         56.94         2.04 o                         
   3   5   5         21.17         27.70         1.75 o                         
   4   5   5        300.40        274.50         4.12 o                         
   5   5   5        394.80        400.64         4.99 o                         
   6   5   5        262.37        232.30         3.66 o                         
   7   5   5         58.59         66.78         2.59 o                         
   8   5   5        211.79        204.63         3.84 o                         
   9   5   5          2.62          4.81         1.06 o                         
  10   5   5          6.31          9.80         2.39 o                         
  11   5   5        429.92        411.95        15.28 o                         
 -12   6   5          0.15          1.22         1.55 o                         
 -11   6   5         11.24         10.58         1.82 o                         
 -10   6   5          0.20          1.06         1.14 o                         
  -9   6   5          3.53          9.67         1.24 o                         
  -8   6   5          1.64          2.17         1.04 o                         
  -7   6   5        758.07        705.24         6.23 o                         
  -6   6   5        249.59        222.54         3.41 o                         
  -5   6   5        132.26        126.87         2.70 o                         
  -4   6   5          0.50         -0.92         0.92 o                         
  -3   6   5        237.74        234.02         3.56 o                         
  -2   6   5        323.38        308.34         3.66 o                         
  -1   6   5        243.94        240.39         3.28 o                         
   0   6   5         50.10         56.14         2.26 o                         
   1   6   5        330.73        333.72         4.03 o                         
   2   6   5        186.10        180.15         2.99 o                         
   3   6   5        158.82        162.66         3.17 o                         
   4   6   5         39.18         46.30         2.07 o                         
   5   6   5        671.19        633.98         7.46 o                         
   6   6   5        319.14        286.51         4.62 o                         
   7   6   5         77.07         84.54         2.66 o                         
   8   6   5          2.64          5.69         1.29 o                         
   9   6   5        121.20        118.23         2.73 o                         
  10   6   5        153.76        164.01         6.74 o                         
  11   6   5         77.73         76.48         6.61 o                         
 -11   7   5         12.28         19.55         2.15 o                         
 -10   7   5         12.01         15.29         2.18 o                         
  -9   7   5          4.43          5.39         1.25 o                         
  -8   7   5        184.85        182.39         3.46 o                         
  -7   7   5        415.91        386.83         4.71 o                         
  -6   7   5        251.23        266.59         4.39 o                         
  -5   7   5         25.10         28.28         1.80 o                         
  -4   7   5        811.72        777.74         8.23 o                         
  -3   7   5        514.14        452.51         4.96 o                         
  -2   7   5         41.03         37.12         1.84 o                         
  -1   7   5         31.35         32.66         2.06 o                         
   0   7   5         53.10         46.31         2.24 o                         
   1   7   5          0.01          0.47         1.03 o                         
   2   7   5         64.65         59.82         2.36 o                         
   3   7   5        121.25        114.48         2.74 o                         
   4   7   5         56.95         55.83         2.36 o                         
   5   7   5         75.68         73.84         3.10 o                         
   6   7   5        108.40         98.78         2.85 o                         
   7   7   5        212.36        211.14         3.95 o                         
   8   7   5          0.12          3.07         1.69 o                         
   9   7   5          1.52          0.54         1.78 o                         
  10   7   5         68.06         77.65         4.63 o                         
 -10   8   5         13.24         14.21         2.26 o                         
  -9   8   5         43.76         44.98         3.23 o                         
  -8   8   5          0.25          2.71         2.05 o                         
  -7   8   5         61.16         62.21         3.20 o                         
  -6   8   5        161.99        143.26         3.60 o                         
  -5   8   5       1061.24        968.79         9.38 o                         
  -4   8   5         16.20         17.96         1.65 o                         
  -3   8   5         22.12         20.66         1.61 o                         
  -2   8   5        599.74        545.92         5.94 o                         
  -1   8   5          3.64          1.68         1.31 o                         
   0   8   5         34.95         40.79         2.53 o                         
   1   8   5          5.58          6.39         1.29 o                         
   2   8   5        902.09        807.63         7.77 o                         
   3   8   5         10.78         11.72         1.52 o                         
   4   8   5        509.14        519.76         5.90 o                         
   5   8   5         95.46         92.78         2.99 o                         
   6   8   5         22.05         18.97         1.87 o                         
   7   8   5        141.60        135.39         4.38 o                         
   8   8   5          1.28          3.89         1.56 o                         
   9   8   5         32.71         36.11         3.30 o                         
  -9   9   5         77.09         94.56         3.82 o                         
  -8   9   5          1.77          2.90         1.72 o                         
  -7   9   5          3.18          0.69         2.17 o                         
  -6   9   5         25.24         25.57         2.35 o                         
  -5   9   5         64.14         51.04         3.37 o                         
  -4   9   5          1.31          1.69         1.21 o                         
  -3   9   5          9.27          8.70         1.51 o                         
  -2   9   5         41.56         46.36         2.27 o                         
  -1   9   5          4.52          2.08         1.30 o                         
   0   9   5         73.31         90.25         2.92 o                         
   1   9   5        708.70        627.62         6.95 o                         
   2   9   5        177.70        177.09         3.63 o                         
   3   9   5          0.00          4.93         1.45 o                         
   4   9   5         54.66         57.98         3.25 o                         
   5   9   5         69.56         76.21         3.84 o                         
   6   9   5        141.07        150.19         4.27 o                         
   7   9   5         74.05         89.24         4.24 o                         
   8   9   5        154.82        148.90         4.40 o                         
  -7  10   5         49.73         46.30         2.79 o                         
  -6  10   5          2.22          0.62         3.21 o                         
  -5  10   5         80.08         73.65         3.35 o                         
  -4  10   5          7.19          8.72         2.03 o                         
  -3  10   5         24.17         25.49         2.28 o                         
  -2  10   5          2.16          7.02         1.74 o                         
  -1  10   5        207.49        186.73         4.63 o                         
   0  10   5          5.49         10.67         1.89 o                         
   1  10   5         53.42         48.83         3.35 o                         
   2  10   5          4.12          2.22         1.59 o                         
   3  10   5        102.63        107.81         3.78 o                         
   4  10   5          2.03          3.46         1.82 o                         
   5  10   5         15.10         11.00         2.23 o                         
   6  10   5         55.47         56.70         4.24 o                         
  -5  11   5          1.83          0.40         2.08 o                         
  -4  11   5        171.15        226.83         6.22 o                         
  -3  11   5        118.52        136.08         4.56 o                         
  -2  11   5         15.19         21.34         2.27 o                         
  -1  11   5        411.16        462.48         8.63 o                         
   0  11   5        157.52        168.99         6.20 o                         
   1  11   5        161.46        164.28         4.51 o                         
   2  11   5          7.10         17.22         2.34 o                         
   3  11   5          1.42          1.53         1.93 o                         
 -14   0   6        111.07        112.56         5.47 o                         
 -13   0   6        341.68        357.49         8.84 o                         
 -12   0   6        448.82        484.00        21.91 o                         
 -11   0   6        684.70        680.60        12.18 o                         
 -10   0   6         80.31         88.06         3.20 o                         
  -9   0   6       6290.50       6202.21        58.81 o                         
  -8   0   6        144.69        156.21         3.79 o                         
  -7   0   6        688.42        698.13        11.34 o                         
  -6   0   6       5945.91       6123.15        80.93 o                         
  -5   0   6        243.67        214.93         5.00 o                         
  -4   0   6        224.98        316.79         8.24 o                         
  -3   0   6       1644.28       1829.86        24.61 o                         
  -2   0   6       3117.41       3312.76        28.01 o                         
  -1   0   6        273.83        276.62         3.86 o                         
   0   0   6       4278.78       4496.22        35.01 o                         
   1   0   6        107.27        138.26         3.08 o                         
   2   0   6        669.76        735.09         7.25 o                         
   3   0   6       1223.58       1257.74        11.75 o                         
   4   0   6        301.09        331.25         5.16 o                         
   5   0   6        280.80        273.04         5.36 o                         
   6   0   6        287.18        310.22         5.06 o                         
   7   0   6         77.92         81.57         2.97 o                         
   8   0   6          1.20          2.25         1.33 o                         
   9   0   6       1223.60       1216.30        13.19 o                         
  10   0   6         18.91         21.12         2.57 o                         
  11   0   6        252.79        254.62         7.52 o                         
  12   0   6         78.98         76.53        11.94 o                         
 -14   1   6          1.05          5.78         1.80 o                         
 -13   1   6         82.40         93.73         5.67 o                         
 -12   1   6         71.76         72.98         3.25 o                         
 -11   1   6        629.46        612.80         6.65 o                         
 -10   1   6        422.94        409.98         5.52 o                         
  -9   1   6         26.91         27.09         1.78 o                         
  -8   1   6          2.91          2.28         0.86 o                         
  -7   1   6         64.95         80.11         2.04 o                         
  -6   1   6         15.13         15.07         1.79 o                         
  -5   1   6         20.33         22.49         1.31 o                         
  -4   1   6         18.02         20.21         1.26 o                         
  -3   1   6        202.96        195.08         2.85 o                         
  -2   1   6        852.91        950.76         6.47 o                         
  -1   1   6        437.86        464.38         3.99 o                         
   0   1   6       1155.01       1161.96        10.49 o                         
   1   1   6        913.89        984.38         6.52 o                         
   2   1   6        600.94        566.76         4.67 o                         
   3   1   6        569.34        570.85         4.88 o                         
   4   1   6       1128.17       1164.14         8.15 o                         
   5   1   6        337.23        312.01         3.83 o                         
   6   1   6          0.58         -0.46         0.87 o                         
   7   1   6         33.19         41.98         1.84 o                         
   8   1   6        245.86        237.48         3.72 o                         
   9   1   6         22.29         27.19         2.10 o                         
  10   1   6          7.05          9.84         1.41 o                         
  11   1   6         47.76         46.09         2.78 o                         
  12   1   6         50.14         43.53         3.52 o                         
 -14   2   6         26.45         26.03         2.63 o                         
 -13   2   6         98.05        104.07         4.60 o                         
 -12   2   6         45.60         47.26         1.87 o                         
 -11   2   6         21.59         21.21         1.57 o                         
 -10   2   6         94.77         87.58         2.54 o                         
  -9   2   6         66.47         65.10         2.06 o                         
  -8   2   6         13.92         13.64         1.16 o                         
  -7   2   6         19.81         27.58         1.33 o                         
  -6   2   6          5.69          9.12         0.97 o                         
  -5   2   6       3759.56       3921.57        28.56 o                         
  -4   2   6        632.34        645.02         5.85 o                         
  -3   2   6        100.40        115.95         1.89 o                         
  -2   2   6       1179.11       1235.53         9.15 o                         
  -1   2   6         16.47         15.62         0.99 o                         
   0   2   6         21.04         37.30         1.75 o                         
   1   2   6         58.68         46.87         2.49 o                         
   2   2   6         50.78         63.65         2.59 o                         
   3   2   6         18.77         28.78         1.68 o                         
   4   2   6        316.46        298.50         3.46 o                         
   5   2   6        320.50        345.91         4.21 o                         
   6   2   6         41.56         43.08         1.85 o                         
   7   2   6         12.34         10.14         1.29 o                         
   8   2   6       1227.46       1204.05         9.02 o                         
   9   2   6         16.04         12.45         1.34 o                         
  10   2   6         37.58         51.02         2.32 o                         
  11   2   6         58.25         59.56         3.14 o                         
  12   2   6        242.56        216.69         7.06 o                         
 -13   3   6        114.89        132.91         4.02 o                         
 -12   3   6        157.35        178.05         4.09 o                         
 -11   3   6        143.43        168.63         3.75 o                         
 -10   3   6        139.27        142.31         3.09 o                         
  -9   3   6         26.40         31.71         1.53 o                         
  -8   3   6        577.68        556.35         5.62 o                         
  -7   3   6         28.29         37.20         1.44 o                         
  -6   3   6         71.90         70.06         1.89 o                         
  -5   3   6        627.19        640.23         5.46 o                         
  -4   3   6        170.92        177.82         2.30 o                         
  -3   3   6        236.59        221.09         2.80 o                         
  -2   3   6        103.69         86.33         1.83 o                         
  -1   3   6        115.71        118.83         2.32 o                         
   0   3   6          1.20          9.94         0.91 o                         
   1   3   6       1576.84       1533.52         9.45 o                         
   2   3   6        714.79        738.00         6.18 o                         
   3   3   6        108.37        110.93         2.18 o                         
   4   3   6          3.30          5.65         0.95 o                         
   5   3   6         23.40         20.52         1.37 o                         
   6   3   6        232.54        254.77         3.66 o                         
   7   3   6          9.54         10.29         1.26 o                         
   8   3   6        147.62        125.34         2.77 o                         
   9   3   6        399.11        413.40         4.98 o                         
  10   3   6        161.78        159.06         5.02 o                         
  11   3   6          9.51         11.42         1.74 o                         
  12   3   6          1.44          3.58         1.85 o                         
 -13   4   6         84.77         83.00         3.52 o                         
 -12   4   6          2.82          5.02         1.52 o                         
 -11   4   6        264.85        271.90         4.94 o                         
 -10   4   6        237.49        231.24         3.93 o                         
  -9   4   6        166.40        139.83         3.02 o                         
  -8   4   6          0.23         -0.49         0.65 o                         
  -7   4   6          1.37          3.01         0.69 o                         
  -6   4   6         36.35         47.25         1.46 o                         
  -5   4   6         31.75         40.41         1.43 o                         
  -4   4   6         46.09         51.75         1.64 o                         
  -3   4   6         94.81        104.10         2.23 o                         
  -2   4   6         43.80         49.73         1.62 o                         
  -1   4   6        156.91        157.19         2.53 o                         
   0   4   6       1981.69       2103.89        14.03 o                         
   1   4   6         35.15         46.86         1.66 o                         
   2   4   6         37.62         49.73         3.48 o                         
   3   4   6          3.02          2.68         0.93 o                         
   4   4   6        624.13        671.68         6.46 o                         
   5   4   6        206.64        198.87         3.35 o                         
   6   4   6         66.00         67.40         2.33 o                         
   7   4   6        580.14        547.83         5.66 o                         
   8   4   6        109.22        108.16         3.03 o                         
   9   4   6          2.86          5.46         1.02 o                         
  10   4   6         75.54         70.49         3.84 o                         
  11   4   6          6.66          4.74         1.68 o                         
  12   4   6          2.83          0.01         5.86 o                         
 -12   5   6         11.57          9.61         1.86 o                         
 -11   5   6        143.79        144.58         3.74 o                         
 -10   5   6         22.42         33.36         2.11 o                         
  -9   5   6         11.70         10.37         1.32 o                         
  -8   5   6          0.05          1.47         0.70 o                         
  -7   5   6        595.80        580.53         5.36 o                         
  -6   5   6         91.17         91.13         2.16 o                         
  -5   5   6         13.78         17.58         1.26 o                         
  -4   5   6        216.53        216.82         3.09 o                         
  -3   5   6        194.78        193.27         2.92 o                         
  -2   5   6        749.87        715.91         6.49 o                         
  -1   5   6        132.98        159.13         2.79 o                         
   0   5   6         48.62         57.10         2.08 o                         
   1   5   6        144.07        152.88         2.58 o                         
   2   5   6         33.65         41.00         1.86 o                         
   3   5   6         14.39         19.55         1.55 o                         
   4   5   6        606.06        585.53         6.07 o                         
   5   5   6         64.94         70.35         2.30 o                         
   6   5   6        545.03        518.48         5.55 o                         
   7   5   6          0.23         -0.33         1.04 o                         
   8   5   6          3.02          1.08         1.04 o                         
   9   5   6         10.36         10.06         1.34 o                         
  10   5   6         64.68         61.32         4.04 o                         
  11   5   6         33.27         31.97         4.05 o                         
 -12   6   6         43.70         60.17         3.77 o                         
 -11   6   6          2.45          0.04         2.51 o                         
 -10   6   6          1.15          2.70         1.53 o                         
  -9   6   6        214.49        207.45         4.22 o                         
  -8   6   6         55.04         59.26         2.31 o                         
  -7   6   6        102.37         95.30         2.41 o                         
  -6   6   6          0.03          3.67         1.15 o                         
  -5   6   6        592.04        572.75         5.76 o                         
  -4   6   6       1047.39       1027.89         8.56 o                         
  -3   6   6         27.28         31.15         1.82 o                         
  -2   6   6        434.63        429.40         4.42 o                         
  -1   6   6        650.89        676.00         5.97 o                         
   0   6   6          1.66          0.83         1.00 o                         
   1   6   6       1122.49       1110.16         8.54 o                         
   2   6   6        306.44        316.93         4.02 o                         
   3   6   6         19.85         23.95         1.63 o                         
   4   6   6        157.37        152.37         3.33 o                         
   5   6   6         81.03         82.12         2.74 o                         
   6   6   6        167.89        161.92         3.43 o                         
   7   6   6        143.64        136.71         3.46 o                         
   8   6   6         23.50         27.90         2.00 o                         
   9   6   6         60.65         62.25         2.72 o                         
  10   6   6         40.33         45.81         4.17 o                         
 -11   7   6          3.05          2.26         1.72 o                         
 -10   7   6          0.64          0.59         2.58 o                         
  -9   7   6         50.12         51.63         2.51 o                         
  -8   7   6        110.70        101.88         6.33 o                         
  -7   7   6        431.34        451.08         5.47 o                         
  -6   7   6         47.27         51.46         2.51 o                         
  -5   7   6       1422.36       1351.47        10.96 o                         
  -4   7   6          2.49          2.86         1.32 o                         
  -3   7   6        287.31        277.96         4.46 o                         
  -2   7   6        103.34         89.99         2.35 o                         
  -1   7   6        151.37        147.74         2.87 o                         
   0   7   6         45.83         48.51         2.16 o                         
   1   7   6        132.59        129.79         3.02 o                         
   2   7   6         36.43         29.77         1.81 o                         
   3   7   6        227.54        234.20         3.78 o                         
   4   7   6         52.16         52.14         2.42 o                         
   5   7   6         28.36         32.41         2.00 o                         
   6   7   6          1.62          2.47         1.32 o                         
   7   7   6        130.91        129.18         3.54 o                         
   8   7   6         10.79         13.02         1.82 o                         
   9   7   6         52.40         63.15         3.40 o                         
  10   7   6          0.26          0.93         2.58 o                         
 -10   8   6          0.80          3.15         2.11 o                         
  -9   8   6        154.09        152.03         5.52 o                         
  -8   8   6          1.93          3.84         1.58 o                         
  -7   8   6         20.45         21.62         2.19 o                         
  -6   8   6        324.07        289.70         5.36 o                         
  -5   8   6          1.37          1.18         1.95 o                         
  -4   8   6         39.66         33.63         2.14 o                         
  -3   8   6        136.66        109.26         3.16 o                         
  -2   8   6          1.28          5.03         1.26 o                         
  -1   8   6          0.33          2.43         1.21 o                         
   0   8   6        159.59        126.73         3.13 o                         
   1   8   6        320.12        305.21         4.51 o                         
   2   8   6         26.42         29.24         1.91 o                         
   3   8   6        849.60        787.84         8.71 o                         
   4   8   6        191.93        191.94         3.93 o                         
   5   8   6          0.60          1.27         1.46 o                         
   6   8   6          0.40         -0.28         2.10 o                         
   7   8   6         23.02         26.80         2.44 o                         
   8   8   6        101.51        109.05         4.26 o                         
  -9   9   6          4.37          1.90         1.75 o                         
  -8   9   6         13.92         11.74         1.98 o                         
  -7   9   6          2.82          2.64         1.46 o                         
  -6   9   6         26.00         30.32         2.64 o                         
  -5   9   6          9.33         13.96         2.28 o                         
  -4   9   6        103.64        106.56         3.88 o                         
  -3   9   6        125.60        118.76         3.84 o                         
  -2   9   6        144.94        134.22         3.27 o                         
  -1   9   6          1.50          1.94         1.31 o                         
   0   9   6          0.65          3.43         1.65 o                         
   1   9   6         54.96         35.10         2.16 o                         
   2   9   6         13.53         12.82         1.63 o                         
   3   9   6        295.27        283.24         5.20 o                         
   4   9   6          3.55         10.25         1.82 o                         
   5   9   6         86.99         86.44         4.57 o                         
   6   9   6         31.86         57.74         3.42 o                         
   7   9   6        275.93        262.70         8.11 o                         
  -7  10   6         45.02         50.25         3.03 o                         
  -6  10   6          9.43         13.17         2.20 o                         
  -5  10   6          1.32          3.41         2.17 o                         
  -4  10   6        117.59        124.69         5.22 o                         
  -3  10   6          1.24          2.04         1.43 o                         
  -2  10   6        136.33        117.52         4.02 o                         
  -1  10   6         11.30         25.00         2.41 o                         
   0  10   6        124.88        125.65         4.18 o                         
   1  10   6         99.22        133.56         4.23 o                         
   2  10   6          4.10         10.74         2.43 o                         
   3  10   6         71.59         78.92         4.89 o                         
   4  10   6          0.06          0.78         1.87 o                         
   5  10   6         89.86         99.45         6.25 o                         
  -4  11   6         72.79        100.33         5.41 o                         
  -3  11   6         18.97         23.52         2.37 o                         
  -2  11   6          8.37         11.02         2.63 o                         
  -1  11   6          0.28          2.89         2.16 o                         
   0  11   6         25.73         34.36         4.55 o                         
   1  11   6         47.10         60.22         3.78 o                         
   2  11   6         24.16         26.44         2.44 o                         
   3  11   6         22.30         12.73         5.02 o                         
 -14   1   7          3.84          7.46         1.48 o                         
 -13   1   7         11.21         13.58         1.82 o                         
 -12   1   7        361.84        363.47         4.90 o                         
 -11   1   7         21.97         24.09         1.89 o                         
 -10   1   7        222.77        220.23         4.96 o                         
  -9   1   7         64.41         68.83         3.07 o                         
  -8   1   7        302.81        324.99         4.10 o                         
  -7   1   7        692.85        707.47         6.65 o                         
  -6   1   7         19.53         17.22         1.12 o                         
  -5   1   7         63.35         83.67         1.87 o                         
  -4   1   7        551.65        601.51         5.43 o                         
  -3   1   7       1352.82       1389.63        10.57 o                         
  -2   1   7        300.77        337.74         3.31 o                         
  -1   1   7       1128.00       1263.27         8.66 o                         
   0   1   7         79.02         91.18         1.84 o                         
   1   1   7       2141.74       2249.39        12.93 o                         
   2   1   7          4.05          6.26         0.91 o                         
   3   1   7          0.97          1.83         0.83 o                         
   4   1   7        147.71        142.43         2.55 o                         
   5   1   7        413.34        418.71         4.47 o                         
   6   1   7        253.33        251.31         3.71 o                         
   7   1   7        137.25        134.00         3.11 o                         
   8   1   7         20.36         21.83         1.63 o                         
   9   1   7        276.66        263.08         3.99 o                         
  10   1   7         56.59         63.17         2.68 o                         
  11   1   7         49.39         52.72         3.09 o                         
  12   1   7          6.13         12.17         2.05 o                         
 -13   2   7         39.18         44.86         2.24 o                         
 -12   2   7          8.55         10.06         1.30 o                         
 -11   2   7        106.83         98.12         2.60 o                         
 -10   2   7        214.25        226.60         3.65 o                         
  -9   2   7         46.97         43.32         1.98 o                         
  -8   2   7         70.38         60.13         2.20 o                         
  -7   2   7        183.15        171.67         3.04 o                         
  -6   2   7         82.18         72.71         2.03 o                         
  -5   2   7        221.52        234.10         3.09 o                         
  -4   2   7         27.97         30.73         1.45 o                         
  -3   2   7         46.87         61.28         1.55 o                         
  -2   2   7        754.63        786.31         5.93 o                         
  -1   2   7        103.57        125.07         2.18 o                         
   0   2   7         98.96         89.52         2.00 o                         
   1   2   7       3028.58       3087.03        18.24 o                         
   2   2   7        678.51        698.69         6.01 o                         
   3   2   7        117.90        114.31         2.41 o                         
   4   2   7        363.12        396.44         4.23 o                         
   5   2   7        374.60        375.01         4.23 o                         
   6   2   7         99.10         98.57         2.42 o                         
   7   2   7         29.13         31.14         2.12 o                         
   8   2   7       2691.83       2621.54        20.00 o                         
   9   2   7        303.01        296.14         4.44 o                         
  10   2   7          0.21          2.48         1.30 o                         
  11   2   7        143.29        139.36         4.36 o                         
  12   2   7          0.00          2.61         1.50 o                         
 -13   3   7         75.34         65.72         2.99 o                         
 -12   3   7        348.04        367.01         5.51 o                         
 -11   3   7        390.31        395.65         6.31 o                         
 -10   3   7         64.44         71.61         2.58 o                         
  -9   3   7        270.57        266.66         3.90 o                         
  -8   3   7        184.60        180.86         2.77 o                         
  -7   3   7          0.72          1.42         0.91 o                         
  -6   3   7         41.39         47.05         2.07 o                         
  -5   3   7       1860.87       1936.77        15.79 o                         
  -4   3   7        153.39        161.00         2.33 o                         
  -3   3   7          2.87          7.88         0.94 o                         
  -2   3   7        338.60        362.99         4.27 o                         
  -1   3   7         27.39         33.07         1.76 o                         
   0   3   7        444.28        457.01         4.50 o                         
   1   3   7         38.71         38.44         1.65 o                         
   2   3   7        140.79        156.09         2.72 o                         
   3   3   7        109.86        109.00         2.28 o                         
   4   3   7         89.77         86.50         2.34 o                         
   5   3   7          8.60         12.69         1.28 o                         
   6   3   7        146.47        143.23         2.86 o                         
   7   3   7         19.53         15.82         1.44 o                         
   8   3   7        527.94        527.79         5.75 o                         
   9   3   7          0.03          2.95         1.11 o                         
  10   3   7        227.41        211.91         5.00 o                         
  11   3   7          3.90          5.11         1.84 o                         
 -13   4   7         15.92         14.65         1.81 o                         
 -12   4   7         91.31         93.24         4.81 o                         
 -11   4   7        446.92        442.24         6.81 o                         
 -10   4   7         25.59         21.35         1.89 o                         
  -9   4   7         96.48        101.30         2.23 o                         
  -8   4   7        502.85        510.47         5.04 o                         
  -7   4   7         65.05         56.65         2.10 o                         
  -6   4   7        250.19        252.45         4.47 o                         
  -5   4   7        213.99        199.17         3.00 o                         
  -4   4   7        458.27        441.21         4.56 o                         
  -3   4   7        147.07        123.29         2.44 o                         
  -2   4   7         22.57         32.44         1.58 o                         
  -1   4   7         44.58         43.49         2.55 o                         
   0   4   7        500.36        532.37         8.57 o                         
   1   4   7        171.88        208.86         2.90 o                         
   2   4   7        197.72        189.59         2.98 o                         
   3   4   7        474.83        481.49         4.67 o                         
   4   4   7        605.35        613.87         5.55 o                         
   5   4   7        147.75        138.36         2.71 o                         
   6   4   7        221.39        210.05         3.51 o                         
   7   4   7          3.27          2.77         1.19 o                         
   8   4   7        191.63        176.98         3.59 o                         
   9   4   7         65.57         62.99         3.10 o                         
  10   4   7         38.66         38.63         4.26 o                         
  11   4   7         10.94          9.58         1.73 o                         
 -12   5   7          2.51          5.43         1.57 o                         
 -11   5   7        302.94        294.22         8.11 o                         
 -10   5   7         41.31         52.90         4.65 o                         
  -9   5   7        220.58        219.43         4.95 o                         
  -8   5   7         32.36         39.00         1.63 o                         
  -7   5   7        102.60         96.03         2.15 o                         
  -6   5   7        151.82        144.33         2.77 o                         
  -5   5   7        343.02        346.90         4.13 o                         
  -4   5   7       1687.71       1700.76        11.96 o                         
  -3   5   7        337.73        356.28         4.33 o                         
  -2   5   7          0.63          1.10         0.95 o                         
  -1   5   7         28.01         21.21         1.36 o                         
   0   5   7        216.08        229.76         3.43 o                         
   1   5   7         23.03         35.61         1.73 o                         
   2   5   7        170.66        170.75         3.18 o                         
   3   5   7        229.37        211.73         3.59 o                         
   4   5   7        378.84        375.86         4.54 o                         
   5   5   7        453.54        451.06         5.13 o                         
   6   5   7        200.12        192.24         3.46 o                         
   7   5   7        349.77        340.78         4.64 o                         
   8   5   7          1.40          1.76         1.10 o                         
   9   5   7          3.43          5.34         1.32 o                         
  10   5   7          0.13          1.67         1.50 o                         
  11   5   7          4.83          7.74         1.40 o                         
 -12   6   7         96.90        103.01         8.07 o                         
 -11   6   7         47.33         56.97         5.47 o                         
 -10   6   7         29.40         30.68         3.11 o                         
  -9   6   7          9.16         13.01         2.15 o                         
  -8   6   7         17.41         16.30         1.30 o                         
  -7   6   7          5.18          4.23         1.14 o                         
  -6   6   7          5.86          5.23         1.29 o                         
  -5   6   7        522.80        522.63         5.60 o                         
  -4   6   7          0.73          1.17         1.05 o                         
  -3   6   7          8.29          5.63         1.17 o                         
  -2   6   7        271.67        275.96         4.30 o                         
  -1   6   7         21.15         24.27         1.51 o                         
   0   6   7         27.91         31.41         1.86 o                         
   1   6   7        137.29        143.16         2.97 o                         
   2   6   7        256.44        250.59         3.79 o                         
   3   6   7        238.36        234.31         4.00 o                         
   4   6   7          4.67         10.62         1.64 o                         
   5   6   7        382.86        363.44         5.14 o                         
   6   6   7          7.44         10.25         1.44 o                         
   7   6   7         86.63         79.67         2.77 o                         
   8   6   7          8.46         11.04         1.77 o                         
   9   6   7          6.55         11.00         2.96 o                         
  10   6   7         57.63         57.15         5.30 o                         
 -11   7   7         15.17         16.64         2.53 o                         
 -10   7   7         97.44         82.23         5.25 o                         
  -9   7   7         51.68         51.90         3.10 o                         
  -8   7   7         30.74         40.07         1.85 o                         
  -7   7   7         39.23         39.10         3.77 o                         
  -6   7   7        522.99        502.08         6.35 o                         
  -5   7   7        462.28        444.63         6.03 o                         
  -4   7   7         91.67         78.67         2.88 o                         
  -3   7   7        171.44        185.24         3.85 o                         
  -2   7   7          2.01          3.87         1.29 o                         
  -1   7   7         39.78         28.52         1.71 o                         
   0   7   7          1.77         -0.61         1.13 o                         
   1   7   7         15.94         13.27         1.55 o                         
   2   7   7          0.96         -0.45         1.06 o                         
   3   7   7          0.00         -0.62         1.11 o                         
   4   7   7         64.00         70.56         2.86 o                         
   5   7   7         77.70         79.59         2.75 o                         
   6   7   7         24.04         26.53         2.06 o                         
   7   7   7         41.80         48.71         3.93 o                         
   8   7   7        263.28        253.89         9.73 o                         
   9   7   7         21.00         13.91         3.18 o                         
 -10   8   7          0.00          4.27         1.63 o                         
  -9   8   7        197.10        197.16         5.56 o                         
  -8   8   7         32.57         38.26         2.26 o                         
  -7   8   7          0.38          1.94         1.47 o                         
  -6   8   7         22.41         25.77         2.60 o                         
  -5   8   7         40.79         38.45         2.45 o                         
  -4   8   7          9.74          9.57         1.60 o                         
  -3   8   7        119.88        133.57         3.39 o                         
  -2   8   7        131.48        121.43         3.22 o                         
  -1   8   7         26.28         31.32         2.10 o                         
   0   8   7        258.87        231.67         4.23 o                         
   1   8   7        427.40        449.69         5.64 o                         
   2   8   7        100.60        110.24         3.51 o                         
   3   8   7        540.40        556.33         6.68 o                         
   4   8   7          3.94          6.48         1.71 o                         
   5   8   7          9.62         16.72         1.99 o                         
   6   8   7        124.70        121.12         4.78 o                         
   7   8   7         20.73         24.19         2.31 o                         
   8   8   7        130.76        142.47         4.60 o                         
  -8   9   7        202.83        215.24         5.15 o                         
  -7   9   7          0.00          2.13         1.53 o                         
  -6   9   7          0.17         -1.23         1.53 o                         
  -5   9   7        218.84        227.75         5.05 o                         
  -4   9   7        147.02        139.24         4.78 o                         
  -3   9   7        431.41        419.73         7.03 o                         
  -2   9   7          3.05          3.87         1.34 o                         
  -1   9   7        181.26        166.72         4.08 o                         
   0   9   7         33.41         36.27         2.36 o                         
   1   9   7         33.17         37.39         2.47 o                         
   2   9   7        110.05        115.44         3.60 o                         
   3   9   7          9.46         14.54         2.08 o                         
   4   9   7        112.45        112.15         4.14 o                         
   5   9   7         58.24         70.82         4.11 o                         
   6   9   7          9.84          7.97         2.30 o                         
   7   9   7        232.63        246.58         6.81 o                         
  -6  10   7         14.25         15.75         2.53 o                         
  -5  10   7         28.55         26.00         4.41 o                         
  -4  10   7        146.55        155.63         5.04 o                         
  -3  10   7          6.47         10.95         2.18 o                         
  -2  10   7         10.84         12.54         1.97 o                         
  -1  10   7         14.14         16.62         2.64 o                         
   0  10   7          2.21          4.86         2.18 o                         
   1  10   7        138.09        138.84         4.79 o                         
   2  10   7        104.67        117.41         4.37 o                         
   3  10   7         76.98         85.93         4.33 o                         
   4  10   7         48.40         47.05         4.02 o                         
   5  10   7        176.63        213.69        10.39 o                         
  -3  11   7         71.00         66.31         5.75 o                         
  -2  11   7        114.87        163.16         4.99 o                         
  -1  11   7          2.97          9.50         2.10 o                         
   0  11   7         12.89         15.00         2.29 o                         
   1  11   7         27.55         50.50         4.49 o                         
 -13   0   8          4.84          4.19         2.86 o                         
 -12   0   8        218.21        202.54         9.12 o                         
 -11   0   8         32.95         38.30         3.33 o                         
 -10   0   8          2.83          3.30         1.83 o                         
  -9   0   8       1791.62       1793.65        24.35 o                         
  -8   0   8          2.83          5.82         1.73 o                         
  -7   0   8          0.60          0.56         1.24 o                         
  -6   0   8        218.20        198.43        17.29 o                         
  -5   0   8        546.27        620.24        12.40 o                         
  -4   0   8         40.94         60.99         2.65 o                         
  -3   0   8        246.96        232.39         3.75 o                         
  -2   0   8       3638.77       4024.49        34.52 o                         
  -1   0   8         25.90         28.59         1.76 o                         
   0   0   8        398.64        446.80         5.66 o                         
   1   0   8         71.55        102.44         2.84 o                         
   2   0   8        874.67        951.52         9.29 o                         
   3   0   8       1202.76       1240.95        11.52 o                         
   4   0   8       2186.23       2148.25        20.57 o                         
   5   0   8        524.36        580.73        14.60 o                         
   6   0   8         50.12         48.29         3.03 o                         
   7   0   8        128.16        139.85         6.04 o                         
   8   0   8          6.21          9.17         1.75 o                         
   9   0   8        258.12        252.34         7.40 o                         
  10   0   8        898.91        858.20        15.25 o                         
  11   0   8        194.96        216.38         7.49 o                         
 -13   1   8         31.97         29.11         2.09 o                         
 -12   1   8         22.75         22.26         3.32 o                         
 -11   1   8         29.19         35.61         2.21 o                         
 -10   1   8        289.27        281.00         4.34 o                         
  -9   1   8          9.96         14.95         1.28 o                         
  -8   1   8         32.05         31.26         1.60 o                         
  -7   1   8        139.60        138.80         2.29 o                         
  -6   1   8         46.14         64.51         1.68 o                         
  -5   1   8         80.16         99.46         2.80 o                         
  -4   1   8          3.54          4.07         0.95 o                         
  -3   1   8         55.68         56.23         1.36 o                         
  -2   1   8       3842.03       3839.77        23.59 o                         
  -1   1   8       2012.02       1869.10        12.23 o                         
   0   1   8       3160.36       3376.54        18.91 o                         
   1   1   8        197.28        211.09         2.86 o                         
   2   1   8        338.33        352.10         4.14 o                         
   3   1   8        142.46        171.96         2.99 o                         
   4   1   8        594.22        620.87         5.76 o                         
   5   1   8         20.93         19.53         1.42 o                         
   6   1   8         42.67         48.68         2.13 o                         
   7   1   8          0.99          2.65         1.10 o                         
   8   1   8         24.03         26.96         1.83 o                         
   9   1   8         61.77         64.84         2.80 o                         
  10   1   8         11.35         12.43         1.84 o                         
  11   1   8         12.85         15.23         1.97 o                         
 -13   2   8        184.48        195.23         5.87 o                         
 -12   2   8         20.54         24.36         2.29 o                         
 -11   2   8        125.17        122.18         3.13 o                         
 -10   2   8        592.25        576.80         7.23 o                         
  -9   2   8         25.50         25.76         1.63 o                         
  -8   2   8          3.36          8.59         1.17 o                         
  -7   2   8         52.36         63.19         2.01 o                         
  -6   2   8        422.65        463.76         5.30 o                         
  -5   2   8         27.70         35.32         1.53 o                         
  -4   2   8        244.30        252.94         3.38 o                         
  -3   2   8         87.91         85.41         1.71 o                         
  -2   2   8        141.66        165.07         2.17 o                         
  -1   2   8         72.16         92.29         2.03 o                         
   0   2   8        973.26        997.03         7.79 o                         
   1   2   8        111.92        124.09         2.49 o                         
   2   2   8        448.91        491.69         5.09 o                         
   3   2   8        861.04        899.17         7.30 o                         
   4   2   8         97.26        101.22         2.31 o                         
   5   2   8         74.14         78.31         2.25 o                         
   6   2   8         44.49         55.06         2.21 o                         
   7   2   8        700.07        688.34         6.81 o                         
   8   2   8        323.42        327.48         4.90 o                         
   9   2   8        210.30        194.71         4.13 o                         
  10   2   8        225.24        203.91         5.00 o                         
  11   2   8          4.74          9.55         1.73 o                         
 -13   3   8         35.76         38.13         2.42 o                         
 -12   3   8        626.59        622.46         9.09 o                         
 -11   3   8          2.09          1.80         1.22 o                         
 -10   3   8         89.98         80.60         2.64 o                         
  -9   3   8        649.98        660.06         6.61 o                         
  -8   3   8        199.37        200.41         3.88 o                         
  -7   3   8         69.12         66.62         2.90 o                         
  -6   3   8        560.32        594.55         6.96 o                         
  -5   3   8         34.64         45.76         2.06 o                         
  -4   3   8         38.05         37.53         1.37 o                         
  -3   3   8        227.05        214.52         2.84 o                         
  -2   3   8       1104.82       1108.00         9.55 o                         
  -1   3   8         38.91         51.71         2.23 o                         
   0   3   8        802.82        866.20         7.12 o                         
   1   3   8        135.65        120.37         2.41 o                         
   2   3   8          2.43          3.81         0.91 o                         
   3   3   8          7.71          8.15         1.13 o                         
   4   3   8         27.29         25.71         1.56 o                         
   5   3   8         82.15         80.47         2.35 o                         
   6   3   8        300.03        284.01         4.03 o                         
   7   3   8        119.67        114.99         2.92 o                         
   8   3   8        350.89        345.89         4.98 o                         
   9   3   8        103.23        101.62         4.22 o                         
  10   3   8         84.97         88.68         4.32 o                         
  11   3   8         43.81         54.96         3.24 o                         
 -12   4   8        109.07        106.05         3.07 o                         
 -11   4   8        125.51        115.89         3.95 o                         
 -10   4   8         41.95         41.86         2.21 o                         
  -9   4   8          5.91          8.86         1.53 o                         
  -8   4   8         91.33         88.54         3.02 o                         
  -7   4   8         63.77         62.96         2.91 o                         
  -6   4   8        513.42        499.31         7.14 o                         
  -5   4   8          0.40          0.46         0.87 o                         
  -4   4   8        119.16        114.66         2.35 o                         
  -3   4   8        746.53        795.47         7.42 o                         
  -2   4   8        497.47        505.87         5.29 o                         
  -1   4   8        575.52        596.78         5.92 o                         
   0   4   8        372.30        348.78         4.28 o                         
   1   4   8         95.87        117.47         2.28 o                         
   2   4   8          0.01          0.11         0.80 o                         
   3   4   8        154.93        149.18         2.71 o                         
   4   4   8        237.66        239.61         3.46 o                         
   5   4   8          4.92          6.04         1.24 o                         
   6   4   8        144.93        127.16         2.99 o                         
   7   4   8         45.92         52.16         2.35 o                         
   8   4   8         22.62         27.15         1.87 o                         
   9   4   8         15.72         16.27         1.99 o                         
  10   4   8         63.14         73.77         3.85 o                         
  11   4   8         88.43         75.05         5.86 o                         
 -12   5   8        122.63        118.94         7.48 o                         
 -11   5   8          0.31          2.60         2.43 o                         
 -10   5   8        117.82        111.43         4.01 o                         
  -9   5   8        407.84        368.33         4.96 o                         
  -8   5   8        125.16        117.01         3.10 o                         
  -7   5   8        134.86        136.88         3.45 o                         
  -6   5   8         54.23         63.94         2.07 o                         
  -5   5   8          5.44          4.59         1.14 o                         
  -4   5   8          3.65          3.78         1.12 o                         
  -3   5   8          7.48          7.12         1.17 o                         
  -2   5   8         19.02         18.34         1.45 o                         
  -1   5   8        650.44        642.49         5.96 o                         
   0   5   8         38.91         36.38         1.72 o                         
   1   5   8          4.45          4.34         1.01 o                         
   2   5   8         87.33         86.09         2.26 o                         
   3   5   8          1.76          2.80         1.01 o                         
   4   5   8         88.14         90.85         2.46 o                         
   5   5   8       1661.99       1624.56        11.25 o                         
   6   5   8         82.35         85.28         2.56 o                         
   7   5   8         63.73         58.84         2.31 o                         
   8   5   8         41.96         43.95         2.55 o                         
   9   5   8         12.29         13.37         2.48 o                         
  10   5   8         34.44         42.97         3.61 o                         
 -11   6   8          3.81          2.01         1.74 o                         
 -10   6   8          0.23         -0.09         2.19 o                         
  -9   6   8          1.77          1.64         0.86 o                         
  -8   6   8          7.37         10.89         1.65 o                         
  -7   6   8        258.87        244.74         4.38 o                         
  -6   6   8          0.07         -0.37         1.04 o                         
  -5   6   8          7.00          5.09         1.24 o                         
  -4   6   8        218.44        219.80         3.82 o                         
  -3   6   8       1162.78       1091.33         9.68 o                         
  -2   6   8          3.07          1.78         1.21 o                         
  -1   6   8        118.89        140.45         2.75 o                         
   0   6   8         20.41         20.16         1.73 o                         
   1   6   8         72.54         78.07         2.58 o                         
   2   6   8        126.94        111.60         2.70 o                         
   3   6   8          8.48         10.01         1.59 o                         
   4   6   8        480.75        466.40         6.03 o                         
   5   6   8          1.15          1.10         1.21 o                         
   6   6   8         59.79         58.35         2.84 o                         
   7   6   8        108.69        116.88         3.63 o                         
   8   6   8        128.07        134.34         4.37 o                         
   9   6   8         73.87         75.63         5.49 o                         
 -10   7   8          1.96          4.61         2.48 o                         
  -9   7   8        408.77        424.42         9.21 o                         
  -8   7   8         90.00         87.02         3.94 o                         
  -7   7   8        326.40        329.36         5.15 o                         
  -6   7   8        475.32        466.03         8.77 o                         
  -5   7   8        295.33        270.00         4.25 o                         
  -4   7   8          2.05          6.87         1.54 o                         
  -3   7   8        145.01        139.26         3.29 o                         
  -2   7   8         31.01         39.72         2.25 o                         
  -1   7   8         11.37          4.77         1.25 o                         
   0   7   8          2.42          0.29         1.15 o                         
   1   7   8        147.44        154.24         3.40 o                         
   2   7   8         14.17         27.45         1.93 o                         
   3   7   8          1.09          1.65         1.21 o                         
   4   7   8        215.64        217.09         3.89 o                         
   5   7   8         21.49         28.63         2.15 o                         
   6   7   8        124.73        104.95         3.78 o                         
   7   7   8         44.21         44.36         3.05 o                         
   8   7   8        134.54        134.62         4.96 o                         
  -9   8   8         30.44         27.18         2.29 o                         
  -8   8   8         33.53         26.44         2.16 o                         
  -7   8   8         16.36         16.65         2.78 o                         
  -6   8   8        173.58        158.00         4.50 o                         
  -5   8   8        207.30        221.20         4.83 o                         
  -4   8   8          6.70          6.13         1.50 o                         
  -3   8   8        194.05        184.91         4.18 o                         
  -2   8   8         56.70         42.71         2.36 o                         
  -1   8   8         33.84         38.14         2.09 o                         
   0   8   8        100.81         96.77         2.86 o                         
   1   8   8        198.90        188.05         3.88 o                         
   2   8   8        128.71        137.40         3.67 o                         
   3   8   8          2.09          3.99         1.47 o                         
   4   8   8         15.94         19.31         2.29 o                         
   5   8   8          4.06          7.84         1.87 o                         
   6   8   8          2.93          4.02         1.97 o                         
   7   8   8          2.49          1.40         1.77 o                         
  -8   9   8         18.12         23.15         3.43 o                         
  -7   9   8         15.84         17.94         2.26 o                         
  -6   9   8         50.41         48.36         4.16 o                         
  -5   9   8          0.13         -0.27         1.60 o                         
  -4   9   8         32.03         35.76         3.00 o                         
  -3   9   8          2.23          5.89         1.81 o                         
  -2   9   8         60.77         67.97         3.98 o                         
  -1   9   8         11.37          7.05         1.71 o                         
   0   9   8         21.86         24.50         2.45 o                         
   1   9   8        182.29        167.58         4.66 o                         
   2   9   8         87.36         87.45         4.29 o                         
   3   9   8        396.49        387.97         7.15 o                         
   4   9   8          1.30          3.15         1.94 o                         
   5   9   8         53.89         64.12         4.34 o                         
   6   9   8          0.63          3.30         2.24 o                         
  -6  10   8          0.24          2.38         2.29 o                         
  -5  10   8         13.07          8.74         3.49 o                         
  -4  10   8         61.30         64.18         4.26 o                         
  -3  10   8        649.25        698.89        10.56 o                         
  -2  10   8          8.80         10.76         2.19 o                         
  -1  10   8          3.40          6.27         1.86 o                         
   0  10   8          9.70          6.10         2.17 o                         
   1  10   8          4.43          7.15         2.22 o                         
   2  10   8          4.11          4.11         1.98 o                         
   3  10   8          8.69         11.25         2.11 o                         
   4  10   8         39.93         62.01         4.19 o                         
 -13   1   9          0.11          1.46         1.29 o                         
 -12   1   9          3.61          1.81         1.53 o                         
 -11   1   9         33.77         38.07         2.32 o                         
 -10   1   9         16.48         21.18         1.81 o                         
  -9   1   9        589.69        569.81         6.99 o                         
  -8   1   9        128.69         99.01         2.80 o                         
  -7   1   9        206.76        205.36         3.92 o                         
  -6   1   9         43.28         34.94         2.06 o                         
  -5   1   9         17.50         19.47         1.39 o                         
  -4   1   9        177.79        180.56         2.74 o                         
  -3   1   9        111.75        127.93         2.05 o                         
  -2   1   9       2549.19       2597.97        16.25 o                         
  -1   1   9        289.49        290.22         3.47 o                         
   0   1   9       1621.64       1699.47        11.83 o                         
   1   1   9        253.29        300.52         3.67 o                         
   2   1   9         29.28         39.57         1.91 o                         
   3   1   9         16.82         18.91         1.43 o                         
   4   1   9        854.85        876.29         7.35 o                         
   5   1   9         29.78         33.94         1.76 o                         
   6   1   9          1.51          1.69         1.09 o                         
   7   1   9         43.51         40.25         2.14 o                         
   8   1   9        163.69        151.32         3.26 o                         
   9   1   9          4.28          5.63         1.51 o                         
  10   1   9        489.32        463.45         8.87 o                         
  11   1   9        216.86        206.13         4.99 o                         
 -13   2   9          2.26          4.81         1.57 o                         
 -12   2   9        290.03        298.00         5.41 o                         
 -11   2   9         15.70         17.06         1.53 o                         
 -10   2   9         41.37         47.13         1.99 o                         
  -9   2   9          2.88          3.16         1.08 o                         
  -8   2   9         18.09         16.48         1.41 o                         
  -7   2   9          9.48         16.63         1.38 o                         
  -6   2   9         21.30         26.08         1.79 o                         
  -5   2   9        405.12        404.25         4.79 o                         
  -4   2   9          0.04          0.08         0.78 o                         
  -3   2   9          3.89         11.73         0.92 o                         
  -2   2   9        305.49        326.76         3.34 o                         
  -1   2   9       1170.57       1183.74         9.42 o                         
   0   2   9       1160.70       1203.12         8.88 o                         
   1   2   9        141.09        145.60         2.72 o                         
   2   2   9        442.53        438.85         4.73 o                         
   3   2   9         55.20         57.83         2.32 o                         
   4   2   9        322.60        307.23         4.06 o                         
   5   2   9          2.47          2.81         1.11 o                         
   6   2   9         11.94         10.58         1.33 o                         
   7   2   9         43.68         53.24         2.55 o                         
   8   2   9        275.70        256.00         4.16 o                         
   9   2   9        175.19        184.96         4.23 o                         
  10   2   9        153.05        153.19         5.20 o                         
  11   2   9          5.99          3.13         2.11 o                         
 -13   3   9         12.25         13.90         1.66 o                         
 -12   3   9         68.84         69.60         2.42 o                         
 -11   3   9        115.86        117.69         3.22 o                         
 -10   3   9         17.54         16.12         1.55 o                         
  -9   3   9        182.11        174.70         3.90 o                         
  -8   3   9         92.26         88.14         3.35 o                         
  -7   3   9        169.38        169.34         3.86 o                         
  -6   3   9        509.36        512.80         5.65 o                         
  -5   3   9        388.27        394.90         5.31 o                         
  -4   3   9         81.86         76.91         1.82 o                         
  -3   3   9        368.55        389.29         4.27 o                         
  -2   3   9         39.84         42.55         1.65 o                         
  -1   3   9        834.04        879.42         7.33 o                         
   0   3   9        329.22        321.21         4.10 o                         
   1   3   9         14.16         18.61         1.41 o                         
   2   3   9         65.67         64.31         2.11 o                         
   3   3   9        229.78        220.53         3.48 o                         
   4   3   9         61.78         66.37         2.34 o                         
   5   3   9         10.32          9.32         1.33 o                         
   6   3   9        365.69        355.04         4.69 o                         
   7   3   9        218.67        214.14         3.93 o                         
   8   3   9          0.35          4.58         1.43 o                         
   9   3   9         83.08         81.70         3.28 o                         
  10   3   9        115.04        114.13         4.46 o                         
 -12   4   9         82.15         85.41         4.00 o                         
 -11   4   9         77.04         71.01         3.16 o                         
 -10   4   9       1169.29       1131.37        11.82 o                         
  -9   4   9        364.37        377.49         5.55 o                         
  -8   4   9        301.75        287.05         5.35 o                         
  -7   4   9        551.07        543.01         7.73 o                         
  -6   4   9        821.55        806.15         8.78 o                         
  -5   4   9        216.56        207.40         3.65 o                         
  -4   4   9        345.78        337.45         4.32 o                         
  -3   4   9        466.38        442.66         4.86 o                         
  -2   4   9         65.16         65.76         2.38 o                         
  -1   4   9        284.70        292.90         3.88 o                         
   0   4   9        368.30        330.00         4.20 o                         
   1   4   9        108.92        124.50         2.79 o                         
   2   4   9         35.53         41.63         1.80 o                         
   3   4   9        136.49        130.28         2.66 o                         
   4   4   9         34.03         40.20         2.05 o                         
   5   4   9       1160.25       1140.41         9.31 o                         
   6   4   9         54.93         62.06         2.64 o                         
   7   4   9         11.95         15.85         1.66 o                         
   8   4   9          7.42         10.44         1.92 o                         
   9   4   9          8.28          8.39         2.05 o                         
  10   4   9         74.14         82.90         4.92 o                         
 -12   5   9         17.00         21.34         2.94 o                         
 -11   5   9         69.56         64.79         3.71 o                         
 -10   5   9        331.21        309.90         4.64 o                         
  -9   5   9        230.34        212.69         6.54 o                         
  -8   5   9        309.01        302.51         5.35 o                         
  -7   5   9        327.83        328.63         5.79 o                         
  -6   5   9         68.11         69.82         2.78 o                         
  -5   5   9         54.75         55.00         2.05 o                         
  -4   5   9        111.51        103.71         2.54 o                         
  -3   5   9          6.04          6.88         1.25 o                         
  -2   5   9       1379.91       1297.30        10.26 o                         
  -1   5   9         21.66         26.49         1.61 o                         
   0   5   9        177.12        178.24         3.13 o                         
   1   5   9        447.54        424.44         4.71 o                         
   2   5   9         33.09         35.03         1.76 o                         
   3   5   9        574.27        544.23         5.82 o                         
   4   5   9         40.17         44.86         2.06 o                         
   5   5   9         27.59         24.13         1.73 o                         
   6   5   9        181.27        180.86         3.45 o                         
   7   5   9         39.30         46.37         2.63 o                         
   8   5   9         97.60         90.60         4.06 o                         
   9   5   9         40.24         41.88         4.20 o                         
 -11   6   9          8.25         10.53         2.64 o                         
 -10   6   9         73.08         70.88         4.71 o                         
  -9   6   9        324.40        323.39         5.87 o                         
  -8   6   9        153.32        147.04         4.03 o                         
  -7   6   9         68.60         66.85         3.43 o                         
  -6   6   9         36.76         33.00         1.83 o                         
  -5   6   9         98.72         92.97         2.67 o                         
  -4   6   9       1259.04       1213.39         9.92 o                         
  -3   6   9        433.12        443.30         5.71 o                         
  -2   6   9       1657.84       1534.77        12.66 o                         
  -1   6   9        441.81        417.48         4.75 o                         
   0   6   9         12.19         11.86         1.34 o                         
   1   6   9        601.39        542.96         5.85 o                         
   2   6   9        512.58        462.02         5.74 o                         
   3   6   9        278.03        279.35         4.72 o                         
   4   6   9        187.83        174.09         3.49 o                         
   5   6   9        406.13        373.31         5.26 o                         
   6   6   9         14.35         18.51         1.93 o                         
   7   6   9        163.45        161.80         5.90 o                         
   8   6   9        102.22         99.31         4.01 o                         
   9   6   9          0.25          2.89         2.62 o                         
 -10   7   9         33.12         33.98         5.20 o                         
  -9   7   9         20.03         18.14         2.08 o                         
  -8   7   9        275.87        286.26         6.16 o                         
  -7   7   9        235.61        223.40         4.18 o                         
  -6   7   9         19.04         18.45         1.62 o                         
  -5   7   9         26.25         26.94         2.02 o                         
  -4   7   9        596.18        556.37         6.35 o                         
  -3   7   9         20.63         23.08         1.83 o                         
  -2   7   9         39.73         45.67         2.55 o                         
  -1   7   9         47.51         49.40         2.15 o                         
   0   7   9         34.52         29.24         1.86 o                         
   1   7   9         13.34         12.05         1.51 o                         
   2   7   9         11.89         15.51         1.52 o                         
   3   7   9          0.51          2.37         1.80 o                         
   4   7   9         17.60         19.41         1.80 o                         
   5   7   9         34.63         37.64         3.03 o                         
   6   7   9        122.22        127.15         3.85 o                         
   7   7   9        119.35        129.88         4.69 o                         
   8   7   9         10.36          9.59         2.07 o                         
  -9   8   9        232.02        202.72         5.45 o                         
  -8   8   9         59.49         61.38         3.27 o                         
  -7   8   9        130.85        139.82         8.98 o                         
  -6   8   9        311.73        303.34         5.54 o                         
  -5   8   9         46.82         41.54         2.72 o                         
  -4   8   9          7.32         11.04         1.72 o                         
  -3   8   9        173.03        164.89         4.53 o                         
  -2   8   9        115.11         96.52         3.34 o                         
  -1   8   9        326.43        310.29         4.30 o                         
   0   8   9        288.34        306.11         4.75 o                         
   1   8   9        455.81        407.33         6.40 o                         
   2   8   9          3.08          4.62         1.85 o                         
   3   8   9         10.30         14.92         2.03 o                         
   4   8   9         11.34         20.03         2.36 o                         
   5   8   9         99.60        115.44         6.14 o                         
   6   8   9          6.07         10.22         2.19 o                         
   7   8   9          2.11          2.87         2.07 o                         
  -7   9   9        170.33        181.71         7.58 o                         
  -6   9   9         30.55         47.26         3.23 o                         
  -5   9   9         46.64         52.35         3.17 o                         
  -4   9   9         54.81         60.29         3.29 o                         
  -3   9   9        149.27        163.52         4.95 o                         
  -2   9   9          9.91          9.85         2.18 o                         
  -1   9   9          0.45          3.94         1.86 o                         
   0   9   9          2.54          1.16         1.67 o                         
   1   9   9         10.89         14.51         2.27 o                         
   2   9   9        241.47        253.35         6.35 o                         
   3   9   9         28.55         31.21         2.81 o                         
   4   9   9          0.66          4.42         1.85 o                         
   5   9   9          6.87         12.67         2.42 o                         
  -5  10   9          3.93          6.37         2.89 o                         
  -4  10   9         71.62         86.52         4.29 o                         
  -3  10   9         50.22         68.85         4.63 o                         
  -2  10   9        108.06        110.02         4.85 o                         
  -1  10   9          3.22          5.75         3.40 o                         
   0  10   9          0.27          3.80         1.77 o                         
   1  10   9         50.52         55.94         3.54 o                         
   2  10   9         27.76         38.99         3.08 o                         
   3  10   9          0.73         -1.71         5.14 o                         
 -13   0  10         21.66         19.95         4.93 o                         
 -12   0  10        719.26        698.63        16.77 o                         
 -11   0  10        346.98        348.96         8.32 o                         
 -10   0  10       2845.30       2851.36        31.51 o                         
  -9   0  10        478.32        489.25         9.10 o                         
  -8   0  10        332.32        292.51         6.72 o                         
  -7   0  10        908.85        882.54        12.80 o                         
  -6   0  10         22.20         24.94         2.90 o                         
  -5   0  10         15.22         37.60         2.40 o                         
  -4   0  10         15.32         21.50         2.31 o                         
  -3   0  10         23.00         33.23         2.47 o                         
  -2   0  10        920.51        881.09        10.27 o                         
  -1   0  10       1189.64       1215.97        13.64 o                         
   0   0  10       1121.62       1151.93        11.46 o                         
   1   0  10        126.73        134.73         3.53 o                         
   2   0  10         55.21         54.77         2.89 o                         
   3   0  10       1151.38       1153.72        12.30 o                         
   4   0  10        197.02        220.03         5.09 o                         
   5   0  10        268.18        244.07         5.50 o                         
   6   0  10         45.05         48.19         3.08 o                         
   7   0  10        281.39        289.91         5.94 o                         
   8   0  10          8.82         17.92         2.67 o                         
   9   0  10        107.71         91.90        10.79 o                         
  10   0  10          1.31          6.82         2.93 o                         
 -13   1  10          5.62          3.42         1.49 o                         
 -12   1  10         15.20         16.36         2.00 o                         
 -11   1  10         71.05         81.45         3.12 o                         
 -10   1  10         81.35         84.79         2.95 o                         
  -9   1  10        103.54        105.24         3.27 o                         
  -8   1  10        147.64        135.74         3.32 o                         
  -7   1  10         10.79         10.65         1.48 o                         
  -6   1  10        639.57        636.31         6.44 o                         
  -5   1  10         99.39         99.00         2.45 o                         
  -4   1  10        170.36        158.20         2.78 o                         
  -3   1  10          3.09          6.25         0.89 o                         
  -2   1  10        405.63        398.66         4.08 o                         
  -1   1  10        183.07        185.31         2.75 o                         
   0   1  10        816.19        843.01         7.93 o                         
   1   1  10         85.48         78.13         2.09 o                         
   2   1  10          8.73         16.13         1.69 o                         
   3   1  10         26.22         28.41         1.72 o                         
   4   1  10        372.25        365.65         4.59 o                         
   5   1  10        293.15        275.07         4.38 o                         
   6   1  10         34.79         39.19         2.12 o                         
   7   1  10          0.77          2.27         1.25 o                         
   8   1  10         82.90         83.37         3.30 o                         
   9   1  10          0.00          2.11         1.52 o                         
  10   1  10         76.99         78.06         4.12 o                         
 -12   2  10          6.69         11.26         2.27 o                         
 -11   2  10        124.07        119.60         3.03 o                         
 -10   2  10          3.87          5.84         1.32 o                         
  -9   2  10          7.49         10.08         1.15 o                         
  -8   2  10          4.21          2.51         1.03 o                         
  -7   2  10         10.27         10.23         1.36 o                         
  -6   2  10        898.50        884.71         9.08 o                         
  -5   2  10        111.36        128.67         2.79 o                         
  -4   2  10          1.22          1.54         1.04 o                         
  -3   2  10        173.99        187.68         3.03 o                         
  -2   2  10        224.76        250.40         3.13 o                         
  -1   2  10         85.90         92.05         2.42 o                         
   0   2  10        743.15        717.25         6.67 o                         
   1   2  10        184.04        201.63         3.40 o                         
   2   2  10        223.64        200.89         3.28 o                         
   3   2  10        227.87        232.56         3.71 o                         
   4   2  10         78.69         79.45         2.48 o                         
   5   2  10         60.55         72.30         2.57 o                         
   6   2  10        138.96        140.70         3.28 o                         
   7   2  10          0.30          1.93         1.38 o                         
   8   2  10         69.46         80.53         3.31 o                         
   9   2  10          0.49          4.84         2.18 o                         
  10   2  10         12.21         12.01         2.32 o                         
 -12   3  10        190.35        183.68         3.75 o                         
 -11   3  10          0.16         -0.81         1.87 o                         
 -10   3  10         39.47         40.51         2.15 o                         
  -9   3  10        134.28        129.87         3.34 o                         
  -8   3  10        603.27        572.59         7.20 o                         
  -7   3  10       1207.64       1170.24        11.52 o                         
  -6   3  10       1146.69       1095.97        12.21 o                         
  -5   3  10        272.90        271.47         4.29 o                         
  -4   3  10        917.81        889.24         7.00 o                         
  -3   3  10        813.41        790.81         7.17 o                         
  -2   3  10          6.26         12.33         1.23 o                         
  -1   3  10        452.35        447.01         4.72 o                         
   0   3  10       1986.83       1897.32        13.56 o                         
   1   3  10          3.37          7.34         1.23 o                         
   2   3  10          0.34          0.98         1.00 o                         
   3   3  10        243.76        234.15         3.67 o                         
   4   3  10        762.53        717.82         6.84 o                         
   5   3  10         62.18         74.91         3.34 o                         
   6   3  10        243.62        233.78         4.14 o                         
   7   3  10         30.71         31.85         2.32 o                         
   8   3  10        230.43        224.56         5.37 o                         
   9   3  10        302.11        316.89         6.85 o                         
  10   3  10         38.01         44.93         3.53 o                         
 -12   4  10         25.47         24.74         2.12 o                         
 -11   4  10        324.45        316.20         4.99 o                         
 -10   4  10         90.12         85.59         3.69 o                         
  -9   4  10          2.56          2.48         1.57 o                         
  -8   4  10         21.33         27.33         2.33 o                         
  -7   4  10         38.88         39.39         2.74 o                         
  -6   4  10        149.18        149.30         3.62 o                         
  -5   4  10        179.68        191.47         3.74 o                         
  -4   4  10         78.30         74.98         2.12 o                         
  -3   4  10          8.54          9.57         1.24 o                         
  -2   4  10          0.20         -0.12         1.07 o                         
  -1   4  10        197.43        195.55         3.73 o                         
   0   4  10        267.07        226.98         3.26 o                         
   1   4  10          1.63          0.96         0.97 o                         
   2   4  10          0.17         -0.95         0.95 o                         
   3   4  10        306.87        288.22         4.08 o                         
   4   4  10         57.57         68.37         2.65 o                         
   5   4  10         33.27         35.48         2.01 o                         
   6   4  10        295.68        280.68         4.63 o                         
   7   4  10          0.60          1.43         1.43 o                         
   8   4  10         43.11         51.57         3.55 o                         
   9   4  10         10.85         18.33         2.73 o                         
 -11   5  10         20.62         16.07         2.48 o                         
 -10   5  10         59.55         61.08         3.12 o                         
  -9   5  10         31.48         37.57         2.31 o                         
  -8   5  10        227.65        224.14         4.93 o                         
  -7   5  10        893.51        865.03        11.06 o                         
  -6   5  10        560.62        544.51         6.94 o                         
  -5   5  10         20.92         26.78         1.56 o                         
  -4   5  10        575.10        586.18         5.93 o                         
  -3   5  10        866.17        846.60         8.28 o                         
  -2   5  10          1.17          2.74         1.16 o                         
  -1   5  10        865.17        821.69         7.63 o                         
   0   5  10        476.42        451.96         5.11 o                         
   1   5  10       1044.67        999.22         8.06 o                         
   2   5  10         17.61         20.60         1.58 o                         
   3   5  10       1270.05       1264.09         9.97 o                         
   4   5  10        123.15        120.56         2.87 o                         
   5   5  10         32.14         40.89         2.10 o                         
   6   5  10         28.23         33.63         2.63 o                         
   7   5  10         91.17         94.11         3.83 o                         
   8   5  10          0.01         -0.70         1.61 o                         
   9   5  10          1.62          2.65         2.61 o                         
 -10   6  10          4.67          3.83         1.16 o                         
  -9   6  10        109.00        110.71         4.26 o                         
  -8   6  10         34.91         33.39         2.85 o                         
  -7   6  10         17.89         14.05         2.14 o                         
  -6   6  10        334.83        324.96         4.71 o                         
  -5   6  10        403.27        396.30         4.90 o                         
  -4   6  10        607.92        609.39         6.79 o                         
  -3   6  10        287.46        281.02         4.33 o                         
  -2   6  10        521.04        476.30         6.52 o                         
  -1   6  10          0.03          3.98         1.25 o                         
   0   6  10        799.27        772.81         7.03 o                         
   1   6  10         32.31         40.08         2.22 o                         
   2   6  10         35.05         50.86         2.28 o                         
   3   6  10        149.19        151.86         3.30 o                         
   4   6  10         13.59         20.58         1.66 o                         
   5   6  10         36.29         31.42         2.34 o                         
   6   6  10         70.69         72.54         3.24 o                         
   7   6  10        184.53        190.05         4.86 o                         
   8   6  10        145.58        159.36         5.16 o                         
  -9   7  10        215.62        205.91         4.60 o                         
  -8   7  10         57.97         63.01         3.74 o                         
  -7   7  10        329.14        305.33         4.70 o                         
  -6   7  10         12.28         14.00         1.57 o                         
  -5   7  10         56.70         62.85         2.58 o                         
  -4   7  10        186.32        174.57         3.84 o                         
  -3   7  10         10.48          7.05         1.49 o                         
  -2   7  10          3.65          7.29         1.63 o                         
  -1   7  10         46.21         45.16         2.90 o                         
   0   7  10        576.75        530.05         5.92 o                         
   1   7  10         22.58         23.53         1.87 o                         
   2   7  10        136.49        148.44         3.50 o                         
   3   7  10        139.41        121.08         3.49 o                         
   4   7  10         28.20         29.86         2.34 o                         
   5   7  10        110.00        107.99         5.53 o                         
   6   7  10          5.03          4.91         1.75 o                         
   7   7  10         74.31         70.85         4.16 o                         
  -8   8  10          0.43          2.21         2.38 o                         
  -7   8  10        154.64        160.11         5.40 o                         
  -6   8  10        196.51        206.33         8.65 o                         
  -5   8  10         93.28        106.41         3.52 o                         
  -4   8  10         16.06         28.07         2.12 o                         
  -3   8  10        165.42        164.58         4.34 o                         
  -2   8  10        140.30        146.43         8.99 o                         
  -1   8  10        297.40        291.88         6.04 o                         
   0   8  10         89.49         89.33         3.31 o                         
   1   8  10         36.32         42.26         3.95 o                         
   2   8  10        205.20        186.54         4.63 o                         
   3   8  10        187.58        193.20         4.42 o                         
   4   8  10         61.40         67.99         3.26 o                         
   5   8  10          3.56          1.66         1.57 o                         
   6   8  10          4.36          6.25         1.82 o                         
  -6   9  10         11.21         16.43         1.99 o                         
  -5   9  10         64.03         73.52         3.58 o                         
  -4   9  10         31.50         33.18         3.04 o                         
  -3   9  10         42.92         46.52         3.65 o                         
  -2   9  10          0.36          2.66         1.64 o                         
  -1   9  10        123.05        144.71         4.71 o                         
   0   9  10         75.95         73.90         3.51 o                         
   1   9  10         26.60         28.82         2.27 o                         
   2   9  10         41.80         52.98         3.64 o                         
   3   9  10        106.27        124.68         4.34 o                         
   4   9  10         92.77         87.69         5.08 o                         
  -3  10  10         11.39         17.15         3.13 o                         
  -2  10  10        145.83        143.78         5.02 o                         
  -1  10  10          1.27          4.34         2.16 o                         
   0  10  10          1.55          6.57         2.01 o                         
   1  10  10          0.03          5.54         3.26 o                         
 -12   1  11         47.98         42.98         2.90 o                         
 -11   1  11         14.86         22.62         1.96 o                         
 -10   1  11        884.74        894.34         9.65 o                         
  -9   1  11        165.23        179.58         4.06 o                         
  -8   1  11         82.21         90.52         2.94 o                         
  -7   1  11         21.19         19.46         2.26 o                         
  -6   1  11          2.28          2.54         1.09 o                         
  -5   1  11         94.69         96.68         2.60 o                         
  -4   1  11          0.07          1.09         0.97 o                         
  -3   1  11         75.58         83.24         2.05 o                         
  -2   1  11         43.78         50.44         1.80 o                         
  -1   1  11        490.99        481.37         5.26 o                         
   0   1  11         23.86         29.58         1.70 o                         
   1   1  11         21.13         30.82         1.73 o                         
   2   1  11          4.81          7.02         1.29 o                         
   3   1  11        191.60        194.02         3.63 o                         
   4   1  11        609.37        587.78         6.35 o                         
   5   1  11         25.03         27.77         1.92 o                         
   6   1  11        101.37        102.00         2.97 o                         
   7   1  11         42.45         46.27         2.54 o                         
   8   1  11         10.48         13.77         2.10 o                         
   9   1  11        406.10        401.11         8.19 o                         
  10   1  11         72.58         71.51         5.02 o                         
 -12   2  11          7.44          7.78         1.53 o                         
 -11   2  11        138.17        144.80         3.63 o                         
 -10   2  11          0.02          0.35         1.15 o                         
  -9   2  11          1.82          4.33         1.30 o                         
  -8   2  11          1.83          2.28         1.12 o                         
  -7   2  11         11.92         14.34         1.52 o                         
  -6   2  11        509.13        472.06         6.22 o                         
  -5   2  11        355.74        330.78         4.90 o                         
  -4   2  11        501.64        511.52         5.58 o                         
  -3   2  11        538.05        523.51         4.68 o                         
  -2   2  11         98.96        105.07         2.45 o                         
  -1   2  11        601.69        579.52         5.98 o                         
   0   2  11        599.93        594.61         6.25 o                         
   1   2  11          3.80          3.40         1.15 o                         
   2   2  11        806.33        778.23         8.52 o                         
   3   2  11       1000.62        977.48         8.47 o                         
   4   2  11         17.75         15.61         1.60 o                         
   5   2  11         16.99         15.10         1.65 o                         
   6   2  11        987.97        964.62         9.01 o                         
   7   2  11        104.14        100.90         3.34 o                         
   8   2  11        104.16        114.49         6.41 o                         
   9   2  11        134.13        148.11         6.00 o                         
 -12   3  11          6.06          6.79         1.90 o                         
 -11   3  11          4.47          3.95         1.67 o                         
 -10   3  11        104.94        109.05         2.94 o                         
  -9   3  11          1.96          2.75         1.21 o                         
  -8   3  11        181.81        180.13         3.82 o                         
  -7   3  11        488.78        478.51         7.39 o                         
  -6   3  11         31.82         37.55         2.52 o                         
  -5   3  11         10.50         15.92         1.45 o                         
  -4   3  11        394.63        376.22         4.07 o                         
  -3   3  11        193.17        177.28         3.01 o                         
  -2   3  11          6.42          8.00         1.13 o                         
  -1   3  11        709.24        646.20         5.92 o                         
   0   3  11          0.20          0.87         1.01 o                         
   1   3  11          3.23          2.76         1.14 o                         
   2   3  11        266.46        264.27         4.31 o                         
   3   3  11         28.50         30.88         1.81 o                         
   4   3  11         13.16         16.65         1.65 o                         
   5   3  11          0.02          0.50         1.17 o                         
   6   3  11         12.16         11.65         1.56 o                         
   7   3  11         42.02         46.70         2.69 o                         
   8   3  11        607.33        606.71        10.06 o                         
   9   3  11        121.22        123.53         9.46 o                         
 -11   4  11        108.26        118.35         3.40 o                         
 -10   4  11         78.78         80.92         3.48 o                         
  -9   4  11         48.91         45.80         2.63 o                         
  -8   4  11        281.09        282.06         6.35 o                         
  -7   4  11         10.22          7.84         1.86 o                         
  -6   4  11        714.20        656.84         8.06 o                         
  -5   4  11       1517.79       1483.54        13.08 o                         
  -4   4  11        679.67        645.77         6.76 o                         
  -3   4  11         91.27         80.25         2.27 o                         
  -2   4  11         67.52         70.86         3.20 o                         
  -1   4  11        327.74        341.19         4.58 o                         
   0   4  11        393.46        365.34         4.34 o                         
   1   4  11        548.23        520.12         5.46 o                         
   2   4  11       1521.17       1472.84        10.36 o                         
   3   4  11         30.36         32.62         1.95 o                         
   4   4  11         21.28         18.96         2.04 o                         
   5   4  11         43.09         47.13         2.53 o                         
   6   4  11        262.86        263.03         5.10 o                         
   7   4  11          3.45          3.95         1.85 o                         
   8   4  11         82.93         94.15         5.02 o                         
   9   4  11          1.56          6.33         2.35 o                         
 -11   5  11          5.65          6.43         1.38 o                         
 -10   5  11        174.05        171.53         3.92 o                         
  -9   5  11          7.36          7.73         1.83 o                         
  -8   5  11          2.84          4.18         1.68 o                         
  -7   5  11         21.57         25.37         2.49 o                         
  -6   5  11          6.92         12.91         1.73 o                         
  -5   5  11        383.14        373.02         4.42 o                         
  -4   5  11         97.19         98.81         2.59 o                         
  -3   5  11          4.74          4.49         1.26 o                         
  -2   5  11         13.79         19.13         1.65 o                         
  -1   5  11          4.50          2.57         1.14 o                         
   0   5  11        101.61         91.54         2.70 o                         
   1   5  11         52.98         44.95         2.30 o                         
   2   5  11        381.70        375.31         4.89 o                         
   3   5  11         35.22         33.62         2.06 o                         
   4   5  11        185.26        200.65         3.80 o                         
   5   5  11        506.12        479.08         6.53 o                         
   6   5  11         35.01         35.16         2.39 o                         
   7   5  11         76.88         68.27         3.96 o                         
   8   5  11        266.98        261.57         7.01 o                         
 -10   6  11         46.66         53.71         3.16 o                         
  -9   6  11          0.71         -0.04         1.31 o                         
  -8   6  11         30.96         29.66         2.75 o                         
  -7   6  11        183.94        175.04         4.65 o                         
  -6   6  11         76.31         89.51         3.35 o                         
  -5   6  11        163.72        162.71         3.40 o                         
  -4   6  11         74.65         77.91         2.67 o                         
  -3   6  11         65.12         69.39         2.60 o                         
  -2   6  11         34.92         36.14         2.12 o                         
  -1   6  11          4.48          3.30         1.36 o                         
   0   6  11        133.63        131.23         3.06 o                         
   1   6  11          0.76          2.47         1.10 o                         
   2   6  11        120.18        118.01         4.06 o                         
   3   6  11        588.86        578.56         6.96 o                         
   4   6  11        120.93        123.28         3.45 o                         
   5   6  11         46.89         46.37         2.92 o                         
   6   6  11        140.56        135.05         3.86 o                         
   7   6  11        323.03        309.21         8.25 o                         
  -9   7  11          0.02          1.29         2.22 o                         
  -8   7  11         24.00         29.98         2.52 o                         
  -7   7  11          6.51          9.60         2.06 o                         
  -6   7  11        232.61        238.94         6.09 o                         
  -5   7  11         30.21         29.43         2.14 o                         
  -4   7  11        187.04        180.63         4.00 o                         
  -3   7  11         74.93         84.80         3.17 o                         
  -2   7  11         87.06         91.94         4.88 o                         
  -1   7  11        124.76        112.78         3.68 o                         
   0   7  11          2.41          2.53         1.32 o                         
   1   7  11          1.30          1.82         1.48 o                         
   2   7  11         11.09         16.57         1.91 o                         
   3   7  11          9.63         13.12         1.89 o                         
   4   7  11         36.27         48.03         3.74 o                         
   5   7  11        200.18        201.29         4.78 o                         
   6   7  11          0.02          0.74         1.82 o                         
  -7   8  11         26.59         36.98         3.81 o                         
  -6   8  11         72.16         86.74         4.21 o                         
  -5   8  11          0.67          1.88         1.63 o                         
  -4   8  11        133.34        135.53         3.95 o                         
  -3   8  11          1.89          2.72         1.61 o                         
  -2   8  11        120.61        136.25         4.42 o                         
  -1   8  11         69.50         75.90         3.62 o                         
   0   8  11          0.04          2.23         1.38 o                         
   1   8  11        181.75        198.24         5.89 o                         
   2   8  11         49.71         51.28         3.42 o                         
   3   8  11         58.66         64.21         3.70 o                         
   4   8  11         22.30         29.31         3.87 o                         
   5   8  11         24.97         25.96         2.53 o                         
  -5   9  11          2.03          5.66         1.88 o                         
  -4   9  11          0.07          6.49         1.79 o                         
  -3   9  11         15.99         21.71         2.62 o                         
  -2   9  11          0.38          2.09         2.68 o                         
  -1   9  11          1.75          9.72         4.37 o                         
   0   9  11         22.61         42.31         3.08 o                         
   1   9  11         43.14         51.73         2.79 o                         
   2   9  11        138.40        126.98         5.02 o                         
   3   9  11        400.10        438.56         7.13 o                         
 -12   0  12        468.17        471.89         9.71 o                         
 -11   0  12        103.59         96.53         4.60 o                         
 -10   0  12        386.33        416.24         8.84 o                         
  -9   0  12        225.29        227.90         6.38 o                         
  -8   0  12         46.91         59.50         3.90 o                         
  -7   0  12         52.35         58.14         4.19 o                         
  -6   0  12        600.14        642.69        13.90 o                         
  -5   0  12        652.46        613.59        10.74 o                         
  -4   0  12        344.86        336.66         7.79 o                         
  -3   0  12        166.46        277.59         5.25 o                         
  -2   0  12         30.75         27.65         2.24 o                         
  -1   0  12         38.87         35.90         2.55 o                         
   0   0  12        289.60        318.59         6.82 o                         
   1   0  12          7.58          5.71         1.80 o                         
   2   0  12        328.71        315.07         5.98 o                         
   3   0  12       1141.25       1095.36        12.62 o                         
   4   0  12        130.27        127.19         4.58 o                         
   5   0  12         21.09         23.49         2.63 o                         
   6   0  12        857.28        814.47        12.43 o                         
   7   0  12        601.05        633.30        12.10 o                         
   8   0  12         76.02         71.98         6.04 o                         
   9   0  12         58.54         57.86         7.11 o                         
 -12   1  12         32.15         32.35         2.23 o                         
 -11   1  12          3.41          2.94         1.40 o                         
 -10   1  12          0.03         -0.71         1.24 o                         
  -9   1  12          8.92          2.89         1.41 o                         
  -8   1  12        264.32        253.58         4.90 o                         
  -7   1  12        113.28        128.98         3.53 o                         
  -6   1  12        627.36        599.17         7.21 o                         
  -5   1  12        121.68        107.84         2.94 o                         
  -4   1  12         83.36         83.59         2.44 o                         
  -3   1  12        781.05        707.22         6.54 o                         
  -2   1  12        365.15        366.12         4.18 o                         
  -1   1  12        413.70        427.55         4.82 o                         
   0   1  12        708.28        659.76         8.07 o                         
   1   1  12        427.50        392.70         4.76 o                         
   2   1  12         45.04         49.33         2.35 o                         
   3   1  12        148.61        143.00         3.33 o                         
   4   1  12         35.12         39.64         2.36 o                         
   5   1  12         99.75        104.58         3.31 o                         
   6   1  12        220.36        217.60         4.27 o                         
   7   1  12         68.99         80.29         3.76 o                         
   8   1  12          5.31          8.68         2.15 o                         
   9   1  12         43.74         42.78         5.57 o                         
 -12   2  12         40.21         43.27         3.01 o                         
 -11   2  12         27.00         38.28         2.40 o                         
 -10   2  12        149.34        134.39         4.13 o                         
  -9   2  12          5.73          7.00         1.67 o                         
  -8   2  12         17.41         17.13         1.52 o                         
  -7   2  12         60.81         74.74         2.64 o                         
  -6   2  12         43.57         42.14         2.34 o                         
  -5   2  12        297.03        270.66         4.61 o                         
  -4   2  12        819.89        753.24         7.06 o                         
  -3   2  12         91.18         90.00         2.08 o                         
  -2   2  12          0.00          0.88         0.96 o                         
  -1   2  12       1894.62       1794.34        13.86 o                         
   0   2  12         18.28         21.18         1.74 o                         
   1   2  12        156.57        136.39         3.12 o                         
   2   2  12       1047.69        979.55         8.83 o                         
   3   2  12        248.93        224.20         4.08 o                         
   4   2  12         25.41         30.45         2.27 o                         
   5   2  12        360.35        334.90         4.89 o                         
   6   2  12        878.75        846.36         8.97 o                         
   7   2  12          9.76         13.94         2.28 o                         
   8   2  12         42.29         38.69         3.62 o                         
   9   2  12         15.55         14.53         3.30 o                         
 -11   3  12         15.01         17.57         2.45 o                         
 -10   3  12         70.09         67.36         2.44 o                         
  -9   3  12         28.24         26.53         2.35 o                         
  -8   3  12        139.51        122.95         3.27 o                         
  -7   3  12        205.90        199.98         4.22 o                         
  -6   3  12          5.23          3.76         1.35 o                         
  -5   3  12         52.78         44.28         2.17 o                         
  -4   3  12         29.14         30.53         1.48 o                         
  -3   3  12          0.03         10.10         1.18 o                         
  -2   3  12        159.22        157.50         2.91 o                         
  -1   3  12         14.78         16.47         1.47 o                         
   0   3  12        718.33        724.50         7.44 o                         
   1   3  12         20.72         23.36         1.77 o                         
   2   3  12         92.78         84.42         2.74 o                         
   3   3  12         75.71         82.07         2.86 o                         
   4   3  12        169.14        173.72         3.70 o                         
   5   3  12        175.83        179.52         3.77 o                         
   6   3  12         25.83         26.81         2.40 o                         
   7   3  12        367.40        356.85         7.81 o                         
   8   3  12         35.36         42.20         3.79 o                         
 -11   4  12          0.70          4.69         1.64 o                         
 -10   4  12          0.41          3.64         1.45 o                         
  -9   4  12        356.56        349.68         6.19 o                         
  -8   4  12          0.25          1.89         1.68 o                         
  -7   4  12         65.13         65.17         3.85 o                         
  -6   4  12          4.93          6.68         1.69 o                         
  -5   4  12         68.06         71.19         4.51 o                         
  -4   4  12          3.02          1.89         1.03 o                         
  -3   4  12        207.49        197.72         3.36 o                         
  -2   4  12        242.51        232.80         4.21 o                         
  -1   4  12          4.00          5.34         1.40 o                         
   0   4  12         16.49         20.86         1.60 o                         
   1   4  12         35.76         35.98         2.08 o                         
   2   4  12          6.50          8.34         1.46 o                         
   3   4  12          4.05          7.00         1.29 o                         
   4   4  12         91.87        104.65         3.27 o                         
   5   4  12        308.69        296.48         6.37 o                         
   6   4  12        125.93        142.96         4.74 o                         
   7   4  12          3.68          8.53         1.97 o                         
   8   4  12         17.72         14.00         3.01 o                         
 -10   5  12        103.83         92.72         3.07 o                         
  -9   5  12         32.73         37.26         3.20 o                         
  -8   5  12         36.66         39.72         3.41 o                         
  -7   5  12         94.22         95.85         3.72 o                         
  -6   5  12         16.98         29.36         2.35 o                         
  -5   5  12         49.82         49.57         2.37 o                         
  -4   5  12        115.80        105.96         2.78 o                         
  -3   5  12         31.53         34.78         2.05 o                         
  -2   5  12         13.37         14.47         1.52 o                         
  -1   5  12        166.87        156.78         3.26 o                         
   0   5  12         58.40         53.70         2.58 o                         
   1   5  12          0.90          1.67         1.04 o                         
   2   5  12          9.56          7.48         1.32 o                         
   3   5  12        142.46        151.57         4.89 o                         
   4   5  12        100.55        103.54         3.33 o                         
   5   5  12        765.12        756.10         8.75 o                         
   6   5  12         26.70         34.84         2.89 o                         
   7   5  12         10.51         17.88         3.34 o                         
  -9   6  12          5.19          7.11         1.64 o                         
  -8   6  12         81.72         83.54         3.60 o                         
  -7   6  12          0.01          1.34         1.63 o                         
  -6   6  12          0.00          1.57         1.43 o                         
  -5   6  12         33.34         40.91         1.99 o                         
  -4   6  12        747.33        708.63         7.86 o                         
  -3   6  12         38.70         43.99         2.31 o                         
  -2   6  12        170.85        161.79         4.07 o                         
  -1   6  12        135.03        139.48         3.56 o                         
   0   6  12         63.91         68.70         2.60 o                         
   1   6  12         30.55         41.04         2.67 o                         
   2   6  12         60.36         65.71         3.30 o                         
   3   6  12        223.60        218.53         4.51 o                         
   4   6  12          0.00          3.43         1.88 o                         
   5   6  12        294.82        308.26         5.87 o                         
   6   6  12        191.63        206.50         4.87 o                         
  -8   7  12         82.67         84.62         3.75 o                         
  -7   7  12        163.38        149.22         4.92 o                         
  -6   7  12        103.88        116.18         3.63 o                         
  -5   7  12         68.10         81.11         3.16 o                         
  -4   7  12          6.01          7.24         2.41 o                         
  -3   7  12          5.88          8.10         1.61 o                         
  -2   7  12         41.95         47.76         4.08 o                         
  -1   7  12         22.35         25.22         3.01 o                         
   0   7  12         14.08         12.46         1.68 o                         
   1   7  12         15.30          8.43         1.72 o                         
   2   7  12          3.90          4.80         1.60 o                         
   3   7  12         74.52         82.63         3.49 o                         
   4   7  12          3.40          8.07         2.01 o                         
   5   7  12          0.01          1.71         1.92 o                         
  -6   8  12         48.02         50.87         3.09 o                         
  -5   8  12        290.54        277.67         5.60 o                         
  -4   8  12          9.71         17.43         1.96 o                         
  -3   8  12          3.65          6.43         1.70 o                         
  -2   8  12          3.22          4.95         1.79 o                         
  -1   8  12         21.61         24.06         3.10 o                         
   0   8  12         98.85        100.79         3.55 o                         
   1   8  12          3.63          6.87         3.03 o                         
   2   8  12          2.96          5.44         1.87 o                         
   3   8  12         26.42         28.95         2.66 o                         
   4   8  12         15.19         22.29         6.00 o                         
  -3   9  12        143.00        173.43         6.00 o                         
  -2   9  12          9.66         11.93         2.28 o                         
  -1   9  12         11.85         22.71         2.90 o                         
   0   9  12        415.98        416.39         7.80 o                         
 -11   1  13        111.30        111.29         3.60 o                         
 -10   1  13          3.34          8.90         1.60 o                         
  -9   1  13        132.33        125.55         3.73 o                         
  -8   1  13         87.74         87.15         3.21 o                         
  -7   1  13         79.38         62.73         2.52 o                         
  -6   1  13          6.41          2.84         1.38 o                         
  -5   1  13         48.46         50.89         3.02 o                         
  -4   1  13       1551.41       1424.36        14.24 o                         
  -3   1  13        285.92        236.32         3.48 o                         
  -2   1  13       1077.31       1008.73         8.54 o                         
  -1   1  13         18.38         23.48         1.73 o                         
   0   1  13        241.45        216.47         3.90 o                         
   1   1  13        122.24        105.35         2.73 o                         
   2   1  13          0.18          2.87         1.21 o                         
   3   1  13        751.71        721.21         7.65 o                         
   4   1  13        322.85        300.41         5.04 o                         
   5   1  13        533.93        517.45         7.07 o                         
   6   1  13         17.55         24.03         2.75 o                         
   7   1  13        120.34        122.83         5.29 o                         
   8   1  13        421.79        420.50        11.65 o                         
 -11   2  13         40.07         46.51         3.01 o                         
 -10   2  13         49.97         47.61         2.94 o                         
  -9   2  13         46.01         44.40         3.17 o                         
  -8   2  13        233.92        219.95         4.56 o                         
  -7   2  13        110.07        104.91         3.64 o                         
  -6   2  13         56.56         52.54         2.37 o                         
  -5   2  13        144.20        139.41         3.07 o                         
  -4   2  13         88.53         76.14         2.60 o                         
  -3   2  13        351.96        351.44         4.11 o                         
  -2   2  13        239.04        227.46         3.60 o                         
  -1   2  13       2395.09       2272.44        16.49 o                         
   0   2  13         81.59         86.11         3.43 o                         
   1   2  13        315.73        302.32         5.98 o                         
   2   2  13        442.26        416.25         5.51 o                         
   3   2  13         39.25         43.38         2.45 o                         
   4   2  13         11.51         12.96         1.74 o                         
   5   2  13        137.93        136.37         4.12 o                         
   6   2  13          9.78         10.88         2.17 o                         
   7   2  13          5.77         12.13         2.56 o                         
   8   2  13        760.58        730.47        12.68 o                         
 -11   3  13          0.30          0.84         1.47 o                         
 -10   3  13         35.43         31.51         2.66 o                         
  -9   3  13          3.38          7.00         1.42 o                         
  -8   3  13          4.12          4.55         1.36 o                         
  -7   3  13         35.40         38.89         2.68 o                         
  -6   3  13         20.25         23.47         2.02 o                         
  -5   3  13          6.40          2.86         1.10 o                         
  -4   3  13         91.74         90.58         2.27 o                         
  -3   3  13        358.38        339.82         4.19 o                         
  -2   3  13         75.13         67.78         2.39 o                         
  -1   3  13          4.74          5.60         1.35 o                         
   0   3  13         39.17         41.17         2.34 o                         
   1   3  13        235.39        227.26         4.23 o                         
   2   3  13         35.13         42.15         2.66 o                         
   3   3  13         25.44         27.57         1.94 o                         
   4   3  13        424.10        419.33         6.42 o                         
   5   3  13         70.22         78.22         4.00 o                         
   6   3  13         95.36        101.75         4.02 o                         
   7   3  13          0.43          4.88         2.09 o                         
   8   3  13         39.77         37.81         4.66 o                         
 -10   4  13        252.79        270.86         5.14 o                         
  -9   4  13         14.14         18.25         1.98 o                         
  -8   4  13        251.25        226.00         5.98 o                         
  -7   4  13          9.04          7.03         1.56 o                         
  -6   4  13        157.85        162.02         3.87 o                         
  -5   4  13         36.41         38.49         2.52 o                         
  -4   4  13        140.99        131.93         2.73 o                         
  -3   4  13         19.54         16.32         1.79 o                         
  -2   4  13        154.09        146.45         3.94 o                         
  -1   4  13         54.25         52.67         2.81 o                         
   0   4  13          3.20          7.75         1.36 o                         
   1   4  13        109.75        105.75         2.76 o                         
   2   4  13        100.85        105.76         2.91 o                         
   3   4  13        656.71        612.72         8.05 o                         
   4   4  13        338.79        320.61         6.52 o                         
   5   4  13         62.25         66.31         4.23 o                         
   6   4  13          1.28          3.73         1.89 o                         
   7   4  13        222.84        222.92         6.03 o                         
  -9   5  13         21.75         25.53         2.39 o                         
  -8   5  13         29.03         27.74         3.42 o                         
  -7   5  13          6.62          6.11         1.63 o                         
  -6   5  13         14.34         16.12         2.29 o                         
  -5   5  13         47.61         56.65         2.83 o                         
  -4   5  13        620.89        591.52         6.76 o                         
  -3   5  13         36.99         42.05         2.25 o                         
  -2   5  13         90.58         87.36         2.83 o                         
  -1   5  13          0.55          1.72         1.07 o                         
   0   5  13          6.87          6.01         1.30 o                         
   1   5  13         36.55         39.41         2.35 o                         
   2   5  13          0.67         -1.35         1.35 o                         
   3   5  13        232.31        229.77         4.86 o                         
   4   5  13         32.08         45.21         2.84 o                         
   5   5  13          0.12          5.46         1.51 o                         
   6   5  13         21.11         30.63         3.82 o                         
  -8   6  13          2.98          1.57         2.46 o                         
  -7   6  13          6.30          6.61         1.65 o                         
  -6   6  13         19.92         19.85         2.31 o                         
  -5   6  13        227.64        227.09         5.08 o                         
  -4   6  13        228.14        230.71         5.27 o                         
  -3   6  13        172.40        169.48         4.34 o                         
  -2   6  13         18.45         15.25         2.77 o                         
  -1   6  13          0.12          0.78         1.35 o                         
   0   6  13         12.17         19.21         2.20 o                         
   1   6  13          8.67          8.43         1.75 o                         
   2   6  13         53.52         52.22         2.80 o                         
   3   6  13         49.13         54.56         4.48 o                         
   4   6  13         52.86         55.05         3.31 o                         
   5   6  13          3.72          5.58         1.61 o                         
  -7   7  13          1.63          5.23         2.44 o                         
  -6   7  13          0.02         -1.40         1.67 o                         
  -5   7  13          1.26          3.19         2.03 o                         
  -4   7  13        100.67        111.73         6.04 o                         
  -3   7  13         83.49         96.36         3.96 o                         
  -2   7  13        270.96        258.21         5.59 o                         
  -1   7  13         45.37         45.83         3.08 o                         
   0   7  13          3.08          8.20         1.76 o                         
   1   7  13         40.65         48.39         2.99 o                         
   2   7  13          6.81          7.24         1.84 o                         
   3   7  13          6.36         11.61         2.52 o                         
   4   7  13          9.73         13.09         2.44 o                         
  -5   8  13         32.46         46.82         3.31 o                         
  -4   8  13          0.75          6.40         1.70 o                         
  -3   8  13          2.96          9.32         2.17 o                         
  -2   8  13         76.80         76.21         5.28 o                         
  -1   8  13        194.48        192.15         7.13 o                         
   0   8  13         35.94         27.92         2.88 o                         
   1   8  13          0.39          2.46         1.90 o                         
   2   8  13         11.19         20.67         2.41 o                         
 -11   0  14        443.67        465.21        12.04 o                         
 -10   0  14        225.93        245.38        12.82 o                         
  -9   0  14          5.57          9.34         2.62 o                         
  -8   0  14          0.74          4.77         2.08 o                         
  -7   0  14          5.49         33.65         3.65 o                         
  -6   0  14        191.67        156.46         4.73 o                         
  -5   0  14        492.74        436.21         9.35 o                         
  -4   0  14        154.99        161.18         4.23 o                         
  -3   0  14        244.92        227.41         4.90 o                         
  -2   0  14        937.97        861.91        10.75 o                         
  -1   0  14          4.59          3.45         1.94 o                         
   0   0  14          0.15         18.58         2.50 o                         
   1   0  14         59.20         71.94         3.71 o                         
   2   0  14        386.19        396.39         7.71 o                         
   3   0  14       1228.51       1135.94        18.54 o                         
   4   0  14         71.18         83.48         4.87 o                         
   5   0  14         36.33         49.15         5.73 o                         
   6   0  14          0.00          5.32         4.28 o                         
   7   0  14         34.64         42.78         6.38 o                         
 -10   1  14        519.95        500.09         7.14 o                         
  -9   1  14          0.03          0.91         1.40 o                         
  -8   1  14         48.28         58.18         4.84 o                         
  -7   1  14        134.24        128.59         3.90 o                         
  -6   1  14        170.38        172.13         3.43 o                         
  -5   1  14         84.37         89.86         3.16 o                         
  -4   1  14         63.31         64.09         2.42 o                         
  -3   1  14        219.37        199.50         3.25 o                         
  -2   1  14          7.52          7.15         1.25 o                         
  -1   1  14         66.57         62.87         2.93 o                         
   0   1  14         11.12         11.47         1.49 o                         
   1   1  14         62.98         73.17         2.90 o                         
   2   1  14        116.39        107.38         3.07 o                         
   3   1  14         23.78         23.86         2.04 o                         
   4   1  14          0.37          2.34         1.46 o                         
   5   1  14         90.50         99.54         4.63 o                         
   6   1  14          9.22         11.32         2.41 o                         
   7   1  14         18.10         19.54         3.32 o                         
 -10   2  14         21.64         21.09         2.34 o                         
  -9   2  14          2.87          4.53         1.71 o                         
  -8   2  14         18.82         25.86         2.59 o                         
  -7   2  14         40.21         46.51         2.59 o                         
  -6   2  14          7.72          8.27         1.55 o                         
  -5   2  14          0.64          1.69         1.21 o                         
  -4   2  14         12.91         19.11         1.77 o                         
  -3   2  14         21.04         21.23         1.58 o                         
  -2   2  14        270.03        250.64         3.87 o                         
  -1   2  14        132.66        121.51         2.97 o                         
   0   2  14        123.70        113.74         3.22 o                         
   1   2  14         15.74         22.18         1.97 o                         
   2   2  14          5.95          9.72         1.53 o                         
   3   2  14        134.89        140.25         3.69 o                         
   4   2  14          4.94          8.66         1.96 o                         
   5   2  14        136.42        138.45         4.32 o                         
   6   2  14        248.85        251.00         6.54 o                         
   7   2  14        174.80        211.26         9.27 o                         
 -10   3  14        189.69        215.39         5.42 o                         
  -9   3  14         59.21         69.30         2.57 o                         
  -8   3  14        100.44        101.92         3.10 o                         
  -7   3  14        127.26        121.97         5.42 o                         
  -6   3  14         29.98         29.95         2.64 o                         
  -5   3  14         18.33         19.57         1.70 o                         
  -4   3  14         15.92         19.47         1.61 o                         
  -3   3  14         95.47         87.86         2.39 o                         
  -2   3  14         46.78         45.62         2.20 o                         
  -1   3  14        116.46        102.96         2.78 o                         
   0   3  14        214.70        212.44         4.54 o                         
   1   3  14         13.73         10.14         1.48 o                         
   2   3  14         30.40         33.06         2.15 o                         
   3   3  14          0.95          5.41         1.60 o                         
   4   3  14          7.51         10.40         2.40 o                         
   5   3  14         51.82         62.77         3.91 o                         
   6   3  14         22.58         29.87         3.14 o                         
   7   3  14         80.32         79.22         7.62 o                         
  -9   4  14          5.25          4.72         1.61 o                         
  -8   4  14         62.18         69.72         3.93 o                         
  -7   4  14         29.42         31.70         2.30 o                         
  -6   4  14        138.31        141.78         4.13 o                         
  -5   4  14          1.44          0.48         1.32 o                         
  -4   4  14          3.75          7.60         1.41 o                         
  -3   4  14          4.75          7.09         1.23 o                         
  -2   4  14          3.10          5.15         1.36 o                         
  -1   4  14        120.28        107.70         2.82 o                         
   0   4  14          0.06         -0.49         1.54 o                         
   1   4  14         71.65         73.81         3.06 o                         
   2   4  14         65.16         71.84         4.33 o                         
   3   4  14        262.02        264.48         5.16 o                         
   4   4  14          0.94          5.34         1.74 o                         
   5   4  14         50.21         55.01         3.77 o                         
   6   4  14          0.00          3.84         2.60 o                         
  -8   5  14        108.22        114.15         4.58 o                         
  -7   5  14         13.02         12.93         1.82 o                         
  -6   5  14          9.91         20.55         2.76 o                         
  -5   5  14        238.95        238.39         5.16 o                         
  -4   5  14         70.67         74.85         3.18 o                         
  -3   5  14         34.31         39.32         2.35 o                         
  -2   5  14          1.53          5.15         1.47 o                         
  -1   5  14        137.78        124.81         3.68 o                         
   0   5  14         36.39         45.97         2.93 o                         
   1   5  14          0.74          2.66         1.27 o                         
   2   5  14         23.38         23.79         2.05 o                         
   3   5  14         97.17         94.61         4.91 o                         
   4   5  14          0.04          2.67         1.45 o                         
   5   5  14          6.77          9.13         1.94 o                         
  -7   6  14          0.82          2.88         1.42 o                         
  -6   6  14        180.12        196.03         6.27 o                         
  -5   6  14        411.62        412.06         7.01 o                         
  -4   6  14         12.27         10.78         1.72 o                         
  -3   6  14        247.24        270.21         5.86 o                         
  -2   6  14        145.85        139.78         4.06 o                         
  -1   6  14          6.19          9.18         2.14 o                         
   0   6  14          7.82         12.79         1.76 o                         
   1   6  14         19.22         21.29         2.27 o                         
   2   6  14          0.03          3.75         1.89 o                         
   3   6  14          0.28          0.61         2.55 o                         
   4   6  14          9.59         17.02         2.35 o                         
  -6   7  14         68.46         69.24         7.49 o                         
  -5   7  14         12.86         21.98         2.39 o                         
  -4   7  14         32.27         41.41         3.03 o                         
  -3   7  14         64.68         69.91         3.42 o                         
  -2   7  14          1.78          7.41         2.22 o                         
  -1   7  14        282.67        295.02         5.93 o                         
   0   7  14         95.34         97.85         3.41 o                         
   1   7  14         59.54         65.04         3.14 o                         
   2   7  14         42.75         43.13         2.81 o                         
 -10   1  15          0.09         -1.44         1.44 o                         
  -9   1  15          2.93          2.88         2.12 o                         
  -8   1  15        142.13        153.50         5.61 o                         
  -7   1  15        316.38        329.77         8.78 o                         
  -6   1  15         21.58         28.80         2.01 o                         
  -5   1  15         30.06         35.65         2.74 o                         
  -4   1  15         30.61         36.88         2.35 o                         
  -3   1  15         12.52         15.14         1.52 o                         
  -2   1  15         52.66         47.02         2.27 o                         
  -1   1  15          4.35          4.32         1.26 o                         
   0   1  15         10.94         15.06         1.74 o                         
   1   1  15          0.08          1.60         1.32 o                         
   2   1  15         16.56         19.29         2.02 o                         
   3   1  15         10.69         12.47         1.61 o                         
   4   1  15          5.91          8.60         2.06 o                         
   5   1  15         13.73         12.49         2.72 o                         
   6   1  15          2.12          8.55         2.35 o                         
  -9   2  15         24.66         31.07         3.09 o                         
  -8   2  15          1.61          3.32         1.49 o                         
  -7   2  15         13.66         21.61         1.89 o                         
  -6   2  15         52.69         62.90         2.83 o                         
  -5   2  15          0.86          0.49         1.83 o                         
  -4   2  15        133.81        106.75         3.44 o                         
  -3   2  15         17.62         16.31         1.54 o                         
  -2   2  15        211.80        165.38         3.42 o                         
  -1   2  15         54.09         63.35         2.77 o                         
   0   2  15        881.30        787.02         8.67 o                         
   1   2  15         38.20         36.85         2.30 o                         
   2   2  15         99.78        103.98         3.81 o                         
   3   2  15          4.56          5.26         1.71 o                         
   4   2  15          2.30          8.35         2.60 o                         
   5   2  15        458.24        460.08         8.93 o                         
   6   2  15          0.11          3.07         2.26 o                         
  -9   3  15          0.25          1.89         1.32 o                         
  -8   3  15          0.00          0.11         1.37 o                         
  -7   3  15         11.70         16.25         2.12 o                         
  -6   3  15         47.81         49.41         2.67 o                         
  -5   3  15         89.27         87.69         4.00 o                         
  -4   3  15          2.91          4.15         1.20 o                         
  -3   3  15         41.30         52.09         2.28 o                         
  -2   3  15        440.65        425.41         5.25 o                         
  -1   3  15         38.20         54.11         2.69 o                         
   0   3  15         19.76         28.39         1.89 o                         
   1   3  15          5.27          6.51         1.46 o                         
   2   3  15         24.59         26.88         2.35 o                         
   3   3  15         60.71         70.54         3.91 o                         
   4   3  15         30.73         38.40         3.54 o                         
   5   3  15         26.46         35.42         3.23 o                         
  -8   4  15          8.11         11.80         3.30 o                         
  -7   4  15         57.31         58.87         4.03 o                         
  -6   4  15         31.63         29.97         2.86 o                         
  -5   4  15         83.74        100.43         6.27 o                         
  -4   4  15          9.38          9.34         1.35 o                         
  -3   4  15          9.58         12.77         1.81 o                         
  -2   4  15         96.00         86.52         3.03 o                         
  -1   4  15        119.78        108.69         3.05 o                         
   0   4  15         81.72         78.45         4.54 o                         
   1   4  15          1.63          3.69         1.38 o                         
   2   4  15         18.72         19.42         1.97 o                         
   3   4  15          3.36          6.95         1.89 o                         
   4   4  15        163.38        162.82         4.73 o                         
   5   4  15        230.63        237.11         7.99 o                         
  -7   5  15        173.57        152.87         4.43 o                         
  -6   5  15        258.28        269.95         5.70 o                         
  -5   5  15         17.57         18.53         2.09 o                         
  -4   5  15         19.68         19.13         1.85 o                         
  -3   5  15         23.74         34.21         3.56 o                         
  -2   5  15         67.71         92.11         4.21 o                         
  -1   5  15        293.01        290.60         5.40 o                         
   0   5  15          5.39          6.01         2.22 o                         
   1   5  15         88.92         95.28         3.30 o                         
   2   5  15        145.77        150.60         4.42 o                         
   3   5  15         52.76         55.03         3.78 o                         
   4   5  15        113.65        110.83         5.48 o                         
  -6   6  15         13.83         20.71         2.74 o                         
  -5   6  15         32.33         36.63         2.68 o                         
  -4   6  15        160.22        139.13         3.85 o                         
  -3   6  15         46.50         52.97         3.72 o                         
  -2   6  15         30.61         33.82         2.57 o                         
  -1   6  15         44.77         54.39         3.47 o                         
   0   6  15        147.91        158.42         4.94 o                         
   1   6  15         37.82         40.50         2.73 o                         
   2   6  15          0.02          6.72         1.72 o                         
  -3   7  15        142.81        137.14         8.28 o                         
  -2   7  15         43.16         62.36         4.48 o                         
  -1   7  15          0.54          2.92         1.66 o                         
  -9   0  16          0.00          3.30         1.96 o                         
  -8   0  16         58.75         90.22         5.69 o                         
  -7   0  16        145.66        157.61         6.79 o                         
  -6   0  16         23.74         22.19         2.62 o                         
  -5   0  16        116.40         86.96         8.17 o                         
  -4   0  16          8.00         15.02         1.96 o                         
  -3   0  16        126.31        120.10         3.94 o                         
  -2   0  16        172.20        174.53         4.87 o                         
  -1   0  16         65.59         59.14         3.96 o                         
   0   0  16          0.02         13.97         2.18 o                         
   1   0  16          1.27          2.55         1.73 o                         
   2   0  16          0.53          2.80         1.82 o                         
   3   0  16        223.18        215.39         9.11 o                         
   4   0  16         70.71         50.91         7.12 o                         
   5   0  16         12.78         19.61         4.01 o                         
  -8   1  16        105.52        118.02         4.17 o                         
  -7   1  16        101.36        100.30         3.59 o                         
  -6   1  16          7.79         16.53         1.63 o                         
  -5   1  16         60.53         81.65         3.30 o                         
  -4   1  16          0.13          1.11         1.28 o                         
  -3   1  16         36.84         34.06         1.91 o                         
  -2   1  16        118.81        131.18         3.07 o                         
  -1   1  16          0.41          2.27         1.17 o                         
   0   1  16          0.02          4.21         1.92 o                         
   1   1  16         12.00         15.93         1.69 o                         
   2   1  16          0.37          3.28         1.59 o                         
   3   1  16          7.21         12.70         1.89 o                         
   4   1  16         59.78         57.32         4.43 o                         
   5   1  16         25.13         27.67         3.69 o                         
  -8   2  16          6.40          7.47         1.87 o                         
  -7   2  16         14.81         28.96         2.59 o                         
  -6   2  16        132.70        145.88         3.60 o                         
  -5   2  16         30.03         35.04         2.63 o                         
  -4   2  16         33.34         26.67         2.14 o                         
  -3   2  16         83.92         84.45         2.54 o                         
  -2   2  16         96.17         87.29         2.84 o                         
  -1   2  16        110.72         98.33         3.21 o                         
   0   2  16          0.64          2.49         1.34 o                         
   1   2  16          0.23          3.27         1.45 o                         
   2   2  16         21.79         23.05         3.64 o                         
   3   2  16          1.00          5.80         1.60 o                         
   4   2  16         14.61         18.54         2.66 o                         
  -8   3  16         25.85         26.92         2.25 o                         
  -7   3  16         44.39         49.64         4.72 o                         
  -6   3  16        192.50        202.67         4.93 o                         
  -5   3  16         49.60         61.35         3.00 o                         
  -4   3  16          8.75         15.99         1.95 o                         
  -3   3  16         21.48         28.50         1.99 o                         
  -2   3  16        171.79        163.34         4.49 o                         
  -1   3  16        357.80        333.94         5.15 o                         
   0   3  16         39.32         36.76         2.42 o                         
   1   3  16          0.73          4.95         1.56 o                         
   2   3  16        105.49        105.26         3.68 o                         
   3   3  16          5.98          7.81         2.23 o                         
   4   3  16        113.89        127.60         4.68 o                         
  -7   4  16          0.10          2.62         1.73 o                         
  -6   4  16          3.45          2.47         1.78 o                         
  -5   4  16          0.63          1.73         1.55 o                         
  -4   4  16         50.43         55.11         2.97 o                         
  -3   4  16        125.75        122.87         3.71 o                         
  -2   4  16          0.00          2.68         1.59 o                         
  -1   4  16         73.93         96.64         4.45 o                         
   0   4  16         81.58         86.10         3.70 o                         
   1   4  16         52.44         56.86         4.12 o                         
   2   4  16          5.72          9.45         1.73 o                         
   3   4  16         36.69         47.27         2.90 o                         
  -5   5  16          8.72         18.23         2.23 o                         
  -4   5  16        399.82        413.79         7.33 o                         
  -3   5  16          5.10          9.41         1.71 o                         
  -2   5  16          0.02          2.31         1.61 o                         
  -1   5  16         14.32         21.64         2.30 o                         
   0   5  16          9.46          8.66         1.86 o                         
   1   5  16         86.94         99.79         3.52 o                         
   2   5  16         77.98         89.97         5.50 o                         
  -3   6  16        151.92        153.12         7.23 o                         
  -2   6  16         15.72         26.29         2.70 o                         
  -1   6  16          6.02          9.80         2.30 o                         
  -7   1  17         18.17         23.83         2.16 o                         
  -6   1  17         12.39         20.88         1.86 o                         
  -5   1  17         57.48         51.30         3.04 o                         
  -4   1  17         13.66         19.04         1.87 o                         
  -3   1  17          0.65          1.93         1.25 o                         
  -2   1  17          6.09          9.00         1.49 o                         
  -1   1  17         90.32         80.74         2.95 o                         
   0   1  17         38.31         52.44         3.47 o                         
   1   1  17         73.26         85.91         3.46 o                         
   2   1  17         39.17         48.90         3.13 o                         
   3   1  17         98.35        115.65         6.06 o                         
  -7   2  17         34.81         45.11         2.58 o                         
  -6   2  17          0.93          4.42         1.39 o                         
  -5   2  17         76.20         73.35         3.31 o                         
  -4   2  17          2.16          3.52         1.90 o                         
  -3   2  17        549.81        502.29         7.15 o                         
  -2   2  17        681.83        587.29         8.41 o                         
  -1   2  17         14.22         16.13         2.16 o                         
   0   2  17          1.39          6.65         1.61 o                         
   1   2  17         13.85         21.30         2.30 o                         
   2   2  17         13.14         14.59         2.12 o                         
   3   2  17          0.22          4.72         1.90 o                         
  -6   3  17         16.57         18.04         2.10 o                         
  -5   3  17         14.84         24.19         2.05 o                         
  -4   3  17         37.42         49.61         4.17 o                         
  -3   3  17          4.29          5.75         1.92 o                         
  -2   3  17        216.15        191.75         4.29 o                         
  -1   3  17        119.92        120.27         3.44 o                         
   0   3  17          9.57         13.25         2.08 o                         
   1   3  17          1.75          6.88         2.38 o                         
   2   3  17          0.44          6.61         2.24 o                         
  -5   4  17        171.67        175.52         4.35 o                         
  -4   4  17          0.66          1.52         1.52 o                         
  -3   4  17         17.41         22.33         3.08 o                         
  -2   4  17          2.79          5.06         2.23 o                         
  -1   4  17          8.14         10.37         2.75 o                         
   0   4  17         37.13         41.95         2.61 o                         
   1   4  17         37.85         39.71         2.82 o                         
  -5   0  18         60.24         64.47         7.25 o                         
  -4   0  18          5.38          8.76         2.58 o                         
  -3   0  18        141.31        144.49         5.18 o                         
  -2   0  18          0.09          1.53         2.24 o                         
  -1   0  18          7.68         12.64         2.08 o                         
   0   0  18        139.34        156.30         7.17 o                         
   1   0  18        192.78        197.10        10.42 o                         
  -5   1  18         16.57         19.34         2.17 o                         
  -4   1  18        123.94        131.70         3.53 o                         
  -3   1  18         60.03         71.09         2.75 o                         
  -2   1  18         34.16         42.99         2.55 o                         
  -1   1  18         37.40         58.48         3.34 o                         
   0   1  18         73.70         77.95         4.59 o                         
   1   1  18         18.31         15.72         6.57 o                         
  -4   2  18          8.12         15.49         1.96 o                         
  -3   2  18         21.42         16.96         1.79 o                         
  -2   2  18        115.82        139.47         4.42 o                         
  -1   2  18        117.80        122.09         3.80 o                         
   0   2  18         49.99         59.70         5.17 o                         
                                                                                
