# Supplementary material for: Conversion of 3-amino-4-aryl­amino-1H-iso­chromen-1-ones to 1-aryl­iso­chromeno[3,4-d][1,2,3]triazol-5(1H)-ones: synthesis, spectroscopic characterization and the structures of four products and one ring-opened derivative
Source: Acta Crystallogr C Struct Chem. 2020 Apr 20;76(Pt 5):446–53. doi: 10.1107/S2053229620003757 (PMC7199195; doi:10.1107/S2053229620003757)
Supplement: Supplementary file 9 [file c-76-00446-IIIsup9.cml]

<?xml version="1.0" encoding="UTF-8"?>
<cml convention="cmlDict:cmllite" xmlns="http://www.xml-cml.org/schema" xmlns:cmlDict="http://www.xml-cml.org/dictionary/cml/" xmlns:nameDict="http://www.xml-cml.org/dictionary/cml/name/">
  <molecule id="m1">
    <name dictRef="nameDict:unknown">1-(3-chlorophenyl)isochromeno[3,4-d][1,2,3]triazol-5(1H)-one</name>
    <atomArray>
      <atom id="a1" elementType="Cl" hydrogenCount="0">
        <label value="Cl" dictRef="cmlDict:locant"/>
      </atom>
      <atom id="a2" elementType="C" hydrogenCount="0">
        <label value="1" dictRef="cmlDict:locant"/>
      </atom>
      <atom id="a3" elementType="C">
        <label value="2" dictRef="cmlDict:locant"/>
      </atom>
      <atom id="a4" elementType="C" hydrogenCount="0">
        <label value="3" dictRef="cmlDict:locant"/>
      </atom>
      <atom id="a5" elementType="C">
        <label value="4" dictRef="cmlDict:locant"/>
      </atom>
      <atom id="a6" elementType="C">
        <label value="5" dictRef="cmlDict:locant"/>
      </atom>
      <atom id="a7" elementType="C">
        <label value="6" dictRef="cmlDict:locant"/>
      </atom>
      <atom id="a38" elementType="H"/>
      <atom id="a39" elementType="H"/>
      <atom id="a40" elementType="H"/>
      <atom id="a41" elementType="H"/>
      <atom id="a25" elementType="N" hydrogenCount="0">
        <label value="1" dictRef="cmlDict:locant"/>
        <label value="N" dictRef="cmlDict:locant"/>
      </atom>
      <atom id="a26" elementType="N" hydrogenCount="0">
        <label value="2" dictRef="cmlDict:locant"/>
        <label value="N'" dictRef="cmlDict:locant"/>
      </atom>
      <atom id="a27" elementType="N" hydrogenCount="0">
        <label value="3" dictRef="cmlDict:locant"/>
        <label value="N''" dictRef="cmlDict:locant"/>
      </atom>
      <atom id="a28" elementType="C" hydrogenCount="0">
        <label value="3a" dictRef="cmlDict:locant"/>
      </atom>
      <atom id="a29" elementType="O" hydrogenCount="0">
        <label value="4" dictRef="cmlDict:locant"/>
      </atom>
      <atom id="a30" elementType="C" hydrogenCount="0">
        <label value="5" dictRef="cmlDict:locant"/>
      </atom>
      <atom id="a31" elementType="C" hydrogenCount="0">
        <label value="5a" dictRef="cmlDict:locant"/>
      </atom>
      <atom id="a32" elementType="C">
        <label value="6" dictRef="cmlDict:locant"/>
      </atom>
      <atom id="a33" elementType="C">
        <label value="7" dictRef="cmlDict:locant"/>
      </atom>
      <atom id="a34" elementType="C">
        <label value="8" dictRef="cmlDict:locant"/>
      </atom>
      <atom id="a35" elementType="C">
        <label value="9" dictRef="cmlDict:locant"/>
      </atom>
      <atom id="a36" elementType="C" hydrogenCount="0">
        <label value="9a" dictRef="cmlDict:locant"/>
      </atom>
      <atom id="a37" elementType="C" hydrogenCount="0">
        <label value="9b" dictRef="cmlDict:locant"/>
      </atom>
      <atom id="a24" elementType="O" hydrogenCount="0">
        <label value="O" dictRef="cmlDict:locant"/>
      </atom>
      <atom id="a42" elementType="H"/>
      <atom id="a43" elementType="H"/>
      <atom id="a44" elementType="H"/>
      <atom id="a45" elementType="H"/>
    </atomArray>
    <bondArray>
      <bond id="a2_a3" atomRefs2="a2 a3" order="D"/>
      <bond id="a3_a4" atomRefs2="a3 a4" order="S"/>
      <bond id="a4_a5" atomRefs2="a4 a5" order="D"/>
      <bond id="a5_a6" atomRefs2="a5 a6" order="S"/>
      <bond id="a6_a7" atomRefs2="a6 a7" order="D"/>
      <bond id="a7_a2" atomRefs2="a7 a2" order="S"/>
      <bond id="a3_a38" atomRefs2="a3 a38" order="S"/>
      <bond id="a5_a39" atomRefs2="a5 a39" order="S"/>
      <bond id="a6_a40" atomRefs2="a6 a40" order="S"/>
      <bond id="a7_a41" atomRefs2="a7 a41" order="S"/>
      <bond id="a1_a4" atomRefs2="a1 a4" order="S"/>
      <bond id="a25_a26" atomRefs2="a25 a26" order="S"/>
      <bond id="a26_a27" atomRefs2="a26 a27" order="D"/>
      <bond id="a27_a28" atomRefs2="a27 a28" order="S"/>
      <bond id="a28_a37" atomRefs2="a28 a37" order="D"/>
      <bond id="a25_a37" atomRefs2="a25 a37" order="S"/>
      <bond id="a30_a29" atomRefs2="a30 a29" order="S"/>
      <bond id="a36_a35" atomRefs2="a36 a35" order="S"/>
      <bond id="a35_a34" atomRefs2="a35 a34" order="D"/>
      <bond id="a34_a33" atomRefs2="a34 a33" order="S"/>
      <bond id="a33_a32" atomRefs2="a33 a32" order="D"/>
      <bond id="a32_a31" atomRefs2="a32 a31" order="S"/>
      <bond id="a30_a31" atomRefs2="a30 a31" order="S"/>
      <bond id="a36_a31" atomRefs2="a36 a31" order="D"/>
      <bond id="a29_a28" atomRefs2="a29 a28" order="S"/>
      <bond id="a37_a36" atomRefs2="a37 a36" order="S"/>
      <bond id="a30_a24" atomRefs2="a30 a24" order="D"/>
      <bond id="a32_a42" atomRefs2="a32 a42" order="S"/>
      <bond id="a33_a43" atomRefs2="a33 a43" order="S"/>
      <bond id="a34_a44" atomRefs2="a34 a44" order="S"/>
      <bond id="a35_a45" atomRefs2="a35 a45" order="S"/>
      <bond id="a2_a25" atomRefs2="a2 a25" order="S"/>
    </bondArray>
  </molecule>
</cml>
